# Supplementary material for: Crystal structure of Fis1 and Bap31 provides information on protein-protein interactions at mitochondria-associated ER membranes
Source: Commun Biol. 2025 Aug 6;8:1161. doi: 10.1038/s42003-025-08625-4 (PMC12328794; doi:10.1038/s42003-025-08625-4)
Supplement: Supplementary file 3 — Supplementary Data 1 [file 42003_2025_8625_MOESM3_ESM.xlsx]

## Sheet: Fig3A
Replicate	FL-input	ΔC-input	Input ratio	FL-IP	ΔC-IP	Relative intensity
1	26822	23440.8	1.14425	21784.4	14989.6	78.73						Group	X-pos	Value
2	31230.6	30070.4	1.03858	26662.6	16386.1	63.83						FL	1	100
3	12464.9	13560.4	0.91921	16966.8	10962.7	59.39						FL	1	100
4	16019.2	16682.1	0.96026	17132.8	8556.77	47.96						FL	1	100
												FL	1	100
relative intensity	1	2	3	4	average	stdev						ΔC	2	78.73
FL	100	100	100	100	100	0						ΔC	2	63.83
ΔC	78.7343	63.8284	59.3927	47.9591	62.4786	12.7333						ΔC	2	59.39
												ΔC	2	47.96
						p < 0.01

## Sheet: Fig3B Left.top
		Fis1_WT-Bap31_WT
Time1		0.625 μM	1.25 μM	2.5 μM	5 μM	10 μM	20 μM	40 μM	80 μM	160 μM
0		0	0.0867	0	0	0	0	0	0.271	0.9608
0.5		0	0.0951	0	0	0.0322	0.0254	0.0857	0.8091	2.0344
1		0	0.1035	0	0	0.0995	0.1601	0.3549	1.3463	3.1049
1.5		0	0.1119	0.0062	0	0.1668	0.2947	0.6239	1.8826	4.1723
2		0.003	0.1202	0.023	0.0236	0.2341	0.4292	0.8927	2.4181	5.2365
2.5		0.0072	0.1286	0.0399	0.0573	0.3013	0.5636	1.1611	2.9527	6.2975
3		0.0114	0.137	0.0567	0.0909	0.3685	0.6979	1.4293	3.4865	7.3553
3.5		0.0156	0.1454	0.0735	0.1245	0.4357	0.8321	1.6973	4.0194	8.4099
4		0.0198	0.1537	0.0903	0.1582	0.5028	0.9663	1.965	4.5514	9.4611
4.5		0.024	0.1621	0.1071	0.1918	0.5699	1.1003	2.2324	5.0825	10.509
5		0.0282	0.1704	0.1239	0.2254	0.637	1.2343	2.4996	5.6127	11.5535
5.5		0.0324	0.1788	0.1407	0.259	0.704	1.3682	2.7665	6.142	12.5946
6		0.0366	0.1872	0.1575	0.2925	0.771	1.502	3.0331	6.6704	13.6323
6.5		0.0408	0.1955	0.1743	0.3261	0.838	1.6357	3.2995	7.198	14.6665
7		0.045	0.2039	0.191	0.3596	0.9049	1.7693	3.5656	7.7246	15.6971
7.5		0.0492	0.2122	0.2078	0.3931	0.9718	1.9029	3.8315	8.2503	16.7241
8		0.0534	0.2206	0.2246	0.4267	1.0387	2.0363	4.0971	8.775	17.7476
8.5		0.0576	0.2289	0.2413	0.4602	1.1055	2.1697	4.3624	9.2989	18.7673
9		0.0618	0.2372	0.2581	0.4936	1.1723	2.3029	4.6274	9.8218	19.7834
9.5		0.066	0.2456	0.2748	0.5271	1.2391	2.4361	4.8922	10.3438	20.7957
10		0.0702	0.2539	0.2916	0.5606	1.3058	2.5692	5.1567	10.8648	21.8043
10.5		0.0743	0.2622	0.3083	0.594	1.3725	2.7022	5.4209	11.3849	22.809
11		0.0785	0.2706	0.325	0.6274	1.4392	2.8351	5.6849	11.9041	23.8098
11.5		0.0827	0.2789	0.3417	0.6609	1.5058	2.9679	5.9486	12.4223	24.8067
12		0.0869	0.2872	0.3584	0.6943	1.5725	3.1007	6.212	12.9395	25.7997
12.5		0.0911	0.2955	0.3751	0.7276	1.639	3.2333	6.4752	13.4558	26.7887
13		0.0952	0.3038	0.3918	0.761	1.7056	3.3659	6.7381	13.971	27.7735
13.5		0.0994	0.3121	0.4085	0.7944	1.7721	3.4983	7.0007	14.4854	28.7543
14		0.1036	0.3204	0.4252	0.8277	1.8385	3.6307	7.263	14.9987	29.731
14.5		0.1078	0.3287	0.4419	0.8611	1.905	3.763	7.5251	15.511	30.7034
15		0.1119	0.3371	0.4586	0.8944	1.9714	3.8952	7.7869	16.0224	31.6716
15.5		0.1161	0.3453	0.4752	0.9277	2.0377	4.0273	8.0484	16.5327	32.6355
16		0.1203	0.3536	0.4919	0.961	2.1041	4.1593	8.3096	17.0421	33.5951
16.5		0.1244	0.3619	0.5085	0.9942	2.1704	4.2913	8.5706	17.5504	34.5503
17		0.1286	0.3702	0.5252	1.0275	2.2366	4.4231	8.8312	18.0578	35.501
17.5		0.1328	0.3785	0.5418	1.0607	2.3029	4.5548	9.0916	18.5641	36.4472
18		0.1369	0.3868	0.5585	1.094	2.3691	4.6865	9.3517	19.0693	37.3889
18.5		0.1411	0.3951	0.5751	1.1272	2.4353	4.8181	9.6116	19.5736	38.326
19		0.1453	0.4034	0.5917	1.1604	2.5014	4.9496	9.8711	20.0768	39.2585
19.5		0.1494	0.4116	0.6083	1.1936	2.5675	5.0809	10.1304	20.5789	40.1862
20		0.1536	0.4199	0.6249	1.2268	2.6336	5.2122	10.3894	21.0801	41.1092
20.5		0.1577	0.4282	0.6415	1.2599	2.6996	5.3435	10.6481	21.5801	42.0274
21		0.1619	0.4364	0.6581	1.2931	2.7656	5.4746	10.9065	22.0791	42.9407
21.5		0.166	0.4447	0.6747	1.3262	2.8316	5.6056	11.1646	22.5771	43.8491
22		0.1702	0.453	0.6913	1.3594	2.8975	5.7365	11.4225	23.0739	44.7526
22.5		0.1744	0.4612	0.7079	1.3925	2.9634	5.8674	11.6801	23.5697	45.651
23		0.1785	0.4695	0.7245	1.4256	3.0293	5.9981	11.9373	24.0644	46.5443
23.5		0.1826	0.4777	0.741	1.4586	3.0951	6.1288	12.1943	24.558	47.4326
24		0.1868	0.486	0.7576	1.4917	3.1609	6.2594	12.451	25.0505	48.3156
24.5		0.1909	0.4942	0.7741	1.5248	3.2267	6.3899	12.7074	25.5419	49.1933
25		0.1951	0.5025	0.7907	1.5578	3.2924	6.5202	12.9636	26.0322	50.0658
25.5		0.1992	0.5107	0.8072	1.5908	3.3581	6.6505	13.2194	26.5214	50.9329
26		0.2034	0.5189	0.8238	1.6238	3.4238	6.7807	13.4749	27.0095	51.7946
26.5		0.2075	0.5272	0.8403	1.6568	3.4894	6.9109	13.7302	27.4965	52.6508
27		0.2116	0.5354	0.8568	1.6898	3.555	7.0409	13.9851	27.9823	53.5015
27.5		0.2158	0.5436	0.8733	1.7228	3.6206	7.1708	14.2398	28.467	54.3466
28		0.2199	0.5519	0.8898	1.7557	3.6861	7.3007	14.4941	28.9505	55.1861
28.5		0.224	0.5601	0.9063	1.7887	3.7516	7.4304	14.7482	29.4329	56.0198
29		0.2282	0.5683	0.9228	1.8216	3.817	7.5601	15.002	29.9141	56.8478
29.5		0.2323	0.5765	0.9393	1.8545	3.8825	7.6896	15.2555	30.3942	57.67
30		0.2364	0.5847	0.9558	1.8874	3.9479	7.8191	15.5087	30.8731	58.4863
30.5		0.2406	0.593	0.9723	1.9203	4.0132	7.9485	15.7615	31.3508	59.2966
31		0.2447	0.6012	0.9888	1.9532	4.0786	8.0777	16.0141	31.8273	60.101
31.5		0.2488	0.6094	1.0052	1.986	4.1439	8.2069	16.2664	32.3027	60.8993
32		0.2529	0.6176	1.0217	2.0189	4.2091	8.336	16.5184	32.7768	61.6915
32.5		0.2571	0.6258	1.0381	2.0517	4.2744	8.465	16.7701	33.2498	62.4775
33		0.2612	0.634	1.0546	2.0845	4.3395	8.594	17.0215	33.7216	63.2573
33.5		0.2653	0.6422	1.071	2.1173	4.4047	8.7228	17.2725	34.1921	64.0308
34		0.2694	0.6503	1.0875	2.1501	4.4698	8.8515	17.5233	34.6614	64.798
34.5		0.2735	0.6585	1.1039	2.1829	4.5349	8.9801	17.7738	35.1295	65.5588
35		0.2777	0.6667	1.1203	2.2157	4.6	9.1087	18.024	35.5964	66.3131
35.5		0.2818	0.6749	1.1367	2.2484	4.665	9.2371	18.2738	36.062	67.0609
36		0.2859	0.6831	1.1531	2.2811	4.73	9.3655	18.5234	36.5264	67.8021
36.5		0.29	0.6913	1.1695	2.3139	4.795	9.4937	18.7726	36.9895	68.5368
37		0.2941	0.6994	1.1859	2.3466	4.8599	9.6219	19.0216	37.4514	69.2647
37.5		0.2982	0.7076	1.2023	2.3793	4.9248	9.75	19.2702	37.912	69.986
38		0.3023	0.7158	1.2187	2.4119	4.9896	9.878	19.5185	38.3713	70.7004
38.5		0.3064	0.7239	1.2351	2.4446	5.0544	10.0058	19.7665	38.8294	71.4081
39		0.3105	0.7321	1.2515	2.4773	5.1192	10.1336	20.0142	39.2862	72.1088
39.5		0.3146	0.7402	1.2678	2.5099	5.184	10.2613	20.2616	39.7416	72.8026
40		0.3187	0.7484	1.2842	2.5425	5.2487	10.3889	20.5087	40.1958	73.4895
40.5		0.3228	0.7566	1.3005	2.5751	5.3134	10.5164	20.7555	40.6487	74.1693
41		0.3269	0.7647	1.3169	2.6077	5.378	10.6438	21.0019	41.1003	74.842
41.5		0.331	0.7728	1.3332	2.6403	5.4427	10.7712	21.2481	41.5505	75.5076
42		0.3351	0.781	1.3496	2.6729	5.5072	10.8984	21.4939	41.9994	76.1661
42.5		0.3392	0.7891	1.3659	2.7054	5.5718	11.0255	21.7394	42.447	76.8173
43		0.3433	0.7973	1.3822	2.738	5.6363	11.1525	21.9846	42.8933	77.4613
43.5		0.3474	0.8054	1.3985	2.7705	5.7008	11.2795	22.2294	43.3382	78.098
44		0.3515	0.8135	1.4148	2.803	5.7652	11.4063	22.474	43.7818	78.7274
44.5		0.3556	0.8217	1.4311	2.8355	5.8296	11.5331	22.7182	44.224	79.3494
45		0.3597	0.8298	1.4474	2.868	5.894	11.6597	22.9621	44.6648	79.964
45.5		0.3637	0.8379	1.4637	2.9004	5.9584	11.7863	23.2057	45.1043	80.5711
46		0.3678	0.846	1.48	2.9329	6.0227	11.9127	23.449	45.5424	81.1708
46.5		0.3719	0.8541	1.4963	2.9653	6.087	12.0391	23.692	45.9791	81.763
47		0.376	0.8623	1.5126	2.9978	6.1512	12.1654	23.9346	46.4144	82.3477
47.5		0.3801	0.8704	1.5288	3.0302	6.2154	12.2915	24.1769	46.8483	82.9249
48		0.3841	0.8785	1.5451	3.0626	6.2796	12.4176	24.4189	47.2808	83.4944
48.5		0.3882	0.8866	1.5613	3.095	6.3437	12.5436	24.6605	47.7119	84.0564
49		0.3923	0.8947	1.5776	3.1273	6.4078	12.6695	24.9018	48.1415	84.6107
49.5		0.3964	0.9028	1.5938	3.1597	6.4719	12.7953	25.1428	48.5698	85.1575
50		0.4004	0.9109	1.6101	3.192	6.5359	12.921	25.3835	48.9966	85.6965
50.5		0.4045	0.919	1.6263	3.2244	6.5999	13.0466	25.6239	49.422	86.228
51		0.4086	0.9271	1.6425	3.2567	6.6639	13.1721	25.8639	49.8459	86.7517
51.5		0.4126	0.9352	1.6587	3.289	6.7279	13.2975	26.1036	50.2684	87.2678
52		0.4167	0.9432	1.6749	3.3213	6.7918	13.4228	26.3429	50.6894	87.7762
52.5		0.4208	0.9513	1.6911	3.3535	6.8556	13.548	26.5819	51.1089	88.2769
53		0.4248	0.9594	1.7073	3.3858	6.9195	13.6731	26.8206	51.527	88.7699
53.5		0.4289	0.9675	1.7235	3.418	6.9833	13.7981	27.059	51.9436	89.2553
54		0.433	0.9756	1.7397	3.4503	7.047	13.923	27.297	52.3587	89.733
54.5		0.437	0.9836	1.7559	3.4825	7.1107	14.0479	27.5347	52.7723	90.203
55		0.4411	0.9917	1.7721	3.5147	7.1744	14.1726	27.772	53.1844	90.6654
55.5		0.4451	0.9998	1.7882	3.5469	7.2381	14.2972	28.009	53.595	91.1201
56		0.4492	1.0078	1.8044	3.5791	7.3017	14.4217	28.2457	54.004	91.5672
56.5		0.4533	1.0159	1.8206	3.6112	7.3653	14.5462	28.4821	54.4116	92.0068
57		0.4573	1.0239	1.8367	3.6434	7.4289	14.6705	28.7181	54.8176	92.4387
57.5		0.4614	1.032	1.8529	3.6755	7.4924	14.7947	28.9537	55.2221	92.8631
58		0.4654	1.04	1.869	3.7076	7.5559	14.9189	29.189	55.6251	93.28
58.5		0.4695	1.0481	1.8851	3.7397	7.6193	15.0429	29.424	56.0265	93.6894
59		0.4735	1.0561	1.9012	3.7718	7.6828	15.1669	29.6587	56.4263	94.0913
59.5		0.4775	1.0642	1.9174	3.8039	7.7462	15.2907	29.8929	56.8246	94.4858
60		0.4816	1.0722	1.9335	3.836	7.8095	15.4145	30.1269	57.2213	94.873
60.5		0.4856	1.0802	1.9496	3.868	7.8728	15.5381	30.3605	57.6164	95.2528
61		0.4897	1.0883	1.9657	3.9001	7.9361	15.6617	30.5938	58.01	95.6254
61.5		0.4937	1.0963	1.9818	3.9321	7.9994	15.7851	30.8267	58.402	95.9907
62		0.4978	1.1043	1.9979	3.9641	8.0626	15.9085	31.0592	58.7923	96.3488
62.5		0.5018	1.1124	2.0139	3.9961	8.1258	16.0317	31.2915	59.1811	96.6998
63		0.5058	1.1204	2.03	4.0281	8.1889	16.1549	31.5233	59.5682	97.0437
63.5		0.5099	1.1284	2.0461	4.0601	8.252	16.2779	31.7549	59.9538	97.3806
64		0.5139	1.1364	2.0621	4.092	8.3151	16.4009	31.986	60.3377	97.7105
64.5		0.5179	1.1444	2.0782	4.1239	8.3781	16.5237	32.2169	60.72	98.0336
65		0.522	1.1524	2.0942	4.1559	8.4411	16.6465	32.4473	61.1007	98.3498
65.5		0.526	1.1604	2.1103	4.1878	8.5041	16.7692	32.6775	61.4797	98.6593
66		0.53	1.1685	2.1263	4.2197	8.567	16.8917	32.9072	61.857	98.962
66.5		0.534	1.1765	2.1424	4.2516	8.6299	17.0142	33.1366	62.2327	99.2582
67		0.5381	1.1845	2.1584	4.2834	8.6928	17.1365	33.3657	62.6068	99.5479
67.5		0.5421	1.1924	2.1744	4.3153	8.7556	17.2588	33.5944	62.9792	99.831
68		0.5461	1.2004	2.1904	4.3471	8.8184	17.3809	33.8227	63.3499	100.108
68.5		0.5501	1.2084	2.2064	4.379	8.8812	17.503	34.0507	63.7189	100.378
69		0.5541	1.2164	2.2224	4.4108	8.9439	17.625	34.2784	64.0863	100.643
69.5		0.5582	1.2244	2.2384	4.4426	9.0066	17.7468	34.5056	64.4519	100.901
70		0.5622	1.2324	2.2544	4.4744	9.0693	17.8686	34.7325	64.8159	101.153
70.5		0.5662	1.2404	2.2704	4.5061	9.1319	17.9902	34.9591	65.1782	101.399
71		0.5702	1.2483	2.2864	4.5379	9.1945	18.1118	35.1853	65.5387	101.639
71.5		0.5742	1.2563	2.3023	4.5696	9.2571	18.2333	35.4111	65.8976	101.874
72		0.5782	1.2643	2.3183	4.6014	9.3196	18.3546	35.6366	66.2547	102.102
72.5		0.5822	1.2722	2.3342	4.6331	9.3821	18.4759	35.8617	66.6101	102.325
73		0.5862	1.2802	2.3502	4.6648	9.4445	18.597	36.0864	66.9637	102.543
73.5		0.5903	1.2882	2.3661	4.6965	9.507	18.7181	36.3108	67.3156	102.755
74		0.5943	1.2961	2.3821	4.7282	9.5693	18.839	36.5348	67.6658	102.962
74.5		0.5983	1.3041	2.398	4.7598	9.6317	18.9599	36.7584	68.0142	103.164
75		0.6023	1.312	2.4139	4.7915	9.694	19.0807	36.9817	68.3609	103.36
75.5		0.6063	1.32	2.4299	4.8231	9.7563	19.2013	37.2046	68.7058	103.551
76		0.6103	1.3279	2.4458	4.8547	9.8185	19.3219	37.4272	69.049	103.738
76.5		0.6143	1.3359	2.4617	4.8863	9.8807	19.4423	37.6493	69.3904	103.919
77		0.6183	1.3438	2.4776	4.9179	9.9429	19.5626	37.8711	69.73	104.096
77.5		0.6223	1.3518	2.4935	4.9495	10.0051	19.6829	38.0925	70.0678	104.268
78		0.6262	1.3597	2.5094	4.9811	10.0672	19.803	38.3136	70.4038	104.436
78.5		0.6302	1.3676	2.5253	5.0126	10.1292	19.9231	38.5343	70.7381	104.599
79		0.6342	1.3755	2.5411	5.0442	10.1913	20.043	38.7546	71.0706	104.757
79.5		0.6382	1.3835	2.557	5.0757	10.2533	20.1628	38.9745	71.4012	104.911
80		0.6422	1.3914	2.5729	5.1072	10.3152	20.2826	39.1941	71.7301	105.061
80.5		0.6462	1.3993	2.5887	5.1387	10.3772	20.4022	39.4132	72.0571	105.207
81		0.6502	1.4072	2.6046	5.1702	10.4391	20.5217	39.632	72.3823	105.349
81.5		0.6542	1.4152	2.6204	5.2016	10.5009	20.6412	39.8505	72.7058	105.487
82		0.6581	1.4231	2.6363	5.2331	10.5628	20.7605	40.0685	73.0274	105.621
82.5		0.6621	1.431	2.6521	5.2645	10.6245	20.8797	40.2862	73.3471	105.751
83		0.6661	1.4389	2.6679	5.296	10.6863	20.9988	40.5035	73.6651	105.878
83.5		0.6701	1.4468	2.6838	5.3274	10.748	21.1179	40.7204	73.9812	106.001
84		0.6741	1.4547	2.6996	5.3588	10.8097	21.2368	40.9369	74.2954	106.12
84.5		0.678	1.4626	2.7154	5.3901	10.8714	21.3556	41.153	74.6079	106.236
85		0.682	1.4705	2.7312	5.4215	10.933	21.4743	41.3688	74.9185	106.348
85.5		0.686	1.4784	2.747	5.4529	10.9946	21.5929	41.5842	75.2272	106.458
86		0.69	1.4863	2.7628	5.4842	11.0561	21.7114	41.7991	75.5341	106.564
86.5		0.6939	1.4941	2.7786	5.5155	11.1176	21.8298	42.0137	75.8391	106.667
87		0.6979	1.502	2.7943	5.5469	11.1791	21.9481	42.228	76.1423	106.767
87.5		0.7019	1.5099	2.8101	5.5782	11.2405	22.0663	42.4418	76.4436	106.864
88		0.7058	1.5178	2.8259	5.6094	11.3019	22.1844	42.6552	76.743	106.958
88.5		0.7098	1.5257	2.8416	5.6407	11.3633	22.3023	42.8683	77.0406	107.049
89		0.7138	1.5335	2.8574	5.672	11.4247	22.4202	43.0809	77.3363	107.138
89.5		0.7177	1.5414	2.8731	5.7032	11.486	22.538	43.2932	77.6301	107.224
90		0.7217	1.5493	2.8889	5.7344	11.5472	22.6557	43.5051	77.9221	107.307
90.5		0.7256	1.5571	2.9046	5.7657	11.6085	22.7732	43.7166	78.2122	107.388
91		0.7296	1.565	2.9204	5.7969	11.6697	22.8907	43.9277	78.5004	107.466
91.5		0.7336	1.5729	2.9361	5.8281	11.7308	23.0081	44.1384	78.7867	107.543
92		0.7375	1.5807	2.9518	5.8592	11.7919	23.1253	44.3487	79.0711	107.616
92.5		0.7415	1.5886	2.9675	5.8904	11.853	23.2425	44.5586	79.3537	107.688
93		0.7454	1.5964	2.9832	5.9215	11.9141	23.3595	44.7681	79.6343	107.757
93.5		0.7494	1.6043	2.9989	5.9527	11.9751	23.4764	44.9772	79.9131	107.824
94		0.7533	1.6121	3.0146	5.9838	12.0361	23.5933	45.1859	80.19	107.889
94.5		0.7573	1.6199	3.0303	6.0149	12.097	23.71	45.3943	80.465	107.952
95		0.7612	1.6278	3.046	6.046	12.158	23.8266	45.6022	80.7381	108.013
95.5		0.7652	1.6356	3.0616	6.0771	12.2188	23.9432	45.8097	81.0093	108.072
96		0.7691	1.6434	3.0773	6.1081	12.2797	24.0596	46.0168	81.2786	108.129
96.5		0.773	1.6513	3.093	6.1392	12.3405	24.1759	46.2235	81.546	108.185
97		0.777	1.6591	3.1086	6.1702	12.4013	24.2921	46.4299	81.8115	108.238
97.5		0.7809	1.6669	3.1243	6.2012	12.462	24.4082	46.6358	82.0751	108.29
98		0.7849	1.6747	3.1399	6.2323	12.5227	24.5242	46.8413	82.3369	108.341
98.5		0.7888	1.6826	3.1556	6.2632	12.5834	24.6401	47.0464	82.5967	108.39
99		0.7927	1.6904	3.1712	6.2942	12.644	24.7558	47.2511	82.8546	108.437
99.5		0.7967	1.6982	3.1868	6.3252	12.7046	24.8715	47.4554	83.1107	108.483
100		0.8006	1.706	3.2025	6.3561	12.7652	24.9871	47.6593	83.3648	108.527
100.5		0.8045	1.7138	3.2181	6.3871	12.8257	25.1026	47.8628	83.617	108.57
101		0.8085	1.7216	3.2337	6.418	12.8862	25.2179	48.0659	83.8674	108.611
101.5		0.8124	1.7294	3.2493	6.4489	12.9467	25.3332	48.2685	84.1158	108.651
102		0.8163	1.7372	3.2649	6.4798	13.0071	25.4483	48.4708	84.3624	108.69
102.5		0.8203	1.745	3.2805	6.5107	13.0675	25.5634	48.6726	84.6071	108.728
103		0.8242	1.7528	3.296	6.5416	13.1278	25.6783	48.8741	84.8498	108.764
103.5		0.8281	1.7606	3.3116	6.5724	13.1881	25.7931	49.0751	85.0907	108.8
104		0.832	1.7684	3.3272	6.6033	13.2484	25.9078	49.2757	85.3297	108.834
104.5		0.8359	1.7762	3.3428	6.6341	13.3087	26.0224	49.4759	85.5668	108.867
105		0.8399	1.7839	3.3583	6.6649	13.3689	26.1369	49.6757	85.802	108.899
105.5		0.8438	1.7917	3.3739	6.6957	13.4291	26.2513	49.875	86.0354	108.93
106		0.8477	1.7995	3.3894	6.7265	13.4892	26.3656	50.074	86.2668	108.96
106.5		0.8516	1.8073	3.405	6.7573	13.5493	26.4798	50.2725	86.4964	108.989
107		0.8555	1.815	3.4205	6.788	13.6094	26.5939	50.4706	86.7241	109.017
107.5		0.8594	1.8228	3.436	6.8188	13.6694	26.7079	50.6684	86.95	109.044
108		0.8634	1.8306	3.4515	6.8495	13.7294	26.8217	50.8656	87.1739	109.07
108.5		0.8673	1.8383	3.4671	6.8802	13.7894	26.9355	51.0625	87.396	109.095
109		0.8712	1.8461	3.4826	6.9109	13.8493	27.0491	51.2589	87.6163	109.12
109.5		0.8751	1.8539	3.4981	6.9416	13.9092	27.1627	51.455	87.8346	109.143
110		0.879	1.8616	3.5136	6.9723	13.969	27.2761	51.6506	88.0512	109.166
110.5		0.8829	1.8694	3.5291	7.0029	14.0289	27.3894	51.8458	88.2658	109.189
111		0.8868	1.8771	3.5446	7.0336	14.0887	27.5026	52.0405	88.4786	109.21
111.5		0.8907	1.8848	3.56	7.0642	14.1484	27.6157	52.2348	88.6896	109.231
112		0.8946	1.8926	3.5755	7.0948	14.2081	27.7287	52.4288	88.8987	109.251
112.5		0.8985	1.9003	3.591	7.1255	14.2678	27.8416	52.6222	89.106	109.27
113		0.9024	1.9081	3.6064	7.156	14.3274	27.9544	52.8153	89.3115	109.289
113.5		0.9063	1.9158	3.6219	7.1866	14.3871	28.0671	53.0079	89.5151	109.307
114		0.9102	1.9235	3.6374	7.2172	14.4466	28.1797	53.2001	89.7169	109.325
114.5		0.9141	1.9313	3.6528	7.2477	14.5062	28.2921	53.3919	89.9169	109.342
115		0.918	1.939	3.6682	7.2783	14.5657	28.4045	53.5833	90.1151	109.358
115.5		0.9219	1.9467	3.6837	7.3088	14.6251	28.5167	53.7742	90.3115	109.374
116		0.9257	1.9544	3.6991	7.3393	14.6846	28.6288	53.9647	90.506	109.389
116.5		0.9296	1.9621	3.7145	7.3698	14.744	28.7409	54.1548	90.6988	109.404
117		0.9335	1.9699	3.7299	7.4003	14.8033	28.8528	54.3444	90.8898	109.418
117.5		0.9374	1.9776	3.7453	7.4307	14.8626	28.9646	54.5336	91.079	109.432
118		0.9413	1.9853	3.7607	7.4612	14.9219	29.0763	54.7224	91.2664	109.446
118.5		0.9452	1.993	3.7761	7.4916	14.9812	29.1878	54.9107	91.452	109.459
119		0.9491	2.0007	3.7915	7.5221	15.0404	29.2993	55.0986	91.6359	109.471
119.5		0.9529	2.0084	3.8069	7.5525	15.0996	29.4107	55.2861	91.818	109.483
120		0.9568	2.0161	3.8223	7.5829	15.1587	29.5219	55.4731	91.9984	109.495
120.5		0.9607	2.0238	3.8377	7.6133	15.2178	29.6331	55.6597	92.177	109.506
121		0.9646	2.0315	3.853	7.6436	15.2769	29.7441	55.8459	92.3539	109.517
121.5		0.9684	2.0392	3.8684	7.674	15.3359	29.8551	56.0316	92.529	109.528
122		0.9723	2.0468	3.8837	7.7043	15.395	29.9659	56.2169	92.7025	109.538
122.5		0.9762	2.0545	3.8991	7.7346	15.4539	30.0766	56.4017	92.8742	109.548
123		0.9801	2.0622	3.9144	7.765	15.5129	30.1872	56.5861	93.0442	109.558
123.5		0.9839	2.0699	3.9298	7.7953	15.5717	30.2977	56.7701	93.2125	109.567
124		0.9878	2.0776	3.9451	7.8255	15.6306	30.408	56.9536	93.3791	109.576
124.5		0.9917	2.0852	3.9604	7.8558	15.6894	30.5183	57.1367	93.544	109.584
125		0.9955	2.0929	3.9757	7.8861	15.7482	30.6285	57.3194	93.7072	109.593
125.5		0.9994	2.1006	3.991	7.9163	15.807	30.7385	57.5016	93.8687	109.601
126		1.0032	2.1082	4.0063	7.9466	15.8657	30.8484	57.6834	94.0286	109.609
126.5		1.0071	2.1159	4.0216	7.9768	15.9244	30.9583	57.8647	94.1869	109.616
127		1.011	2.1235	4.0369	8.007	15.983	31.068	58.0456	94.3435	109.623
127.5		1.0148	2.1312	4.0522	8.0372	16.0416	31.1776	58.226	94.4984	109.63
128		1.0187	2.1388	4.0675	8.0673	16.1002	31.2871	58.406	94.6518	109.637
128.5		1.0225	2.1465	4.0828	8.0975	16.1587	31.3964	58.5855	94.8035	109.644
129		1.0264	2.1541	4.098	8.1276	16.2172	31.5057	58.7646	94.9536	109.65
129.5		1.0302	2.1618	4.1133	8.1578	16.2757	31.6149	58.9433	95.102	109.656
130		1.0341	2.1694	4.1286	8.1879	16.3341	31.7239	59.1215	95.2489	109.662
130.5		1.0379	2.1771	4.1438	8.218	16.3925	31.8329	59.2993	95.3943	109.668
131		1.0418	2.1847	4.1591	8.2481	16.4509	31.9417	59.4766	95.538	109.673
131.5		1.0456	2.1923	4.1743	8.2782	16.5092	32.0504	59.6534	95.6802	109.679
132		1.0495	2.2	4.1895	8.3082	16.5675	32.159	59.8299	95.8208	109.684
132.5		1.0533	2.2076	4.2048	8.3383	16.6258	32.2675	60.0058	95.9599	109.689
133		1.0572	2.2152	4.22	8.3683	16.684	32.3759	60.1813	96.0974	109.694
133.5		1.061	2.2228	4.2352	8.3984	16.7422	32.4841	60.3564	96.2334	109.698
134		1.0649	2.2305	4.2504	8.4284	16.8003	32.5923	60.531	96.3679	109.703
134.5		1.0687	2.2381	4.2656	8.4584	16.8584	32.7003	60.7052	96.5009	109.707
135		1.0725	2.2457	4.2808	8.4883	16.9165	32.8082	60.8789	96.6324	109.712
135.5		1.0764	2.2533	4.296	8.5183	16.9745	32.9161	61.0521	96.7624	109.716
136		1.0802	2.2609	4.3112	8.5483	17.0325	33.0238	61.2249	96.8909	109.72
136.5		1.084	2.2685	4.3264	8.5782	17.0905	33.1313	61.3973	97.0179	109.723
137		1.0879	2.2761	4.3415	8.6081	17.1484	33.2388	61.5692	97.1435	109.727
137.5		1.0917	2.2837	4.3567	8.638	17.2063	33.3462	61.7406	97.2677	109.731
138		1.0955	2.2913	4.3719	8.6679	17.2642	33.4534	61.9116	97.3904	109.734
138.5		1.0994	2.2989	4.387	8.6978	17.322	33.5606	62.0821	97.5117	109.737
139		1.1032	2.3065	4.4022	8.7277	17.3798	33.6676	62.2522	97.6316	109.741
139.5		1.107	2.3141	4.4173	8.7575	17.4375	33.7745	62.4218	97.7501	109.744
140		1.1108	2.3217	4.4324	8.7874	17.4952	33.8813	62.591	97.8671	109.747
140.5		1.1147	2.3292	4.4476	8.8172	17.5529	33.988	62.7597	97.9828	109.75
141		1.1185	2.3368	4.4627	8.847	17.6106	34.0946	62.9279	98.0972	109.752
141.5		1.1223	2.3444	4.4778	8.8768	17.6682	34.2011	63.0957	98.2101	109.755
142		1.1261	2.352	4.4929	8.9066	17.7257	34.3074	63.263	98.3217	109.758
142.5		1.1299	2.3595	4.508	8.9364	17.7833	34.4136	63.4299	98.432	109.76
143		1.1338	2.3671	4.5231	8.9662	17.8408	34.5198	63.5963	98.541	109.763
143.5		1.1376	2.3747	4.5382	8.9959	17.8982	34.6258	63.7622	98.6486	109.765
144		1.1414	2.3822	4.5533	9.0256	17.9557	34.7317	63.9277	98.7549	109.767
144.5		1.1452	2.3898	4.5684	9.0554	18.013	34.8374	64.0927	98.8599	109.769
145		1.149	2.3974	4.5835	9.0851	18.0704	34.9431	64.2573	98.9637	109.772
145.5		1.1528	2.4049	4.5985	9.1147	18.1277	35.0487	64.4214	99.0661	109.774
146		1.1566	2.4125	4.6136	9.1444	18.185	35.1541	64.585	99.1673	109.776
146.5		1.1604	2.42	4.6287	9.1741	18.2422	35.2594	64.7482	99.2673	109.778
147		1.1642	2.4276	4.6437	9.2037	18.2994	35.3646	64.9109	99.366	109.779
147.5		1.1681	2.4351	4.6588	9.2334	18.3566	35.4697	65.0732	99.4635	109.781
148		1.1719	2.4427	4.6738	9.263	18.4138	35.5747	65.235	99.5597	109.783
148.5		1.1757	2.4502	4.6888	9.2926	18.4709	35.6796	65.3963	99.6547	109.785
149		1.1795	2.4577	4.7039	9.3222	18.5279	35.7843	65.5571	99.7486	109.786
149.5		1.1833	2.4653	4.7189	9.3518	18.585	35.889	65.7175	99.8413	109.788
150		1.1871	2.4728	4.7339	9.3813	18.6419	35.9935	65.8775	99.9327	109.789
150.5		1.1909	2.4803	4.7489	9.4109	18.6989	36.0979	66.0369	100.023	109.791
151		1.1946	2.4878	4.7639	9.4404	18.7558	36.2022	66.1959	100.112	109.792
151.5		1.1984	2.4954	4.7789	9.47	18.8127	36.3064	66.3544	100.2	109.793
152		1.2022	2.5029	4.7939	9.4995	18.8696	36.4105	66.5125	100.287	109.795
152.5		1.206	2.5104	4.8089	9.529	18.9264	36.5144	66.6701	100.373	109.796
153		1.2098	2.5179	4.8239	9.5584	18.9831	36.6183	66.8272	100.458	109.797
153.5		1.2136	2.5254	4.8389	9.5879	19.0399	36.722	66.9839	100.541	109.799
154		1.2174	2.5329	4.8538	9.6174	19.0966	36.8256	67.1401	100.624	109.8
154.5		1.2212	2.5404	4.8688	9.6468	19.1533	36.9291	67.2958	100.705	109.801
155		1.225	2.5479	4.8837	9.6762	19.2099	37.0324	67.451	100.785	109.802
155.5		1.2287	2.5554	4.8987	9.7056	19.2665	37.1357	67.6058	100.865	109.803
156		1.2325	2.5629	4.9136	9.735	19.323	37.2388	67.7601	100.943	109.804
156.5		1.2363	2.5704	4.9286	9.7644	19.3796	37.3419	67.914	101.02	109.805
157		1.2401	2.5779	4.9435	9.7938	19.436	37.4448	68.0674	101.096	109.806
157.5		1.2439	2.5854	4.9584	9.8232	19.4925	37.5476	68.2203	101.171	109.807
158		1.2476	2.5929	4.9734	9.8525	19.5489	37.6503	68.3727	101.246	109.808
158.5		1.2514	2.6004	4.9883	9.8818	19.6053	37.7528	68.5247	101.319	109.808
159		1.2552	2.6079	5.0032	9.9112	19.6616	37.8553	68.6762	101.391	109.809
159.5		1.259	2.6153	5.0181	9.9405	19.7179	37.9576	68.8272	101.462	109.81
160		1.2627	2.6228	5.033	9.9698	19.7742	38.0598	68.9778	101.532	109.811
160.5		1.2665	2.6303	5.0479	9.999	19.8304	38.1619	69.1279	101.602	109.811
161		1.2703	2.6378	5.0628	10.0283	19.8866	38.2639	69.2775	101.67	109.812
161.5		1.274	2.6452	5.0776	10.0575	19.9428	38.3658	69.4266	101.737	109.813
162		1.2778	2.6527	5.0925	10.0868	19.9989	38.4675	69.5753	101.804	109.814
162.5		1.2816	2.6601	5.1074	10.116	20.055	38.5692	69.7235	101.87	109.814
163		1.2853	2.6676	5.1222	10.1452	20.111	38.6707	69.8712	101.934	109.815
163.5		1.2891	2.6751	5.1371	10.1744	20.1671	38.7721	70.0185	101.998	109.815
164		1.2929	2.6825	5.1519	10.2036	20.223	38.8734	70.1653	102.061	109.816
164.5		1.2966	2.69	5.1668	10.2327	20.279	38.9745	70.3116	102.123	109.817
165		1.3004	2.6974	5.1816	10.2619	20.3349	39.0756	70.4574	102.184	109.817
165.5		1.3041	2.7049	5.1965	10.291	20.3908	39.1765	70.6028	102.245	109.818
166		1.3079	2.7123	5.2113	10.3201	20.4466	39.2773	70.7477	102.304	109.818
166.5		1.3116	2.7197	5.2261	10.3493	20.5024	39.378	70.8921	102.363	109.819
167		1.3154	2.7272	5.2409	10.3784	20.5581	39.4786	71.036	102.421	109.819
167.5		1.3191	2.7346	5.2557	10.4074	20.6139	39.5791	71.1795	102.478	109.82
168		1.3229	2.742	5.2705	10.4365	20.6696	39.6794	71.3225	102.534	109.82
168.5		1.3266	2.7495	5.2853	10.4656	20.7252	39.7797	71.4651	102.59	109.82
169		1.3304	2.7569	5.3001	10.4946	20.7808	39.8798	71.6071	102.644	109.821
169.5		1.3341	2.7643	5.3149	10.5236	20.8364	39.9798	71.7487	102.698	109.821
170		1.3379	2.7717	5.3297	10.5526	20.8919	40.0797	71.8898	102.751	109.822
170.5		1.3416	2.7792	5.3444	10.5816	20.9474	40.1794	72.0304	102.804	109.822
171		1.3454	2.7866	5.3592	10.6106	21.0029	40.2791	72.1706	102.856	109.822
171.5		1.3491	2.794	5.374	10.6396	21.0583	40.3786	72.3103	102.906	109.823
172		1.3529	2.7937	5.3887	10.6686	21.1137	40.478	72.4495	102.957	109.823
172.5		1.3566	2.7928	5.4035	10.6975	21.1691	40.5773	72.5883	103.006	109.823
173		1.3603	2.7918	5.4182	10.7264	21.2244	40.6765	72.7265	103.055	109.824
173.5		1.3641	2.7909	5.433	10.7553	21.2797	40.7755	72.8643	103.103	109.824
174		1.3678	2.7899	5.4477	10.7842	21.335	40.8745	73.0017	103.15	109.824
174.5		1.3715	2.789	5.4624	10.8131	21.3902	40.9733	73.1385	103.197	109.825
175		1.3753	2.788	5.4771	10.842	21.4453	41.072	73.2749	103.243	109.825
175.5		1.379	2.7871	5.4918	10.8709	21.5005	41.1706	73.4108	103.289	109.825
176		1.3827	2.7861	5.5066	10.8997	21.5556	41.269	73.5462	103.333	109.825
176.5		1.3865	2.7852	5.5213	10.9286	21.6107	41.3674	73.6812	103.362	109.762
177		1.3902	2.7842	5.5359	10.9574	21.6607	41.4656	73.8157	103.256	109.633
177.5		1.3939	2.7833	5.5506	10.9862	21.6523	41.4713	73.7829	103.151	109.505
178		1.3976	2.7823	5.5653	11.015	21.6438	41.4522	73.7353	103.046	109.378
178.5		1.4	2.7814	5.5639	11.0339	21.6354	41.4332	73.6878	102.941	109.251
179		1.3996	2.7804	5.562	11.0299	21.6269	41.4142	73.6403	102.837	109.124
179.5		1.3991	2.7794	5.56	11.0259	21.6185	41.3951	73.5929	102.733	108.998
180		1.3986	2.7785	5.5581	11.0219	21.61	41.3761	73.5456	102.629	108.873
180.5		1.3982	2.7776	5.5562	11.018	21.6016	41.3571	73.4983	102.525	108.748
181		1.3977	2.7766	5.5542	11.014	21.5932	41.3382	73.451	102.422	108.623
181.5		1.3972	2.7757	5.5523	11.01	21.5847	41.3192	73.4038	102.319	108.499
182		1.3967	2.7747	5.5504	11.006	21.5763	41.3002	73.3567	102.217	108.376
182.5		1.3963	2.7738	5.5484	11.002	21.5679	41.2813	73.3097	102.114	108.253
183		1.3958	2.7728	5.5465	10.9981	21.5595	41.2623	73.2627	102.013	108.13
183.5		1.3953	2.7719	5.5446	10.9941	21.5511	41.2434	73.2157	101.911	108.008
184		1.3948	2.7709	5.5426	10.9901	21.5426	41.2245	73.1688	101.809	107.886
184.5		1.3944	2.77	5.5407	10.9861	21.5342	41.2056	73.122	101.709	107.765
185		1.3939	2.769	5.5388	10.9822	21.5258	41.1867	73.0752	101.608	107.644
185.5		1.3934	2.7681	5.5369	10.9782	21.5174	41.1679	73.0285	101.507	107.524
186		1.393	2.7671	5.5349	10.9742	21.509	41.149	72.9818	101.407	107.404
186.5		1.3925	2.7662	5.533	10.9703	21.5007	41.1301	72.9352	101.307	107.285
187		1.392	2.7652	5.5311	10.9663	21.4923	41.1113	72.8887	101.208	107.166
187.5		1.3915	2.7643	5.5291	10.9623	21.4839	41.0925	72.8422	101.109	107.047
188		1.3911	2.7633	5.5272	10.9584	21.4755	41.0737	72.7958	101.01	106.929
188.5		1.3906	2.7624	5.5253	10.9544	21.4671	41.0549	72.7494	100.911	106.811
189		1.3901	2.7615	5.5234	10.9505	21.4588	41.0361	72.7031	100.812	106.694
189.5		1.3897	2.7605	5.5215	10.9465	21.4504	41.0173	72.6568	100.714	106.577
190		1.3892	2.7596	5.5195	10.9426	21.442	40.9985	72.6106	100.616	106.461
190.5		1.3887	2.7586	5.5176	10.9386	21.4337	40.9798	72.5644	100.519	106.345
191		1.3882	2.7577	5.5157	10.9347	21.4253	40.961	72.5183	100.421	106.229
191.5		1.3878	2.7567	5.5138	10.9307	21.417	40.9423	72.4723	100.324	106.114
192		1.3873	2.7558	5.5119	10.9268	21.4086	40.9235	72.4263	100.228	105.999
192.5		1.3868	2.7549	5.5099	10.9228	21.4003	40.9048	72.3804	100.131	105.885
193		1.3864	2.7539	5.508	10.9189	21.3919	40.8861	72.3345	100.035	105.771
193.5		1.3859	2.753	5.5061	10.9149	21.3836	40.8675	72.2887	99.9387	105.657
194		1.3854	2.752	5.5042	10.911	21.3752	40.8488	72.2429	99.843	105.544
194.5		1.385	2.7511	5.5023	10.907	21.3669	40.8301	72.1972	99.7475	105.431
195		1.3845	2.7502	5.5004	10.9031	21.3586	40.8115	72.1515	99.6523	105.319
195.5		1.384	2.7492	5.4984	10.8992	21.3503	40.7928	72.1059	99.5573	105.207
196		1.3835	2.7483	5.4965	10.8952	21.3419	40.7742	72.0604	99.4626	105.095
196.5		1.3831	2.7473	5.4946	10.8913	21.3336	40.7556	72.0149	99.3682	104.984
197		1.3826	2.7464	5.4927	10.8874	21.3253	40.737	71.9694	99.274	104.873
197.5		1.3821	2.7455	5.4908	10.8834	21.317	40.7184	71.924	99.1801	104.762
198		1.3817	2.7445	5.4889	10.8795	21.3087	40.6998	71.8787	99.0864	104.652
198.5		1.3812	2.7436	5.487	10.8756	21.3004	40.6812	71.8334	98.9929	104.542
199		1.3807	2.7427	5.4851	10.8716	21.2921	40.6627	71.7882	98.8997	104.433
199.5		1.3803	2.7417	5.4832	10.8677	21.2838	40.6441	71.743	98.8068	104.324
200		1.3798	2.7408	5.4812	10.8638	21.2755	40.6256	71.6979	98.7141	104.215
200.5		1.3793	2.7398	5.4793	10.8599	21.2672	40.607	71.6528	98.6216	104.106
201		1.3789	2.7389	5.4774	10.8559	21.259	40.5885	71.6078	98.5294	103.998
201.5		1.3784	2.738	5.4755	10.852	21.2507	40.57	71.5629	98.4374	103.891
202		1.3779	2.737	5.4736	10.8481	21.2424	40.5515	71.5179	98.3457	103.783
202.5		1.3775	2.7361	5.4717	10.8442	21.2341	40.5331	71.4731	98.2542	103.676
203		1.377	2.7352	5.4698	10.8403	21.2259	40.5146	71.4283	98.1629	103.57
203.5		1.3765	2.7342	5.4679	10.8364	21.2176	40.4961	71.3835	98.0719	103.463
204		1.3761	2.7333	5.466	10.8325	21.2094	40.4777	71.3388	97.9811	103.357
204.5		1.3756	2.7324	5.4641	10.8285	21.2011	40.4592	71.2942	97.8905	103.251
205		1.3751	2.7314	5.4622	10.8246	21.1929	40.4408	71.2496	97.8002	103.146
205.5		1.3747	2.7305	5.4603	10.8207	21.1846	40.4224	71.205	97.7101	103.041
206		1.3742	2.7296	5.4584	10.8168	21.1764	40.404	71.1606	97.6202	102.936
206.5		1.3737	2.7286	5.4565	10.8129	21.1681	40.3856	71.1161	97.5305	102.832
207		1.3733	2.7277	5.4546	10.809	21.1599	40.3672	71.0717	97.4411	102.728
207.5		1.3728	2.7268	5.4527	10.8051	21.1516	40.3489	71.0274	97.3519	102.624
208		1.3723	2.7258	5.4508	10.8012	21.1434	40.3305	70.9831	97.2629	102.52
208.5		1.3719	2.7249	5.4489	10.7973	21.1352	40.3122	70.9389	97.1741	102.417
209		1.3714	2.724	5.447	10.7934	21.127	40.2939	70.8947	97.0856	102.314
209.5		1.371	2.723	5.4451	10.7895	21.1188	40.2755	70.8506	96.9973	102.212
210		1.3705	2.7221	5.4432	10.7856	21.1105	40.2572	70.8065	96.9091	102.11
210.5		1.37	2.7212	5.4413	10.7817	21.1023	40.2389	70.7624	96.8213	102.008
211		1.3696	2.7203	5.4394	10.7779	21.0941	40.2206	70.7185	96.7336	101.906
211.5		1.3691	2.7193	5.4376	10.774	21.0859	40.2024	70.6745	96.6461	101.805
212		1.3686	2.7184	5.4357	10.7701	21.0777	40.1841	70.6307	96.5589	101.704
212.5		1.3682	2.7175	5.4338	10.7662	21.0695	40.1658	70.5868	96.4718	101.603
213		1.3677	2.7165	5.4319	10.7623	21.0613	40.1476	70.5431	96.385	101.503
213.5		1.3672	2.7156	5.43	10.7584	21.0531	40.1294	70.4993	96.2984	101.403
214		1.3668	2.7147	5.4281	10.7545	21.045	40.1112	70.4556	96.212	101.303
214.5		1.3663	2.7138	5.4262	10.7507	21.0368	40.0929	70.412	96.1258	101.203
215		1.3659	2.7128	5.4243	10.7468	21.0286	40.0747	70.3684	96.0398	101.104
215.5		1.3654	2.7119	5.4224	10.7429	21.0204	40.0566	70.3249	95.954	101.005
216		1.3649	2.711	5.4206	10.739	21.0123	40.0384	70.2814	95.8684	100.906
216.5		1.3645	2.7101	5.4187	10.7352	21.0041	40.0202	70.238	95.783	100.808
217		1.364	2.7091	5.4168	10.7313	20.9959	40.0021	70.1946	95.6978	100.71
217.5		1.3635	2.7082	5.4149	10.7274	20.9878	39.9839	70.1513	95.6128	100.612
218		1.3631	2.7073	5.413	10.7235	20.9796	39.9658	70.108	95.528	100.514
218.5		1.3626	2.7063	5.4111	10.7197	20.9715	39.9477	70.0648	95.4434	100.417
219		1.3622	2.7054	5.4093	10.7158	20.9633	39.9296	70.0216	95.359	100.32
219.5		1.3617	2.7045	5.4074	10.7119	20.9552	39.9115	69.9785	95.2748	100.223
220		1.3612	2.7036	5.4055	10.7081	20.947	39.8934	69.9354	95.1908	100.127
220.5		1.3608	2.7027	5.4036	10.7042	20.9389	39.8753	69.8923	95.107	100.03
221		1.3603	2.7017	5.4017	10.7004	20.9308	39.8573	69.8494	95.0234	99.9343
221.5		1.3599	2.7008	5.3999	10.6965	20.9226	39.8392	69.8064	94.94	99.8386
222		1.3594	2.6999	5.398	10.6926	20.9145	39.8212	69.7635	94.8568	99.7432
222.5		1.3589	2.699	5.3961	10.6888	20.9064	39.8031	69.7207	94.7737	99.648
223		1.3585	2.698	5.3942	10.6849	20.8983	39.7851	69.6779	94.6909	99.553
223.5		1.358	2.6971	5.3923	10.6811	20.8901	39.7671	69.6351	94.6082	99.4583
224		1.3576	2.6962	5.3905	10.6772	20.882	39.7491	69.5924	94.5258	99.3639
224.5		1.3571	2.6953	5.3886	10.6734	20.8739	39.7311	69.5498	94.4435	99.2697
225		1.3566	2.6944	5.3867	10.6695	20.8658	39.7131	69.5072	94.3614	99.1758
225.5		1.3562	2.6934	5.3849	10.6657	20.8577	39.6952	69.4646	94.2794	99.0821
226		1.3557	2.6925	5.383	10.6618	20.8496	39.6772	69.4221	94.1977	98.9887
226.5		1.3553	2.6916	5.3811	10.658	20.8415	39.6593	69.3797	94.1162	98.8955
227		1.3548	2.6907	5.3792	10.6541	20.8334	39.6413	69.3372	94.0348	98.8026
227.5		1.3543	2.6898	5.3774	10.6503	20.8254	39.6234	69.2949	93.9536	98.7099
228		1.3539	2.6888	5.3755	10.6465	20.8173	39.6055	69.2526	93.8726	98.6174
228.5		1.3534	2.6879	5.3736	10.6426	20.8092	39.5876	69.2103	93.7918	98.5252
229		1.353	2.687	5.3718	10.6388	20.8011	39.5697	69.1681	93.7111	98.4333
229.5		1.3525	2.6861	5.3699	10.635	20.793	39.5518	69.1259	93.6306	98.3415
230		1.3521	2.6852	5.368	10.6311	20.785	39.534	69.0838	93.5503	98.25
230.5		1.3516	2.6843	5.3662	10.6273	20.7769	39.5161	69.0417	93.4702	98.1588
231		1.3511	2.6833	5.3643	10.6235	20.7689	39.4983	68.9996	93.3903	98.0678
231.5		1.3507	2.6824	5.3624	10.6196	20.7608	39.4804	68.9576	93.3105	97.977
232		1.3502	2.6815	5.3606	10.6158	20.7527	39.4626	68.9157	93.2309	97.8864
232.5		1.3498	2.6806	5.3587	10.612	20.7447	39.4448	68.8738	93.1515	97.7961
233		1.3493	2.6797	5.3568	10.6082	20.7367	39.427	68.8319	93.0722	97.706
233.5		1.3489	2.6788	5.355	10.6043	20.7286	39.4092	68.7901	92.9931	97.6161
234		1.3484	2.6778	5.3531	10.6005	20.7206	39.3914	68.7484	92.9142	97.5265
234.5		1.3479	2.6769	5.3513	10.5967	20.7125	39.3737	68.7067	92.8355	97.437
235		1.3475	2.676	5.3494	10.5929	20.7045	39.3559	68.665	92.7569	97.3478
235.5		1.347	2.6751	5.3475	10.5891	20.6965	39.3382	68.6234	92.6785	97.2589
236		1.3466	2.6742	5.3457	10.5852	20.6884	39.3204	68.5818	92.6003	97.1701
236.5		1.3461	2.6733	5.3438	10.5814	20.6804	39.3027	68.5402	92.5222	97.0816
237		1.3457	2.6724	5.342	10.5776	20.6724	39.285	68.4988	92.4443	96.9933
237.5		1.3452	2.6714	5.3401	10.5738	20.6644	39.2673	68.4573	92.3665	96.9052
238		1.3448	2.6705	5.3382	10.57	20.6564	39.2496	68.4159	92.2889	96.8173
238.5		1.3443	2.6696	5.3364	10.5662	20.6484	39.2319	68.3746	92.2115	96.7296
239		1.3438	2.6687	5.3345	10.5624	20.6404	39.2142	68.3333	92.1343	96.6421
239.5		1.3434	2.6678	5.3327	10.5586	20.6324	39.1966	68.292	92.0572	96.5549
240		1.3429	2.6669	5.3308	10.5548	20.6244	39.1789	68.2508	91.9802	96.4679
240.5		1.3425	2.666	5.329	10.551	20.6164	39.1613	68.2096	91.9034	96.3811
241		1.342	2.6651	5.3271	10.5472	20.6084	39.1436	68.1685	91.8268	96.2944
241.5		1.3416	2.6642	5.3253	10.5434	20.6004	39.126	68.1274	91.7504	96.208
242		1.3411	2.6633	5.3234	10.5396	20.5924	39.1084	68.0864	91.6741	96.1218
242.5		1.3407	2.6623	5.3216	10.5358	20.5845	39.0908	68.0454	91.5979	96.0359
243		1.3402	2.6614	5.3197	10.532	20.5765	39.0732	68.0044	91.5219	95.9501
243.5		1.3398	2.6605	5.3179	10.5282	20.5685	39.0557	67.9635	91.4461	95.8645
244		1.3393	2.6596	5.316	10.5244	20.5605	39.0381	67.9226	91.3704	95.7791
244.5		1.3388	2.6587	5.3142	10.5206	20.5526	39.0205	67.8818	91.2949	95.6939
245		1.3384	2.6578	5.3123	10.5168	20.5446	39.003	67.841	91.2195	95.609
245.5		1.3379	2.6569	5.3105	10.513	20.5367	38.9855	67.8003	91.1443	95.5242
246		1.3375	2.656	5.3086	10.5092	20.5287	38.9679	67.7596	91.0692	95.4396
246.5		1.337	2.6551	5.3068	10.5054	20.5208	38.9504	67.719	90.9943	95.3552
247		1.3366	2.6542	5.3049	10.5017	20.5128	38.9329	67.6784	90.9196	95.271
247.5		1.3361	2.6533	5.3031	10.4979	20.5049	38.9154	67.6378	90.845	95.187
248		1.3357	2.6524	5.3013	10.4941	20.4969	38.8979	67.5973	90.7705	95.1032
248.5		1.3352	2.6515	5.2994	10.4903	20.489	38.8805	67.5568	90.6962	95.0196
249		1.3348	2.6505	5.2976	10.4865	20.4811	38.863	67.5164	90.622	94.9362
249.5		1.3343	2.6496	5.2957	10.4828	20.4731	38.8456	67.476	90.548	94.853
250		1.3339	2.6487	5.2939	10.479	20.4652	38.8281	67.4357	90.4741	94.77
250.5		1.3334	2.6478	5.2921	10.4752	20.4573	38.8107	67.3954	90.4004	94.6871
251		1.333	2.6469	5.2902	10.4714	20.4494	38.7933	67.3551	90.3268	94.6045
251.5		1.3325	2.646	5.2884	10.4677	20.4415	38.7759	67.3149	90.2534	94.522
252		1.3321	2.6451	5.2865	10.4639	20.4336	38.7585	67.2748	90.1801	94.4397
252.5		1.3316	2.6442	5.2847	10.4601	20.4256	38.7411	67.2346	90.107	94.3576
253		1.3312	2.6433	5.2829	10.4564	20.4177	38.7237	67.1945	90.034	94.2757
253.5		1.3307	2.6424	5.281	10.4526	20.4098	38.7063	67.1545	89.9611	94.194
254		1.3303	2.6415	5.2792	10.4488	20.4019	38.689	67.1145	89.8884	94.1125
254.5		1.3298	2.6406	5.2774	10.4451	20.3941	38.6716	67.0746	89.8158	94.0311
255		1.3294	2.6397	5.2755	10.4413	20.3862	38.6543	67.0346	89.7434	93.9499
255.5		1.3289	2.6388	5.2737	10.4376	20.3783	38.637	66.9948	89.6711	93.8689
256		1.3285	2.6379	5.2719	10.4338	20.3704	38.6197	66.9549	89.5989	93.7881
256.5		1.328	2.637	5.27	10.4301	20.3625	38.6024	66.9151	89.5269	93.7075
257		1.3276	2.6361	5.2682	10.4263	20.3546	38.5851	66.8754	89.455	93.627
257.5		1.3271	2.6352	5.2664	10.4225	20.3468	38.5678	66.8357	89.3833	93.5467
258		1.3267	2.6343	5.2645	10.4188	20.3389	38.5505	66.796	89.3117	93.4666
258.5		1.3262	2.6334	5.2627	10.415	20.331	38.5332	66.7564	89.2402	93.3867
259		1.3258	2.6325	5.2609	10.4113	20.3232	38.516	66.7168	89.1689	93.3069
259.5		1.3253	2.6316	5.2591	10.4075	20.3153	38.4987	66.6773	89.0977	93.2273
260		1.3249	2.6307	5.2572	10.4038	20.3075	38.4815	66.6378	89.0266	93.1479
260.5		1.3244	2.6298	5.2554	10.4001	20.2996	38.4643	66.5983	88.9557	93.0686
261		1.324	2.6289	5.2536	10.3963	20.2918	38.4471	66.5589	88.8849	92.9896
261.5		1.3235	2.628	5.2517	10.3926	20.2839	38.4299	66.5195	88.8142	92.9107
262		1.3231	2.6271	5.2499	10.3888	20.2761	38.4127	66.4802	88.7437	92.8319
262.5		1.3226	2.6262	5.2481	10.3851	20.2682	38.3955	66.4409	88.6733	92.7533
263		1.3222	2.6253	5.2463	10.3814	20.2604	38.3783	66.4017	88.6031	92.6749
263.5		1.3217	2.6244	5.2445	10.3776	20.2526	38.3612	66.3625	88.5329	92.5967
264		1.3213	2.6235	5.2426	10.3739	20.2448	38.344	66.3233	88.4629	92.5186
264.5		1.3208	2.6226	5.2408	10.3702	20.2369	38.3269	66.2842	88.3931	92.4407
265		1.3204	2.6217	5.239	10.3664	20.2291	38.3098	66.2451	88.3233	92.363
265.5		1.3199	2.6208	5.2372	10.3627	20.2213	38.2926	66.206	88.2537	92.2854
266		1.3195	2.62	5.2354	10.359	20.2135	38.2755	66.167	88.1842	92.208
266.5		1.3191	2.6191	5.2335	10.3552	20.2057	38.2584	66.1281	88.1149	92.1308
267		1.3186	2.6182	5.2317	10.3515	20.1979	38.2413	66.0891	88.0457	92.0537
267.5		1.3182	2.6173	5.2299	10.3478	20.1901	38.2243	66.0502	87.9766	91.9767
268		1.3177	2.6164	5.2281	10.3441	20.1823	38.2072	66.0114	87.9076	91.9
268.5		1.3173	2.6155	5.2263	10.3403	20.1745	38.1901	65.9726	87.8387	91.8234
269		1.3168	2.6146	5.2244	10.3366	20.1667	38.1731	65.9338	87.77	91.7469
269.5		1.3164	2.6137	5.2226	10.3329	20.1589	38.1561	65.8951	87.7014	91.6706
270		1.3159	2.6128	5.2208	10.3292	20.1511	38.139	65.8564	87.633	91.5945
270.5		1.3155	2.6119	5.219	10.3255	20.1433	38.122	65.8178	87.5646	91.5185
271		1.315	2.611	5.2172	10.3218	20.1355	38.105	65.7792	87.4964	91.4427
271.5		1.3146	2.6101	5.2154	10.318	20.1278	38.088	65.7406	87.4283	91.367
272		1.3141	2.6092	5.2136	10.3143	20.12	38.071	65.7021	87.3603	91.2915
272.5		1.3137	2.6084	5.2118	10.3106	20.1122	38.054	65.6636	87.2925	91.2161
273		1.3133	2.6075	5.2099	10.3069	20.1045	38.0371	65.6251	87.2247	91.1409
273.5		1.3128	2.6066	5.2081	10.3032	20.0967	38.0201	65.5867	87.1571	91.0658
274		1.3124	2.6057	5.2063	10.2995	20.089	38.0032	65.5483	87.0896	90.9909
274.5		1.3119	2.6048	5.2045	10.2958	20.0812	37.9862	65.51	87.0223	90.9162
275		1.3115	2.6039	5.2027	10.2921	20.0735	37.9693	65.4717	86.955	90.8416
275.5		1.311	2.603	5.2009	10.2884	20.0657	37.9524	65.4335	86.8879	90.7671
276		1.3106	2.6021	5.1991	10.2847	20.058	37.9355	65.3952	86.8209	90.6928
276.5		1.3102	2.6012	5.1973	10.281	20.0502	37.9186	65.3571	86.754	90.6187
277		1.3097	2.6004	5.1955	10.2773	20.0425	37.9017	65.3189	86.6872	90.5446
277.5		1.3093	2.5995	5.1937	10.2736	20.0348	37.8848	65.2808	86.6206	90.4708
278		1.3088	2.5986	5.1919	10.2699	20.027	37.8679	65.2428	86.554	90.3971
278.5		1.3084	2.5977	5.1901	10.2662	20.0193	37.8511	65.2047	86.4876	90.3235
279		1.3079	2.5968	5.1883	10.2625	20.0116	37.8342	65.1668	86.4213	90.2501
279.5		1.3075	2.5959	5.1865	10.2588	20.0039	37.8174	65.1288	86.3551	90.1768
280		1.3071	2.595	5.1847	10.2552	19.9961	37.8006	65.0909	86.289	90.1036
280.5		1.3066	2.5941	5.1829	10.2515	19.9884	37.7838	65.053	86.2231	90.0306
281		1.3062	2.5933	5.1811	10.2478	19.9807	37.767	65.0152	86.1572	89.9578
281.5		1.3057	2.5924	5.1793	10.2441	19.973	37.7502	64.9774	86.0915	89.8851
282		1.3053	2.5915	5.1775	10.2404	19.9653	37.7334	64.9397	86.0259	89.8125
282.5		1.3048	2.5906	5.1757	10.2367	19.9576	37.7166	64.902	85.9604	89.7401
283		1.3044	2.5897	5.1739	10.2331	19.9499	37.6998	64.8643	85.895	89.6678
283.5		1.304	2.5888	5.1721	10.2294	19.9422	37.6831	64.8266	85.8297	89.5956
284		1.3035	2.588	5.1703	10.2257	19.9345	37.6663	64.789	85.7646	89.5236
284.5		1.3031	2.5871	5.1685	10.222	19.9269	37.6496	64.7515	85.6995	89.4518
285		1.3026	2.5862	5.1667	10.2183	19.9192	37.6328	64.7139	85.6346	89.38
285.5		1.3022	2.5853	5.1649	10.2147	19.9115	37.6161	64.6764	85.5697	89.3084
286		1.3018	2.5844	5.1631	10.211	19.9038	37.5994	64.639	85.505	89.237
286.5		1.3013	2.5835	5.1613	10.2073	19.8961	37.5827	64.6016	85.4404	89.1656
287		1.3009	2.5827	5.1595	10.2037	19.8885	37.566	64.5642	85.3759	89.0945
287.5		1.3004	2.5818	5.1577	10.2	19.8808	37.5494	64.5269	85.3115	89.0234
288		1.3	2.5809	5.1559	10.1963	19.8731	37.5327	64.4896	85.2472	88.9525
288.5		1.2996	2.58	5.1542	10.1927	19.8655	37.516	64.4523	85.1831	88.8817
289		1.2991	2.5791	5.1524	10.189	19.8578	37.4994	64.4151	85.119	88.811
289.5		1.2987	2.5783	5.1506	10.1853	19.8502	37.4827	64.3779	85.055	88.7405
290		1.2982	2.5774	5.1488	10.1817	19.8425	37.4661	64.3407	84.9912	88.6701
290.5		1.2978	2.5765	5.147	10.178	19.8349	37.4495	64.3036	84.9274	88.5999
291		1.2974	2.5756	5.1452	10.1744	19.8273	37.4329	64.2665	84.8638	88.5298
291.5		1.2969	2.5747	5.1434	10.1707	19.8196	37.4163	64.2295	84.8003	88.4598
292		1.2965	2.5739	5.1416	10.1671	19.812	37.3997	64.1925	84.7369	88.3899
292.5		1.296	2.573	5.1399	10.1634	19.8043	37.3831	64.1555	84.6735	88.3202
293		1.2956	2.5721	5.1381	10.1598	19.7967	37.3665	64.1186	84.6103	88.2506
293.5		1.2952	2.5712	5.1363	10.1561	19.7891	37.35	64.0817	84.5472	88.1811
294		1.2947	2.5703	5.1345	10.1525	19.7815	37.3334	64.0448	84.4842	88.1117
294.5		1.2943	2.5695	5.1327	10.1488	19.7739	37.3169	64.008	84.4213	88.0425
295		1.2938	2.5686	5.1309	10.1452	19.7662	37.3003	63.9712	84.3585	87.9734
295.5		1.2934	2.5677	5.1292	10.1415	19.7586	37.2838	63.9344	84.2958	87.9045
296		1.293	2.5668	5.1274	10.1379	19.751	37.2673	63.8977	84.2333	87.8356
296.5		1.2925	2.566	5.1256	10.1342	19.7434	37.2508	63.861	84.1708	87.7669
297		1.2921	2.5651	5.1238	10.1306	19.7358	37.2343	63.8244	84.1084	87.6983
297.5		1.2917	2.5642	5.122	10.127	19.7282	37.2178	63.7878	84.0461	87.6299
298		1.2912	2.5633	5.1203	10.1233	19.7206	37.2013	63.7512	83.9839	87.5615
298.5		1.2908	2.5625	5.1185	10.1197	19.713	37.1849	63.7147	83.9218	87.4933
299		1.2903	2.5616	5.1167	10.116	19.7055	37.1684	63.6782	83.8599	87.4252
299.5		1.2899	2.5607	5.1149	10.1124	19.6979	37.152	63.6417	83.798	87.3572
300		1.2895	2.5598	5.1132	10.1088	19.6903	37.1355	63.6053	83.7362	87.2894
300.5		1.289	2.559	5.1114	10.1051	19.6827	37.1191	63.5689	83.6745	87.2217
301		1.2886	2.5581	5.1096	10.1015	19.6751	37.1027	63.5325	83.613	87.1541
301.5		1.2882	2.5572	5.1078	10.0979	19.6676	37.0863	63.4962	83.5515	87.0866
302		1.2877	2.5563	5.1061	10.0943	19.66	37.0699	63.4599	83.4901	87.0192
302.5		1.2873	2.5555	5.1043	10.0906	19.6524	37.0535	63.4237	83.4288	86.952
303		1.2869	2.5546	5.1025	10.087	19.6449	37.0371	63.3874	83.3676	86.8848
303.5		1.2864	2.5537	5.1008	10.0834	19.6373	37.0207	63.3513	83.3066	86.8178
304		1.286	2.5529	5.099	10.0798	19.6298	37.0044	63.3151	83.2456	86.751
304.5		1.2856	2.552	5.0972	10.0762	19.6222	36.988	63.279	83.1847	86.6842
305		1.2851	2.5511	5.0954	10.0725	19.6147	36.9717	63.2429	83.1239	86.6175
305.5		1.2847	2.5502	5.0937	10.0689	19.6071	36.9553	63.2069	83.0632	86.551
306		1.2842	2.5494	5.0919	10.0653	19.5996	36.939	63.1709	83.0026	86.4846
306.5		1.2838	2.5485	5.0901	10.0617	19.592	36.9227	63.1349	82.9421	86.4183
307		1.2834	2.5476	5.0884	10.0581	19.5845	36.9064	63.099	82.8817	86.3521
307.5		1.2829	2.5468	5.0866	10.0545	19.577	36.8901	63.0631	82.8214	86.286
308		1.2825	2.5459	5.0848	10.0509	19.5695	36.8738	63.0272	82.7612	86.2201
308.5		1.2821	2.545	5.0831	10.0472	19.5619	36.8576	62.9914	82.701	86.1542
309		1.2816	2.5442	5.0813	10.0436	19.5544	36.8413	62.9556	82.641	86.0885
309.5		1.2812	2.5433	5.0796	10.04	19.5469	36.825	62.9198	82.5811	86.0229
310		1.2808	2.5424	5.0778	10.0364	19.5394	36.8088	62.8841	82.5212	85.9574
310.5		1.2803	2.5416	5.076	10.0328	19.5319	36.7925	62.8484	82.4615	85.892
311		1.2799	2.5407	5.0743	10.0292	19.5244	36.7763	62.8127	82.4019	85.8268
311.5		1.2795	2.5398	5.0725	10.0256	19.5169	36.7601	62.7771	82.3423	85.7616
312		1.279	2.539	5.0707	10.022	19.5094	36.7439	62.7415	82.2828	85.6966
312.5		1.2786	2.5381	5.069	10.0184	19.5019	36.7277	62.7059	82.2235	85.6316
313		1.2782	2.5372	5.0672	10.0148	19.4944	36.7115	62.6704	82.1642	85.5668
313.5		1.2777	2.5364	5.0655	10.0112	19.4869	36.6953	62.6349	82.105	85.5021
314		1.2773	2.5355	5.0637	10.0076	19.4794	36.6791	62.5994	82.0459	85.4375
314.5		1.2769	2.5346	5.062	10.0041	19.4719	36.663	62.564	81.9869	85.373
315		1.2764	2.5338	5.0602	10.0005	19.4644	36.6468	62.5286	81.928	85.3086
315.5		1.276	2.5329	5.0584	9.9969	19.4569	36.6307	62.4933	81.8691	85.2443
316		1.2756	2.532	5.0567	9.9933	19.4495	36.6146	62.4579	81.8104	85.1802
316.5		1.2752	2.5312	5.0549	9.9897	19.442	36.5984	62.4227	81.7517	85.1161
317		1.2747	2.5303	5.0532	9.9861	19.4345	36.5823	62.3874	81.6932	85.0521
317.5		1.2743	2.5294	5.0514	9.9825	19.4271	36.5662	62.3522	81.6347	84.9883
318		1.2739	2.5286	5.0497	9.979	19.4196	36.5501	62.317	81.5763	84.9246
318.5		1.2734	2.5277	5.0479	9.9754	19.4121	36.534	62.2818	81.5181	84.8609
319		1.273	2.5269	5.0462	9.9718	19.4047	36.5179	62.2467	81.4599	84.7974
319.5		1.2726	2.526	5.0444	9.9682	19.3972	36.5019	62.2116	81.4017	84.734
320		1.2721	2.5251	5.0427	9.9646	19.3898	36.4858	62.1766	81.3437	84.6707
320.5		1.2717	2.5243	5.0409	9.9611	19.3824	36.4698	62.1415	81.2858	84.6075
321		1.2713	2.5234	5.0392	9.9575	19.3749	36.4537	62.1066	81.2279	84.5444
321.5		1.2708	2.5226	5.0374	9.9539	19.3675	36.4377	62.0716	81.1702	84.4814
322		1.2704	2.5217	5.0357	9.9503	19.36	36.4217	62.0367	81.1125	84.4185
322.5		1.27	2.5208	5.0339	9.9468	19.3526	36.4057	62.0018	81.0549	84.3557
323		1.2696	2.52	5.0322	9.9432	19.3452	36.3897	61.9669	80.9974	84.293
323.5		1.2691	2.5191	5.0304	9.9396	19.3378	36.3737	61.9321	80.94	84.2304
324		1.2687	2.5183	5.0287	9.9361	19.3303	36.3577	61.8973	80.8827	84.1679
324.5		1.2683	2.5174	5.0269	9.9325	19.3229	36.3417	61.8626	80.8254	84.1056
325		1.2678	2.5165	5.0252	9.9289	19.3155	36.3257	61.8278	80.7683	84.0433
325.5		1.2674	2.5157	5.0235	9.9254	19.3081	36.3098	61.7931	80.7112	83.9811
326		1.267	2.5148	5.0217	9.9218	19.3007	36.2938	61.7585	80.6542	83.919
326.5		1.2666	2.514	5.02	9.9183	19.2933	36.2779	61.7238	80.5973	83.8571
327		1.2661	2.5131	5.0182	9.9147	19.2859	36.2619	61.6893	80.5405	83.7952
327.5		1.2657	2.5122	5.0165	9.9112	19.2785	36.246	61.6547	80.4837	83.7334
328		1.2653	2.5114	5.0148	9.9076	19.2711	36.2301	61.6202	80.4271	83.6717
328.5		1.2648	2.5105	5.013	9.904	19.2637	36.2142	61.5857	80.3705	83.6102
329		1.2644	2.5097	5.0113	9.9005	19.2563	36.1983	61.5512	80.314	83.5487
329.5		1.264	2.5088	5.0095	9.8969	19.2489	36.1824	61.5168	80.2576	83.4873
330		1.2636	2.508	5.0078	9.8934	19.2415	36.1666	61.4824	80.2013	83.4261
330.5		1.2631	2.5071	5.0061	9.8898	19.2341	36.1507	61.448	80.1451	83.3649
331		1.2627	2.5063	5.0043	9.8863	19.2268	36.1348	61.4136	80.0889	83.3038
331.5		1.2623	2.5054	5.0026	9.8828	19.2194	36.119	61.3793	80.0329	83.2428
332		1.2618	2.5045	5.0009	9.8792	19.212	36.1031	61.3451	79.9769	83.1819
332.5		1.2614	2.5037	4.9991	9.8757	19.2047	36.0873	61.3108	79.921	83.1211
333		1.261	2.5028	4.9974	9.8721	19.1973	36.0715	61.2766	79.8651	83.0605
333.5		1.2606	2.502	4.9957	9.8686	19.1899	36.0557	61.2424	79.8094	82.9999
334		1.2601	2.5011	4.9939	9.865	19.1826	36.0399	61.2083	79.7537	82.9394
334.5		1.2597	2.5003	4.9922	9.8615	19.1752	36.0241	61.1742	79.6981	82.879
335		1.2593	2.4994	4.9905	9.858	19.1679	36.0083	61.1401	79.6426	82.8187
335.5		1.2589	2.4986	4.9887	9.8544	19.1605	35.9925	61.106	79.5872	82.7584
336		1.2584	2.4977	4.987	9.8509	19.1532	35.9767	61.072	79.5319	82.6983
336.5		1.258	2.4969	4.9853	9.8474	19.1458	35.961	61.038	79.4766	82.6383
337		1.2576	2.496	4.9835	9.8438	19.1385	35.9452	61.0041	79.4214	82.5784
337.5		1.2572	2.4952	4.9818	9.8403	19.1312	35.9295	60.9701	79.3663	82.5185
338		1.2567	2.4943	4.9801	9.8368	19.1238	35.9138	60.9362	79.3113	82.4588
338.5		1.2563	2.4935	4.9784	9.8333	19.1165	35.898	60.9024	79.2563	82.3991
339		1.2559	2.4926	4.9766	9.8297	19.1092	35.8823	60.8685	79.2015	82.3396
339.5		1.2555	2.4918	4.9749	9.8262	19.1019	35.8666	60.8347	79.1467	82.2801
340		1.255	2.4909	4.9732	9.8227	19.0945	35.8509	60.801	79.092	82.2208
340.5		1.2546	2.4901	4.9715	9.8192	19.0872	35.8352	60.7672	79.0373	82.1615
341		1.2542	2.4892	4.9697	9.8157	19.0799	35.8196	60.7335	78.9828	82.1023
341.5		1.2538	2.4884	4.968	9.8121	19.0726	35.8039	60.6998	78.9283	82.0432
342		1.2533	2.4875	4.9663	9.8086	19.0653	35.7882	60.6662	78.8739	81.9842
342.5		1.2529	2.4867	4.9646	9.8051	19.058	35.7726	60.6326	78.8196	81.9253
343		1.2525	2.4858	4.9628	9.8016	19.0507	35.7569	60.599	78.7653	81.8665
343.5		1.2521	2.485	4.9611	9.7981	19.0434	35.7413	60.5654	78.7111	81.8077
344		1.2516	2.4841	4.9594	9.7946	19.0361	35.7257	60.5319	78.657	81.7491
344.5		1.2512	2.4833	4.9577	9.7911	19.0288	35.7101	60.4984	78.603	81.6905
345		1.2508	2.4824	4.956	9.7875	19.0215	35.6945	60.4649	78.5491	81.6321
345.5		1.2504	2.4816	4.9542	9.784	19.0142	35.6789	60.4315	78.4952	81.5737
346		1.2499	2.4807	4.9525	9.7805	19.007	35.6633	60.3981	78.4414	81.5154
346.5		1.2495	2.4799	4.9508	9.777	18.9997	35.6477	60.3647	78.3877	81.4572
347		1.2491	2.479	4.9491	9.7735	18.9924	35.6321	60.3314	78.334	81.3991
347.5		1.2487	2.4782	4.9474	9.77	18.9851	35.6166	60.2981	78.2805	81.3411
348		1.2483	2.4774	4.9457	9.7665	18.9779	35.601	60.2648	78.227	81.2832
348.5		1.2478	2.4765	4.9439	9.763	18.9706	35.5855	60.2315	78.1736	81.2253
349		1.2474	2.4757	4.9422	9.7595	18.9633	35.5699	60.1983	78.1202	81.1676
349.5		1.247	2.4748	4.9405	9.756	18.9561	35.5544	60.1651	78.0669	81.1099
350		1.2466	2.474	4.9388	9.7525	18.9488	35.5389	60.132	78.0137	81.0523
350.5		1.2461	2.4731	4.9371	9.749	18.9416	35.5234	60.0988	77.9606	80.9948
351		1.2457	2.4723	4.9354	9.7455	18.9343	35.5079	60.0657	77.9076	80.9374
351.5		1.2453	2.4714	4.9337	9.7421	18.9271	35.4924	60.0327	77.8546	80.8801
352		1.2449	2.4706	4.932	9.7386	18.9198	35.4769	59.9996	77.8017	80.8228
352.5		1.2445	2.4698	4.9303	9.7351	18.9126	35.4614	59.9666	77.7489	80.7657
353		1.244	2.4689	4.9285	9.7316	18.9054	35.446	59.9336	77.6961	80.7086
353.5		1.2436	2.4681	4.9268	9.7281	18.8981	35.4305	59.9007	77.6434	80.6516
354		1.2432	2.4672	4.9251	9.7246	18.8909	35.4151	59.8677	77.5908	80.5947
354.5		1.2428	2.4664	4.9234	9.7211	18.8837	35.3996	59.8349	77.5383	80.5379
355		1.2424	2.4656	4.9217	9.7177	18.8765	35.3842	59.802	77.4858	80.4812
355.5		1.2419	2.4647	4.92	9.7142	18.8692	35.3688	59.7692	77.4334	80.4245
356		1.2415	2.4639	4.9183	9.7107	18.862	35.3534	59.7363	77.3811	80.368
356.5		1.2411	2.463	4.9166	9.7072	18.8548	35.338	59.7036	77.3288	80.3115
357		1.2407	2.4622	4.9149	9.7037	18.8476	35.3226	59.6708	77.2766	80.2551
357.5		1.2403	2.4614	4.9132	9.7003	18.8404	35.3072	59.6381	77.2245	80.1988
358		1.2398	2.4605	4.9115	9.6968	18.8332	35.2918	59.6054	77.1725	80.1425
358.5		1.2394	2.4597	4.9098	9.6933	18.826	35.2764	59.5728	77.1205	80.0864
359		1.239	2.4588	4.9081	9.6898	18.8188	35.2611	59.5401	77.0686	80.0303
359.5		1.2386	2.458	4.9064	9.6864	18.8116	35.2457	59.5075	77.0167	79.9743
360		1.2382	2.4572	4.9047	9.6829	18.8044	35.2304	59.475	76.965	79.9184
360.5		1.2377	2.4563	4.903	9.6794	18.7972	35.215	59.4424	76.9133	79.8626
361		1.2373	2.4555	4.9013	9.676	18.79	35.1997	59.4099	76.8617	79.8069
361.5		1.2369	2.4546	4.8996	9.6725	18.7828	35.1844	59.3774	76.8101	79.7512
362		1.2365	2.4538	4.8979	9.669	18.7757	35.1691	59.345	76.7586	79.6956
362.5		1.2361	2.453	4.8962	9.6656	18.7685	35.1538	59.3126	76.7072	79.6401
363		1.2357	2.4521	4.8945	9.6621	18.7613	35.1385	59.2802	76.6558	79.5847
363.5		1.2352	2.4513	4.8928	9.6587	18.7541	35.1232	59.2478	76.6046	79.5293
364		1.2348	2.4505	4.8911	9.6552	18.747	35.1079	59.2155	76.5534	79.4741
364.5		1.2344	2.4496	4.8894	9.6517	18.7398	35.0927	59.1831	76.5022	79.4189
365		1.234	2.4488	4.8877	9.6483	18.7327	35.0774	59.1509	76.4511	79.3638
365.5		1.2336	2.448	4.886	9.6448	18.7255	35.0622	59.1186	76.4001	79.3088
366		1.2331	2.4471	4.8843	9.6414	18.7183	35.0469	59.0864	76.3492	79.2538
366.5		1.2327	2.4463	4.8826	9.6379	18.7112	35.0317	59.0542	76.2983	79.199
367		1.2323	2.4455	4.8809	9.6345	18.704	35.0165	59.022	76.2475	79.1442
367.5		1.2319	2.4446	4.8792	9.631	18.6969	35.0013	58.9899	76.1968	79.0895
368		1.2315	2.4438	4.8776	9.6276	18.6898	34.9861	58.9578	76.1461	79.0348
368.5		1.2311	2.443	4.8759	9.6241	18.6826	34.9709	58.9257	76.0955	78.9803
369		1.2306	2.4421	4.8742	9.6207	18.6755	34.9557	58.8936	76.0449	78.9258
369.5		1.2302	2.4413	4.8725	9.6173	18.6683	34.9405	58.8616	75.9945	78.8714
370		1.2298	2.4405	4.8708	9.6138	18.6612	34.9253	58.8296	75.9441	78.8171
370.5		1.2294	2.4396	4.8691	9.6104	18.6541	34.9102	58.7976	75.8937	78.7628
371		1.229	2.4388	4.8674	9.6069	18.647	34.895	58.7657	75.8435	78.7087
371.5		1.2286	2.438	4.8657	9.6035	18.6398	34.8799	58.7338	75.7932	78.6546
372		1.2282	2.4371	4.8641	9.6001	18.6327	34.8647	58.7019	75.7431	78.6006
372.5		1.2277	2.4363	4.8624	9.5966	18.6256	34.8496	58.67	75.693	78.5466
373		1.2273	2.4355	4.8607	9.5932	18.6185	34.8345	58.6382	75.643	78.4928
373.5		1.2269	2.4346	4.859	9.5898	18.6114	34.8194	58.6064	75.5931	78.439
374		1.2265	2.4338	4.8573	9.5863	18.6043	34.8043	58.5746	75.5432	78.3853
374.5		1.2261	2.433	4.8556	9.5829	18.5972	34.7892	58.5429	75.4934	78.3316
375		1.2257	2.4321	4.8539	9.5795	18.5901	34.7741	58.5112	75.4436	78.278
375.5		1.2252	2.4313	4.8523	9.576	18.583	34.759	58.4795	75.3939	78.2246
376		1.2248	2.4305	4.8506	9.5726	18.5759	34.7439	58.4478	75.3443	78.1711
376.5		1.2244	2.4297	4.8489	9.5692	18.5688	34.7289	58.4162	75.2947	78.1178
377		1.224	2.4288	4.8472	9.5658	18.5617	34.7138	58.3846	75.2452	78.0645
377.5		1.2236	2.428	4.8455	9.5623	18.5546	34.6988	58.353	75.1958	78.0113
378		1.2232	2.4272	4.8439	9.5589	18.5476	34.6837	58.3215	75.1464	77.9582
378.5		1.2228	2.4264	4.8422	9.5555	18.5405	34.6687	58.2899	75.0971	77.9052
379		1.2223	2.4255	4.8405	9.5521	18.5334	34.6537	58.2584	75.0479	77.8522
379.5		1.2219	2.4247	4.8388	9.5487	18.5263	34.6387	58.227	74.9987	77.7993
380		1.2215	2.4239	4.8372	9.5452	18.5193	34.6237	58.1955	74.9496	77.7465
380.5		1.2211	2.423	4.8355	9.5418	18.5122	34.6087	58.1641	74.9005	77.6937
381		1.2207	2.4222	4.8338	9.5384	18.5051	34.5937	58.1327	74.8515	77.641
381.5		1.2203	2.4214	4.8321	9.535	18.4981	34.5787	58.1014	74.8026	77.5884
382		1.2199	2.4206	4.8305	9.5316	18.491	34.5638	58.07	74.7537	77.5359
382.5		1.2195	2.4197	4.8288	9.5282	18.484	34.5488	58.0387	74.7049	77.4834
383		1.219	2.4189	4.8271	9.5248	18.4769	34.5339	58.0074	74.6562	77.431
383.5		1.2186	2.4181	4.8254	9.5214	18.4699	34.5189	57.9762	74.6075	77.3787
384		1.2182	2.4173	4.8238	9.518	18.4628	34.504	57.945	74.5589	77.3264
384.5		1.2178	2.4164	4.8221	9.5146	18.4558	34.489	57.9138	74.5103	77.2742
385		1.2174	2.4156	4.8204	9.5112	18.4488	34.4741	57.8826	74.4618	77.2221
385.5		1.217	2.4148	4.8188	9.5077	18.4417	34.4592	57.8514	74.4134	77.1701
386		1.2166	2.414	4.8171	9.5043	18.4347	34.4443	57.8203	74.365	77.1181
386.5		1.2162	2.4131	4.8154	9.5009	18.4277	34.4294	57.7892	74.3167	77.0662
387		1.2158	2.4123	4.8138	9.4976	18.4206	34.4145	57.7582	74.2685	77.0144
387.5		1.2153	2.4115	4.8121	9.4942	18.4136	34.3997	57.7271	74.2203	76.9626
388		1.2149	2.4107	4.8104	9.4908	18.4066	34.3848	57.6961	74.1721	76.9109
388.5		1.2145	2.4099	4.8088	9.4874	18.3996	34.3699	57.6651	74.1241	76.8593
389		1.2141	2.409	4.8071	9.484	18.3926	34.3551	57.6342	74.0761	76.8078
389.5		1.2137	2.4082	4.8054	9.4806	18.3856	34.3402	57.6033	74.0281	76.7563
390		1.2133	2.4074	4.8038	9.4772	18.3786	34.3254	57.5724	73.9802	76.7049
390.5		1.2129	2.4066	4.8021	9.4738	18.3716	34.3106	57.5415	73.9324	76.6535
391		1.2125	2.4058	4.8004	9.4704	18.3646	34.2958	57.5106	73.8846	76.6022
391.5		1.2121	2.4049	4.7988	9.467	18.3576	34.2809	57.4798	73.8369	76.551
392		1.2116	2.4041	4.7971	9.4636	18.3506	34.2661	57.449	73.7892	76.4999
392.5		1.2112	2.4033	4.7954	9.4603	18.3436	34.2513	57.4182	73.7416	76.4488
393		1.2108	2.4025	4.7938	9.4569	18.3366	34.2366	57.3875	73.6941	76.3978
393.5		1.2104	2.4017	4.7921	9.4535	18.3296	34.2218	57.3568	73.6466	76.3469
394		1.21	2.4008	4.7905	9.4501	18.3226	34.207	57.3261	73.5992	76.296
394.5		1.2096	2.4	4.7888	9.4467	18.3156	34.1923	57.2954	73.5519	76.2452
395		1.2092	2.3992	4.7871	9.4434	18.3087	34.1775	57.2648	73.5045	76.1945
395.5		1.2088	2.3984	4.7855	9.44	18.3017	34.1628	57.2342	73.4573	76.1438
396		1.2084	2.3976	4.7838	9.4366	18.2947	34.148	57.2036	73.4101	76.0932
396.5		1.208	2.3968	4.7822	9.4332	18.2877	34.1333	57.173	73.363	76.0427
397		1.2076	2.3959	4.7805	9.4299	18.2808	34.1186	57.1425	73.3159	75.9922
397.5		1.2071	2.3951	4.7789	9.4265	18.2738	34.1039	57.112	73.2689	75.9418
398		1.2067	2.3943	4.7772	9.4231	18.2669	34.0892	57.0815	73.222	75.8914
398.5		1.2063	2.3935	4.7756	9.4198	18.2599	34.0745	57.051	73.1751	75.8412
399		1.2059	2.3927	4.7739	9.4164	18.253	34.0598	57.0206	73.1282	75.791
399.5		1.2055	2.3919	4.7722	9.413	18.246	34.0451	56.9902	73.0814	75.7408
400		1.2051	2.391	4.7706	9.4097	18.2391	34.0304	56.9598	73.0347	75.6908
400.5		1.2047	2.3902	4.7689	9.4063	18.2321	34.0158	56.9294	72.988	75.6407
401		1.2043	2.3894	4.7673	9.4029	18.2252	34.0011	56.8991	72.9414	75.5908
		1.2039	2.3886	4.7656	9.3996	18.2182	33.9864	56.8688	72.8949	75.5409
		1.2035	2.3878	4.764	9.3962	18.2113	33.9718	56.8385	72.8484	75.4911
		1.2031	2.387	4.7623	9.3929	18.2044	33.9572	56.8083	72.8019	75.4414
		1.2027	2.3862	4.7607	9.3895	18.1974	33.9426	56.778	72.7556	75.3917
		1.2023	2.3853	4.759	9.3861	18.1905	33.9279	56.7478	72.7092	75.342
		1.2018	2.3845	4.7574	9.3828	18.1836	33.9133	56.7177	72.6629	75.2925
		1.2014	2.3837	4.7557	9.3794	18.1767	33.8987	56.6875	72.6167	75.243
		1.201	2.3829	4.7541	9.3761	18.1698	33.8841	56.6574	72.5706	75.1936
		1.2006	2.3821	4.7525	9.3727	18.1628	33.8696	56.6273	72.5245	75.1442
		1.2002	2.3813	4.7508	9.3694	18.1559	33.855	56.5972	72.4784	75.0949
		1.2023	2.3853	4.759	9.3861	18.1905	33.9279	56.7478	72.7092	75.342
		1.2018	2.3845	4.7574	9.3828	18.1836	33.9133	56.7177	72.6629	75.2925
		1.2014	2.3837	4.7557	9.3794	18.1767	33.8987	56.6875	72.6167	75.243
		1.201	2.3829	4.7541	9.3761	18.1698	33.8841	56.6574	72.5706	75.1936
		1.2006	2.3821	4.7525	9.3727	18.1628	33.8696	56.6273	72.5245	75.1442
		1.2002	2.3813	4.7508	9.3694	18.1559	33.855	56.5972	72.4784	75.0949

## Sheet: Fig.3B Left middle(up)
Fis1_K64E-Bap31_WT
Time1		0.625 μM	1.25 μM	2.5 μM	5 μM	10 μM	20 μM	40 μM	80 μM	160 μM
0		0	0.0034	0	0	0	0.0277	0.0781	0	0
0.5		0	0.0108	0	0	0.0184	0.1461	0.3146	0.0466	0.3845
1		0	0.0182	0.0018	0.0082	0.0776	0.2642	0.5501	0.5194	1.3252
1.5		0	0.0256	0.0166	0.0378	0.1366	0.3818	0.7848	0.9895	2.2567
2		0	0.033	0.0314	0.0674	0.1956	0.4992	1.0185	1.4569	3.179
2.5		0	0.0403	0.0461	0.0968	0.2543	0.6162	1.2514	1.9215	4.0924
3		0.0033	0.0476	0.0609	0.1262	0.313	0.7329	1.4833	2.3833	4.9968
3.5		0.007	0.0549	0.0755	0.1556	0.3714	0.8492	1.7143	2.8425	5.8924
4		0.0107	0.0622	0.0902	0.1849	0.4298	0.9652	1.9444	3.299	6.7792
4.5		0.0144	0.0695	0.1048	0.2141	0.488	1.0808	2.1736	3.7528	7.6574
5		0.0181	0.0768	0.1194	0.2433	0.546	1.1961	2.4019	4.2039	8.527
5.5		0.0217	0.084	0.134	0.2724	0.604	1.3111	2.6294	4.6524	9.3881
6		0.0254	0.0913	0.1485	0.3014	0.6617	1.4257	2.8559	5.0983	10.2408
6.5		0.029	0.0985	0.163	0.3304	0.7194	1.54	3.0816	5.5416	11.0852
7		0.0327	0.1057	0.1775	0.3593	0.7769	1.654	3.3064	5.9822	11.9213
7.5		0.0363	0.1129	0.192	0.3881	0.8342	1.7676	3.5303	6.4203	12.7492
8		0.04	0.1201	0.2064	0.4169	0.8915	1.8809	3.7533	6.8558	13.5691
8.5		0.0436	0.1273	0.2208	0.4456	0.9485	1.9939	3.9755	7.2888	14.3809
9		0.0472	0.1344	0.2351	0.4743	1.0055	2.1065	4.1968	7.7192	15.1848
9.5		0.0508	0.1416	0.2495	0.5028	1.0623	2.2188	4.4172	8.1471	15.9809
10		0.0544	0.1487	0.2638	0.5314	1.1189	2.3308	4.6368	8.5725	16.7691
10.5		0.058	0.1558	0.278	0.5598	1.1755	2.4425	4.8555	8.9954	17.5497
11		0.0616	0.1629	0.2923	0.5882	1.2319	2.5538	5.0733	9.4158	18.3227
11.5		0.0652	0.17	0.3065	0.6166	1.2881	2.6648	5.2904	9.8337	19.088
12		0.0688	0.177	0.3207	0.6449	1.3442	2.7755	5.5065	10.2492	19.846
12.5		0.0723	0.1841	0.3348	0.6731	1.4002	2.8858	5.7219	10.6623	20.5965
13		0.0759	0.1911	0.3489	0.7012	1.4561	2.9959	5.9363	11.0729	21.3397
13.5		0.0795	0.1982	0.363	0.7293	1.5118	3.1056	6.15	11.4812	22.0756
14		0.083	0.2052	0.3771	0.7574	1.5673	3.215	6.3628	11.887	22.8043
14.5		0.0865	0.2122	0.3911	0.7853	1.6228	3.324	6.5748	12.2905	23.5259
15		0.0901	0.2191	0.4052	0.8133	1.6781	3.4328	6.7859	12.6916	24.2405
15.5		0.0936	0.2261	0.4191	0.8411	1.7333	3.5412	6.9963	13.0903	24.948
16		0.0971	0.2331	0.4331	0.8689	1.7883	3.6494	7.2058	13.4868	25.6487
16.5		0.1006	0.24	0.447	0.8966	1.8432	3.7572	7.4145	13.8808	26.3425
17		0.1041	0.2469	0.4609	0.9243	1.898	3.8647	7.6224	14.2726	27.0296
17.5		0.1076	0.2539	0.4748	0.9519	1.9526	3.9718	7.8294	14.6621	27.7099
18		0.1111	0.2608	0.4886	0.9795	2.0071	4.0787	8.0357	15.0493	28.3836
18.5		0.1146	0.2676	0.5024	1.0069	2.0615	4.1853	8.2411	15.4343	29.0507
19		0.1181	0.2745	0.5162	1.0344	2.1157	4.2915	8.4458	15.8169	29.7112
19.5		0.1216	0.2814	0.5299	1.0617	2.1698	4.3974	8.6497	16.1974	30.3654
20		0.125	0.2882	0.5437	1.0891	2.2238	4.5031	8.8527	16.5756	31.0131
20.5		0.1285	0.295	0.5574	1.1163	2.2776	4.6084	9.055	16.9516	31.6545
21		0.1319	0.3019	0.571	1.1435	2.3314	4.7134	9.2565	17.3253	32.2896
21.5		0.1354	0.3087	0.5847	1.1706	2.3849	4.8181	9.4572	17.6969	32.9186
22		0.1388	0.3155	0.5983	1.1977	2.4384	4.9225	9.6571	18.0664	33.5414
22.5		0.1422	0.3222	0.6119	1.2247	2.4917	5.0266	9.8562	18.4336	34.1581
23		0.1457	0.329	0.6254	1.2517	2.5449	5.1304	10.0546	18.7987	34.7688
23.5		0.1491	0.3357	0.6389	1.2786	2.598	5.2338	10.2522	19.1617	35.3735
24		0.1525	0.3425	0.6524	1.3054	2.6509	5.337	10.449	19.5225	35.9723
24.5		0.1559	0.3492	0.6659	1.3322	2.7037	5.4399	10.645	19.8812	36.5652
25		0.1593	0.3559	0.6793	1.3589	2.7564	5.5425	10.8403	20.2378	37.1524
25.5		0.1627	0.3626	0.6928	1.3855	2.809	5.6448	11.0348	20.5923	37.7338
26		0.1661	0.3693	0.7061	1.4122	2.8614	5.7468	11.2286	20.9448	38.3095
26.5		0.1695	0.376	0.7195	1.4387	2.9137	5.8484	11.4216	21.2952	38.8797
27		0.1728	0.3826	0.7328	1.4652	2.9659	5.9498	11.6138	21.6435	39.4442
27.5		0.1762	0.3893	0.7461	1.4916	3.0179	6.0509	11.8053	21.9898	40.0032
28		0.1795	0.3959	0.7594	1.518	3.0698	6.1517	11.9961	22.334	40.5568
28.5		0.1829	0.4025	0.7727	1.5443	3.1216	6.2522	12.1861	22.6763	41.105
29		0.1862	0.4091	0.7859	1.5706	3.1733	6.3524	12.3754	23.0165	41.6478
29.5		0.1896	0.4157	0.7991	1.5968	3.2248	6.4524	12.5639	23.3548	42.1853
30		0.1929	0.4223	0.8123	1.6229	3.2762	6.552	12.7517	23.691	42.7175
30.5		0.1962	0.4288	0.8254	1.649	3.3275	6.6513	12.9388	24.0253	43.2446
31		0.1995	0.4354	0.8385	1.675	3.3787	6.7504	13.1251	24.3576	43.7665
31.5		0.2029	0.4419	0.8516	1.701	3.4297	6.8491	13.3107	24.688	44.2833
32		0.2062	0.4485	0.8647	1.7269	3.4807	6.9476	13.4956	25.0164	44.795
32.5		0.2095	0.455	0.8777	1.7527	3.5314	7.0458	13.6798	25.343	45.3018
33		0.2128	0.4615	0.8907	1.7785	3.5821	7.1437	13.8632	25.6676	45.8036
33.5		0.216	0.4679	0.9037	1.8043	3.6327	7.2413	14.0459	25.9903	46.3005
34		0.2193	0.4744	0.9166	1.83	3.6831	7.3386	14.2279	26.3111	46.7925
34.5		0.2226	0.4809	0.9296	1.8556	3.7334	7.4356	14.4093	26.63	47.2797
35		0.2259	0.4873	0.9425	1.8812	3.7836	7.5324	14.5899	26.9471	47.7622
35.5		0.2291	0.4938	0.9553	1.9067	3.8336	7.6289	14.7697	27.2623	48.24
36		0.2324	0.5002	0.9682	1.9322	3.8836	7.7251	14.9489	27.5756	48.7131
36.5		0.2356	0.5066	0.981	1.9576	3.9334	7.821	15.1274	27.8871	49.1815
37		0.2389	0.513	0.9938	1.9829	3.9831	7.9166	15.3052	28.1968	49.6454
37.5		0.2421	0.5194	1.0066	2.0082	4.0327	8.0119	15.4823	28.5047	50.1048
38		0.2453	0.5257	1.0193	2.0335	4.0821	8.107	15.6587	28.8108	50.5597
38.5		0.2485	0.5321	1.032	2.0587	4.1315	8.2018	15.8345	29.115	51.0101
39		0.2517	0.5384	1.0447	2.0838	4.1807	8.2963	16.0095	29.4175	51.4561
39.5		0.255	0.5448	1.0574	2.1089	4.2298	8.3906	16.1839	29.7183	51.8978
40		0.2582	0.5511	1.07	2.1339	4.2787	8.4846	16.3575	30.0172	52.3352
40.5		0.2614	0.5574	1.0826	2.1589	4.3276	8.5782	16.5305	30.3144	52.7682
41		0.2645	0.5637	1.0952	2.1838	4.3763	8.6717	16.7029	30.6099	53.1971
41.5		0.2677	0.57	1.1078	2.2087	4.425	8.7648	16.8745	30.9036	53.6218
42		0.2709	0.5762	1.1203	2.2335	4.4735	8.8577	17.0455	31.1956	54.0423
42.5		0.2741	0.5825	1.1328	2.2582	4.5218	8.9503	17.2158	31.4859	54.4587
43		0.2772	0.5887	1.1453	2.2829	4.5701	9.0426	17.3855	31.7745	54.871
43.5		0.2804	0.595	1.1577	2.3076	4.6183	9.1347	17.5545	32.0615	55.2793
44		0.2836	0.6012	1.1702	2.3322	4.6663	9.2265	17.7228	32.3467	55.6836
44.5		0.2867	0.6074	1.1826	2.3567	4.7142	9.318	17.8905	32.6302	56.084
45		0.2898	0.6136	1.195	2.3812	4.762	9.4093	18.0575	32.9121	56.4804
45.5		0.293	0.6198	1.2073	2.4056	4.8097	9.5003	18.2239	33.1924	56.873
46		0.2961	0.6259	1.2196	2.43	4.8573	9.591	18.3896	33.471	57.2618
46.5		0.2992	0.6321	1.2319	2.4543	4.9047	9.6815	18.5546	33.7479	57.6467
47		0.3023	0.6382	1.2442	2.4786	4.952	9.7717	18.7191	34.0233	58.0279
47.5		0.3054	0.6444	1.2565	2.5028	4.9993	9.8616	18.8829	34.297	58.4054
48		0.3085	0.6505	1.2687	2.527	5.0464	9.9513	19.046	34.5691	58.7791
48.5		0.3116	0.6566	1.2809	2.5511	5.0934	10.0407	19.2085	34.8397	59.1493
49		0.3147	0.6627	1.2931	2.5751	5.1403	10.1299	19.3704	35.1086	59.5158
49.5		0.3178	0.6688	1.3052	2.5991	5.187	10.2187	19.5317	35.376	59.8787
50		0.3209	0.6748	1.3173	2.6231	5.2337	10.3074	19.6923	35.6418	60.2381
50.5		0.324	0.6809	1.3294	2.647	5.2802	10.3958	19.8523	35.906	60.5939
51		0.327	0.687	1.3415	2.6708	5.3266	10.4839	20.0116	36.1687	60.9463
51.5		0.3301	0.693	1.3536	2.6946	5.3729	10.5717	20.1704	36.4299	61.2953
52		0.3332	0.699	1.3656	2.7184	5.4191	10.6593	20.3285	36.6895	61.6408
52.5		0.3362	0.705	1.3776	2.7421	5.4652	10.7467	20.486	36.9476	61.983
53		0.3392	0.711	1.3896	2.7657	5.5112	10.8338	20.6429	37.2042	62.3218
53.5		0.3423	0.717	1.4015	2.7893	5.5571	10.9206	20.7992	37.4593	62.6573
54		0.3453	0.723	1.4135	2.8129	5.6028	11.0072	20.9549	37.7128	62.9895
54.5		0.3483	0.7289	1.4254	2.8363	5.6485	11.0935	21.1099	37.965	63.3185
55		0.3514	0.7349	1.4372	2.8598	5.694	11.1796	21.2644	38.2156	63.6443
55.5		0.3544	0.7408	1.4491	2.8832	5.7394	11.2654	21.4183	38.4647	63.9669
56		0.3574	0.7468	1.4609	2.9065	5.7847	11.351	21.5715	38.7124	64.2863
56.5		0.3604	0.7527	1.4727	2.9298	5.8299	11.4363	21.7242	38.9587	64.6026
57		0.3634	0.7586	1.4845	2.953	5.875	11.5214	21.8763	39.2035	64.9159
57.5		0.3664	0.7645	1.4963	2.9762	5.92	11.6062	22.0277	39.4468	65.226
58		0.3693	0.7704	1.508	2.9993	5.9649	11.6908	22.1786	39.6888	65.5332
58.5		0.3723	0.7762	1.5197	3.0224	6.0097	11.7752	22.3289	39.9293	65.8373
59		0.3753	0.7821	1.5314	3.0454	6.0543	11.8593	22.4786	40.1684	66.1384
59.5		0.3783	0.7879	1.5431	3.0684	6.0989	11.9431	22.6277	40.4061	66.4367
60		0.3812	0.7938	1.5547	3.0914	6.1433	12.0267	22.7763	40.6425	66.732
60.5		0.3842	0.7996	1.5663	3.1142	6.1876	12.1101	22.9242	40.8774	67.0244
61		0.3871	0.8054	1.5779	3.1371	6.2318	12.1932	23.0716	41.1109	67.314
61.5		0.3901	0.8112	1.5895	3.1599	6.276	12.276	23.2184	41.3431	67.6007
62		0.393	0.817	1.601	3.1826	6.32	12.3587	23.3647	41.574	67.8846
62.5		0.3959	0.8227	1.6125	3.2053	6.3639	12.441	23.5103	41.8034	68.1658
63		0.3988	0.8285	1.624	3.2279	6.4077	12.5232	23.6554	42.0316	68.4442
63.5		0.4018	0.8343	1.6355	3.2505	6.4514	12.6051	23.8	42.2584	68.7199
64		0.4047	0.84	1.6469	3.273	6.4949	12.6868	23.944	42.4838	68.9929
64.5		0.4076	0.8457	1.6584	3.2955	6.5384	12.7682	24.0874	42.708	69.2632
65		0.4105	0.8515	1.6698	3.3179	6.5818	12.8494	24.2302	42.9308	69.5309
65.5		0.4134	0.8572	1.6811	3.3403	6.6251	12.9303	24.3725	43.1523	69.796
66		0.4163	0.8629	1.6925	3.3627	6.6682	13.0111	24.5142	43.3725	70.0585
66.5		0.4192	0.8685	1.7038	3.3849	6.7113	13.0915	24.6554	43.5915	70.3184
67		0.422	0.8742	1.7151	3.4072	6.7542	13.1718	24.7961	43.8091	70.5758
67.5		0.4249	0.8799	1.7264	3.4294	6.7971	13.2518	24.9361	44.0255	70.8306
68		0.4278	0.8855	1.7377	3.4515	6.8398	13.3316	25.0757	44.2406	71.083
68.5		0.4306	0.8912	1.7489	3.4736	6.8825	13.4111	25.2147	44.4544	71.3329
69		0.4335	0.8968	1.7601	3.4957	6.925	13.4904	25.3531	44.667	71.5804
69.5		0.4364	0.9024	1.7713	3.5177	6.9674	13.5695	25.491	44.8784	71.8254
70		0.4392	0.908	1.7825	3.5396	7.0098	13.6484	25.6284	45.0885	72.0681
70.5		0.442	0.9136	1.7936	3.5615	7.052	13.727	25.7653	45.2974	72.3084
71		0.4449	0.9192	1.8047	3.5834	7.0941	13.8054	25.9016	45.505	72.5463
71.5		0.4477	0.9248	1.8158	3.6052	7.1361	13.8836	26.0373	45.7114	72.7819
72		0.4505	0.9303	1.8269	3.6269	7.1781	13.9615	26.1726	45.9167	73.0152
72.5		0.4533	0.9359	1.838	3.6486	7.2199	14.0392	26.3073	46.1207	73.2463
73		0.4562	0.9414	1.849	3.6703	7.2616	14.1167	26.4415	46.3235	73.475
73.5		0.459	0.9469	1.86	3.6919	7.3032	14.1939	26.5752	46.5252	73.7016
74		0.4618	0.9524	1.871	3.7135	7.3447	14.271	26.7083	46.7256	73.9259
74.5		0.4646	0.9579	1.8819	3.735	7.3861	14.3478	26.8409	46.9249	74.148
75		0.4673	0.9634	1.8929	3.7565	7.4274	14.4244	26.973	47.123	74.368
75.5		0.4701	0.9689	1.9038	3.7779	7.4687	14.5007	27.1046	47.32	74.5858
76		0.4729	0.9744	1.9147	3.7993	7.5098	14.5769	27.2357	47.5158	74.8015
76.5		0.4757	0.9799	1.9256	3.8206	7.5508	14.6528	27.3663	47.7104	75.0151
77		0.4784	0.9853	1.9364	3.8419	7.5917	14.7285	27.4963	47.9039	75.2266
77.5		0.4812	0.9907	1.9472	3.8632	7.6325	14.8039	27.6259	48.0963	75.436
78		0.484	0.9962	1.958	3.8844	7.6732	14.8792	27.7549	48.2875	75.6434
78.5		0.4867	1.0016	1.9688	3.9055	7.7138	14.9542	27.8835	48.4777	75.8487
79		0.4895	1.007	1.9796	3.9266	7.7544	15.029	28.0115	48.6667	76.0521
79.5		0.4922	1.0124	1.9903	3.9477	7.7948	15.1036	28.1391	48.8546	76.2534
80		0.4949	1.0178	2.001	3.9687	7.8351	15.178	28.2661	49.0414	76.4528
80.5		0.4977	1.0231	2.0117	3.9897	7.8753	15.2521	28.3927	49.2271	76.6503
81		0.5004	1.0285	2.0224	4.0106	7.9155	15.3261	28.5187	49.4117	76.8458
81.5		0.5031	1.0339	2.033	4.0315	7.9555	15.3998	28.6443	49.5952	77.0394
82		0.5058	1.0392	2.0437	4.0523	7.9954	15.4733	28.7694	49.7777	77.2311
82.5		0.5085	1.0445	2.0543	4.0731	8.0353	15.5466	28.8939	49.9591	77.4209
83		0.5112	1.0499	2.0649	4.0938	8.075	15.6197	29.0181	50.1394	77.6089
83.5		0.5139	1.0552	2.0754	4.1145	8.1146	15.6926	29.1417	50.3187	77.7951
84		0.5166	1.0605	2.086	4.1352	8.1542	15.7652	29.2648	50.4969	77.9794
84.5		0.5193	1.0658	2.0965	4.1558	8.1936	15.8377	29.3875	50.6741	78.1619
85		0.522	1.071	2.107	4.1763	8.233	15.9099	29.5096	50.8502	78.3427
85.5		0.5247	1.0763	2.1175	4.1968	8.2722	15.9819	29.6313	51.0253	78.5216
86		0.5274	1.0816	2.1279	4.2173	8.3114	16.0537	29.7526	51.1994	78.6989
86.5		0.53	1.0868	2.1383	4.2377	8.3505	16.1253	29.8733	51.3725	78.8744
87		0.5327	1.092	2.1488	4.2581	8.3894	16.1967	29.9936	51.5445	79.0482
87.5		0.5353	1.0973	2.1591	4.2784	8.4283	16.2679	30.1134	51.7156	79.2202
88		0.538	1.1025	2.1695	4.2987	8.4671	16.3389	30.2328	51.8856	79.3907
88.5		0.5406	1.1077	2.1799	4.319	8.5058	16.4097	30.3516	52.0546	79.5594
89		0.5433	1.1129	2.1902	4.3392	8.5444	16.4802	30.47	52.2227	79.7265
89.5		0.5459	1.1181	2.2005	4.3593	8.5829	16.5506	30.588	52.3897	79.8919
90		0.5485	1.1232	2.2108	4.3795	8.6213	16.6207	30.7055	52.5558	80.0558
90.5		0.5512	1.1284	2.221	4.3995	8.6596	16.6907	30.8225	52.7209	80.218
91		0.5538	1.1336	2.2313	4.4195	8.6978	16.7604	30.9391	52.8851	80.3787
91.5		0.5564	1.1387	2.2415	4.4395	8.736	16.83	31.0552	53.0483	80.5378
92		0.559	1.1438	2.2517	4.4595	8.774	16.8993	31.1709	53.2105	80.6953
92.5		0.5616	1.149	2.2619	4.4794	8.8119	16.9684	31.2861	53.3718	80.8513
93		0.5642	1.1541	2.272	4.4992	8.8498	17.0374	31.4009	53.5321	81.0058
93.5		0.5668	1.1592	2.2822	4.519	8.8876	17.1061	31.5152	53.6915	81.1587
94		0.5694	1.1643	2.2923	4.5388	8.9252	17.1746	31.6291	53.8499	81.3102
94.5		0.572	1.1693	2.3024	4.5585	8.9628	17.2429	31.7425	54.0075	81.4602
95		0.5746	1.1744	2.3124	4.5782	9.0003	17.3111	31.8555	54.1641	81.6087
95.5		0.5771	1.1795	2.3225	4.5978	9.0377	17.379	31.9681	54.3197	81.7558
96		0.5797	1.1845	2.3325	4.6174	9.075	17.4467	32.0802	54.4745	81.9014
96.5		0.5823	1.1896	2.3425	4.637	9.1122	17.5143	32.1919	54.6284	82.0456
97		0.5848	1.1946	2.3525	4.6565	9.1493	17.5816	32.3031	54.7813	82.1884
97.5		0.5874	1.1996	2.3625	4.676	9.1864	17.6488	32.4139	54.9334	82.3298
98		0.5899	1.2046	2.3724	4.6954	9.2233	17.7157	32.5243	55.0846	82.4698
98.5		0.5925	1.2096	2.3824	4.7148	9.2602	17.7825	32.6342	55.2349	82.6085
99		0.595	1.2146	2.3923	4.7341	9.2969	17.849	32.7437	55.3843	82.7458
99.5		0.5975	1.2196	2.4022	4.7534	9.3336	17.9154	32.8528	55.5328	82.8818
100		0.6001	1.2246	2.412	4.7726	9.3702	17.9815	32.9615	55.6805	83.0164
100.5		0.6026	1.2295	2.4219	4.7919	9.4067	18.0475	33.0697	55.8273	83.1497
101		0.6051	1.2345	2.4317	4.811	9.4431	18.1133	33.1775	55.9732	83.2817
101.5		0.6076	1.2394	2.4415	4.8302	9.4794	18.1789	33.2849	56.1183	83.4124
102		0.6101	1.2444	2.4513	4.8492	9.5156	18.2443	33.3919	56.2625	83.5419
102.5		0.6126	1.2493	2.4611	4.8683	9.5518	18.3095	33.4984	56.4059	83.6701
103		0.6151	1.2542	2.4708	4.8873	9.5878	18.3745	33.6046	56.5485	83.797
103.5		0.6176	1.2591	2.4805	4.9063	9.6238	18.4393	33.7103	56.6902	83.9227
104		0.6201	1.264	2.4903	4.9252	9.6597	18.504	33.8156	56.831	84.0472
104.5		0.6226	1.2689	2.4999	4.9441	9.6955	18.5684	33.9205	56.9711	84.1704
105		0.6251	1.2737	2.5096	4.9629	9.7312	18.6327	34.025	57.1103	84.2924
105.5		0.6275	1.2786	2.5193	4.9817	9.7668	18.6968	34.1291	57.2487	84.4133
106		0.63	1.2835	2.5289	5.0004	9.8024	18.7607	34.2328	57.3863	84.533
106.5		0.6325	1.2883	2.5385	5.0192	9.8378	18.8244	34.3361	57.5231	84.6515
107		0.6349	1.2931	2.5481	5.0378	9.8732	18.8879	34.439	57.6591	84.7688
107.5		0.6374	1.298	2.5576	5.0565	9.9084	18.9512	34.5414	57.7943	84.885
108		0.6398	1.3028	2.5672	5.0751	9.9436	19.0143	34.6435	57.9287	85
108.5		0.6423	1.3076	2.5767	5.0936	9.9787	19.0773	34.7452	58.0624	85.114
109		0.6447	1.3124	2.5862	5.1121	10.0138	19.1401	34.8465	58.1952	85.2268
109.5		0.6472	1.3172	2.5957	5.1306	10.0487	19.2027	34.9473	58.3273	85.3385
110		0.6496	1.3219	2.6052	5.149	10.0835	19.2651	35.0478	58.4585	85.4491
110.5		0.652	1.3267	2.6146	5.1674	10.1183	19.3273	35.1479	58.5891	85.5587
111		0.6544	1.3315	2.6241	5.1858	10.153	19.3894	35.2476	58.7188	85.6672
111.5		0.6569	1.3362	2.6335	5.2041	10.1876	19.4512	35.347	58.8478	85.7746
112		0.6593	1.3409	2.6429	5.2224	10.2221	19.5129	35.4459	58.976	85.881
112.5		0.6617	1.3457	2.6522	5.2406	10.2565	19.5744	35.5444	59.1035	85.9863
113		0.6641	1.3504	2.6616	5.2588	10.2909	19.6357	35.6426	59.2302	86.0906
113.5		0.6665	1.3551	2.6709	5.2769	10.3251	19.6969	35.7404	59.3562	86.1939
114		0.6689	1.3598	2.6802	5.295	10.3593	19.7579	35.8378	59.4815	86.2961
114.5		0.6713	1.3645	2.6895	5.3131	10.3934	19.8186	35.9348	59.606	86.3974
115		0.6736	1.3692	2.6988	5.3311	10.4274	19.8793	36.0314	59.7298	86.4977
115.5		0.676	1.3738	2.7081	5.3491	10.4614	19.9397	36.1277	59.8529	86.597
116		0.6784	1.3785	2.7173	5.3671	10.4952	20	36.2236	59.9752	86.6953
116.5		0.6808	1.3832	2.7265	5.385	10.529	20.06	36.3191	60.0968	86.7927
117		0.6831	1.3878	2.7357	5.4029	10.5627	20.1199	36.4142	60.2177	86.8891
117.5		0.6855	1.3924	2.7449	5.4207	10.5963	20.1797	36.509	60.338	86.9846
118		0.6878	1.3971	2.7541	5.4385	10.6298	20.2392	36.6034	60.4575	87.0791
118.5		0.6902	1.4017	2.7632	5.4563	10.6632	20.2986	36.6974	60.5762	87.1728
119		0.6925	1.4063	2.7723	5.474	10.6966	20.3578	36.7911	60.6944	87.2655
119.5		0.6949	1.4109	2.7814	5.4917	10.7298	20.4169	36.8844	60.8118	87.3573
120		0.6972	1.4155	2.7905	5.5093	10.763	20.4757	36.9773	60.9285	87.4482
120.5		0.6996	1.42	2.7996	5.5269	10.7962	20.5344	37.0699	61.0445	87.5382
121		0.7019	1.4246	2.8086	5.5445	10.8292	20.593	37.1621	61.1599	87.6273
121.5		0.7042	1.4292	2.8177	5.562	10.8622	20.6513	37.254	61.2746	87.7156
122		0.7065	1.4337	2.8267	5.5795	10.895	20.7095	37.3455	61.3886	87.803
122.5		0.7088	1.4383	2.8357	5.597	10.9278	20.7675	37.4366	61.5019	87.8895
123		0.7111	1.4428	2.8447	5.6144	10.9605	20.8254	37.5274	61.6146	87.9752
123.5		0.7135	1.4473	2.8536	5.6318	10.9932	20.883	37.6178	61.7266	88.0601
124		0.7158	1.4519	2.8625	5.6491	11.0257	20.9405	37.7079	61.838	88.1441
124.5		0.718	1.4564	2.8715	5.6664	11.0582	20.9979	37.7976	61.9487	88.2274
125		0.7203	1.4609	2.8804	5.6837	11.0906	21.055	37.887	62.0587	88.3098
125.5		0.7226	1.4653	2.8892	5.7009	11.1229	21.112	37.976	62.1682	88.3914
126		0.7249	1.4698	2.8981	5.7181	11.1552	21.1689	38.0647	62.2769	88.4722
126.5		0.7272	1.4743	2.907	5.7352	11.1873	21.2256	38.153	62.3851	88.5522
127		0.7295	1.4788	2.9158	5.7523	11.2194	21.2821	38.241	62.4926	88.6314
127.5		0.7317	1.4832	2.9246	5.7694	11.2514	21.3384	38.3286	62.5994	88.7099
128		0.734	1.4877	2.9334	5.7864	11.2834	21.3946	38.4159	62.7057	88.7876
128.5		0.7363	1.4921	2.9422	5.8034	11.3152	21.4506	38.5029	62.8113	88.8645
129		0.7385	1.4965	2.9509	5.8204	11.347	21.5064	38.5895	62.9163	88.9407
129.5		0.7408	1.5009	2.9597	5.8373	11.3787	21.5621	38.6758	63.0207	89.0161
130		0.743	1.5053	2.9684	5.8542	11.4103	21.6177	38.7617	63.1245	89.0908
130.5		0.7452	1.5097	2.9771	5.8711	11.4419	21.673	38.8474	63.2276	89.1648
131		0.7475	1.5141	2.9858	5.8879	11.4733	21.7282	38.9326	63.3302	89.238
131.5		0.7497	1.5185	2.9944	5.9047	11.5047	21.7833	39.0176	63.4322	89.3105
132		0.7519	1.5229	3.0031	5.9214	11.536	21.8381	39.1022	63.5335	89.3823
132.5		0.7542	1.5273	3.0117	5.9381	11.5673	21.8928	39.1865	63.6343	89.4535
133		0.7564	1.5316	3.0203	5.9548	11.5984	21.9474	39.2704	63.7345	89.5239
133.5		0.7586	1.536	3.0289	5.9714	11.6295	22.0018	39.3541	63.8341	89.5936
134		0.7608	1.5403	3.0375	5.988	11.6605	22.056	39.4374	63.9331	89.6627
134.5		0.763	1.5446	3.0461	6.0046	11.6915	22.1101	39.5203	64.0315	89.7311
135		0.7652	1.549	3.0546	6.0211	11.7223	22.1641	39.603	64.1294	89.7988
135.5		0.7674	1.5533	3.0631	6.0376	11.7531	22.2178	39.6853	64.2266	89.8658
136		0.7696	1.5576	3.0716	6.054	11.7838	22.2714	39.7673	64.3233	89.9322
136.5		0.7718	1.5619	3.0801	6.0705	11.8145	22.3249	39.849	64.4195	89.998
137		0.774	1.5662	3.0886	6.0868	11.845	22.3782	39.9304	64.5151	90.0631
137.5		0.7762	1.5704	3.097	6.1032	11.8755	22.4313	40.0115	64.6101	90.1275
138		0.7784	1.5747	3.1055	6.1195	11.9059	22.4843	40.0922	64.7045	90.1914
138.5		0.7805	1.579	3.1139	6.1358	11.9363	22.5371	40.1726	64.7984	90.2546
139		0.7827	1.5832	3.1223	6.152	11.9666	22.5898	40.2527	64.8918	90.3172
139.5		0.7849	1.5875	3.1307	6.1682	11.9967	22.6423	40.3325	64.9846	90.3792
140		0.787	1.5917	3.1391	6.1844	12.0269	22.6947	40.412	65.0769	90.4405
140.5		0.7892	1.5959	3.1474	6.2005	12.0569	22.7469	40.4912	65.1686	90.5013
141		0.7913	1.6001	3.1557	6.2166	12.0869	22.799	40.5701	65.2598	90.5615
141.5		0.7935	1.6044	3.1641	6.2327	12.1168	22.8509	40.6486	65.3504	90.6211
142		0.7956	1.6086	3.1724	6.2487	12.1466	22.9027	40.7269	65.4406	90.6801
142.5		0.7978	1.6127	3.1806	6.2647	12.1764	22.9543	40.8048	65.5302	90.7386
143		0.7999	1.6169	3.1889	6.2806	12.2061	23.0057	40.8825	65.6192	90.7964
143.5		0.802	1.6211	3.1971	6.2966	12.2357	23.0571	40.9598	65.7078	90.8537
144		0.8041	1.6253	3.2054	6.3125	12.2652	23.1082	41.0368	65.7958	90.9105
144.5		0.8063	1.6294	3.2136	6.3283	12.2947	23.1592	41.1136	65.8833	90.9667
145		0.8084	1.6336	3.2218	6.3441	12.3241	23.2101	41.19	65.9703	91.0223
145.5		0.8105	1.6377	3.23	6.3599	12.3534	23.2608	41.2662	66.0568	91.0774
146		0.8126	1.6419	3.2381	6.3757	12.3827	23.3114	41.342	66.1428	91.132
146.5		0.8147	1.646	3.2463	6.3914	12.4119	23.3618	41.4175	66.2283	91.186
147		0.8168	1.6501	3.2544	6.4071	12.441	23.4121	41.4928	66.3132	91.2395
147.5		0.8189	1.6542	3.2625	6.4227	12.47	23.4622	41.5678	66.3977	91.2924
148		0.821	1.6583	3.2706	6.4383	12.499	23.5122	41.6424	66.4817	91.3449
148.5		0.8231	1.6624	3.2787	6.4539	12.5279	23.562	41.7168	66.5652	91.3968
149		0.8252	1.6665	3.2868	6.4694	12.5567	23.6117	41.7909	66.6482	91.4483
149.5		0.8273	1.6706	3.2948	6.4849	12.5855	23.6612	41.8647	66.7307	91.4992
150		0.8293	1.6747	3.3028	6.5004	12.6142	23.7106	41.9382	66.8127	91.5497
150.5		0.8314	1.6787	3.3108	6.5159	12.6428	23.7599	42.0114	66.8943	91.5996
151		0.8335	1.6828	3.3188	6.5313	12.6713	23.809	42.0844	66.9754	91.6491
151.5		0.8355	1.6868	3.3268	6.5466	12.6998	23.8579	42.157	67.056	91.698
152		0.8376	1.6909	3.3348	6.562	12.7282	23.9068	42.2294	67.1361	91.7465
152.5		0.8397	1.6949	3.3427	6.5773	12.7566	23.9555	42.3015	67.2157	91.7945
153		0.8417	1.6989	3.3507	6.5926	12.7849	24.004	42.3733	67.2949	91.8421
153.5		0.8438	1.7029	3.3586	6.6078	12.8131	24.0524	42.4448	67.3737	91.8892
154		0.8458	1.7069	3.3665	6.623	12.8412	24.1006	42.516	67.4519	91.9358
154.5		0.8478	1.7109	3.3744	6.6382	12.8693	24.1488	42.587	67.5297	91.982
155		0.8499	1.7149	3.3822	6.6533	12.8973	24.1967	42.6577	67.6071	92.0277
155.5		0.8519	1.7189	3.3901	6.6684	12.9252	24.2446	42.7281	67.684	92.073
156		0.8539	1.7229	3.3979	6.6835	12.9531	24.2923	42.7983	67.7604	92.1178
156.5		0.856	1.7268	3.4057	6.6986	12.9809	24.3398	42.8681	67.8364	92.1622
157		0.858	1.7308	3.4135	6.7136	13.0086	24.3872	42.9377	67.912	92.2061
157.5		0.86	1.7347	3.4213	6.7286	13.0363	24.4345	43.0071	67.9871	92.2497
158		0.862	1.7387	3.4291	6.7435	13.0639	24.4816	43.0761	68.0617	92.2928
158.5		0.864	1.7426	3.4368	6.7584	13.0914	24.5287	43.1449	68.136	92.3355
159		0.866	1.7465	3.4446	6.7733	13.1189	24.5755	43.2134	68.2098	92.3777
159.5		0.868	1.7505	3.4523	6.7881	13.1463	24.6222	43.2817	68.2831	92.4196
160		0.87	1.7544	3.46	6.803	13.1736	24.6688	43.3496	68.3561	92.461
160.5		0.872	1.7583	3.4677	6.8177	13.2009	24.7153	43.4174	68.4286	92.5021
161		0.874	1.7622	3.4754	6.8325	13.2281	24.7616	43.4848	68.5006	92.5427
161.5		0.876	1.7661	3.483	6.8472	13.2552	24.8078	43.552	68.5723	92.5829
162		0.878	1.7699	3.4907	6.8619	13.2823	24.8539	43.6189	68.6435	92.6228
162.5		0.8799	1.7738	3.4983	6.8765	13.3093	24.8998	43.6856	68.7144	92.6622
163		0.8819	1.7777	3.5059	6.8912	13.3362	24.9455	43.752	68.7848	92.7013
163.5		0.8839	1.7815	3.5135	6.9058	13.3631	24.9912	43.8182	68.8548	92.74
164		0.8859	1.7854	3.5211	6.9203	13.3899	25.0367	43.884	68.9243	92.7783
164.5		0.8878	1.7892	3.5286	6.9348	13.4166	25.0821	43.9497	68.9935	92.8163
165		0.8898	1.7931	3.5362	6.9493	13.4433	25.1273	44.0151	69.0623	92.8538
165.5		0.8917	1.7969	3.5437	6.9638	13.4699	25.1725	44.0802	69.1307	92.891
166		0.8937	1.8007	3.5512	6.9782	13.4964	25.2174	44.145	69.1986	92.9279
166.5		0.8956	1.8045	3.5587	6.9926	13.5229	25.2623	44.2097	69.2662	92.9643
167		0.8976	1.8083	3.5662	7.007	13.5493	25.307	44.274	69.3334	93.0005
167.5		0.8995	1.8121	3.5737	7.0213	13.5757	25.3516	44.3381	69.4001	93.0362
168		0.9014	1.8159	3.5812	7.0356	13.602	25.3961	44.402	69.4665	93.0716
168.5		0.9034	1.8197	3.5886	7.0499	13.6282	25.4404	44.4656	69.5325	93.1067
169		0.9053	1.8234	3.596	7.0642	13.6544	25.4846	44.529	69.5981	93.1414
169.5		0.9072	1.8272	3.6034	7.0784	13.6805	25.5287	44.5921	69.6634	93.1758
170		0.9091	1.831	3.6108	7.0926	13.7065	25.5726	44.655	69.7282	93.2099
170.5		0.9111	1.8347	3.6182	7.1067	13.7325	25.6165	44.7176	69.7927	93.2436
171		0.913	1.8385	3.6256	7.1208	13.7584	25.6602	44.78	69.8568	93.277
171.5		0.9149	1.8422	3.6329	7.1349	13.7842	25.7037	44.8421	69.9205	93.3101
172		0.9168	1.8459	3.6402	7.149	13.81	25.7471	44.904	69.9838	93.3428
172.5		0.9187	1.8496	3.6476	7.163	13.8357	25.7905	44.9657	70.0468	93.3752
173		0.9206	1.8534	3.6549	7.177	13.8614	25.8336	45.0271	70.1094	93.4073
173.5		0.9225	1.8571	3.6622	7.191	13.887	25.8767	45.0882	70.1716	93.4391
174		0.9244	1.8608	3.6694	7.2049	13.9125	25.9196	45.1492	70.2335	93.4706
174.5		0.9262	1.8644	3.6767	7.2188	13.938	25.9624	45.2099	70.295	93.5018
175		0.9281	1.8681	3.6839	7.2327	13.9634	26.0051	45.2703	70.3561	93.5327
175.5		0.93	1.8718	3.6912	7.2465	13.9887	26.0477	45.3306	70.4169	93.5632
176		0.9319	1.8755	3.6984	7.2603	14.014	26.0901	45.3906	70.4773	93.5935
176.5		0.9337	1.8791	3.7056	7.2741	14.0392	26.1324	45.4503	70.5374	93.6235
177		0.9356	1.8828	3.7128	7.2879	14.0644	26.1746	45.5098	70.5971	93.6532
177.5		0.9375	1.8864	3.7199	7.3016	14.0895	26.2167	45.5691	70.6565	93.6826
178		0.9393	1.8901	3.7271	7.3153	14.1145	26.2586	45.6282	70.7155	93.7117
178.5		0.9412	1.8937	3.7342	7.329	14.1395	26.3004	45.687	70.7742	93.7405
179		0.943	1.8973	3.7413	7.3426	14.1644	26.3421	45.7456	70.8325	93.769
179.5		0.9449	1.9009	3.7485	7.3562	14.1893	26.3837	45.804	70.8905	93.7973
180		0.9467	1.9012	3.7556	7.3698	14.2141	26.4035	45.8138	70.9482	93.8253
180.5		0.9486	1.8975	3.7626	7.3833	14.2226	26.3523	45.7251	70.9863	93.7679
181		0.9504	1.8938	3.768	7.3891	14.1951	26.3013	45.6366	70.8489	93.5864
181.5		0.9523	1.8901	3.7607	7.3748	14.1676	26.2504	45.5482	70.7117	93.4052
182		0.9541	1.8865	3.7534	7.3606	14.1402	26.1996	45.46	70.5748	93.2244
182.5		0.9559	1.8828	3.7461	7.3463	14.1128	26.1488	45.372	70.4382	93.0439
183		0.9544	1.8792	3.7389	7.3321	14.0855	26.0982	45.2841	70.3018	92.8637
183.5		0.9526	1.8755	3.7316	7.3179	14.0582	26.0477	45.1965	70.1657	92.6839
184		0.9507	1.8719	3.7244	7.3037	14.031	25.9973	45.109	70.0298	92.5045
184.5		0.9489	1.8683	3.7172	7.2896	14.0038	25.9469	45.0216	69.8943	92.3254
185		0.9471	1.8647	3.71	7.2755	13.9767	25.8967	44.9345	69.7589	92.1466
185.5		0.9452	1.8611	3.7028	7.2614	13.9496	25.8465	44.8475	69.6239	91.9682
186		0.9434	1.8575	3.6956	7.2473	13.9226	25.7965	44.7606	69.4891	91.7902
186.5		0.9416	1.8539	3.6885	7.2333	13.8957	25.7466	44.674	69.3545	91.6124
187		0.9398	1.8503	3.6813	7.2193	13.8688	25.6967	44.5875	69.2203	91.4351
187.5		0.9379	1.8467	3.6742	7.2053	13.8419	25.647	44.5011	69.0862	91.258
188		0.9361	1.8431	3.6671	7.1914	13.8151	25.5973	44.415	68.9525	91.0813
188.5		0.9343	1.8395	3.66	7.1774	13.7884	25.5477	44.329	68.819	90.905
189		0.9325	1.836	3.6529	7.1635	13.7617	25.4983	44.2432	68.6857	90.729
189.5		0.9307	1.8324	3.6458	7.1497	13.735	25.4489	44.1575	68.5527	90.5533
190		0.9289	1.8289	3.6388	7.1358	13.7084	25.3996	44.072	68.42	90.378
190.5		0.9271	1.8253	3.6317	7.122	13.6819	25.3505	43.9867	68.2876	90.203
191		0.9253	1.8218	3.6247	7.1082	13.6554	25.3014	43.9015	68.1553	90.0284
191.5		0.9235	1.8183	3.6177	7.0945	13.629	25.2524	43.8165	68.0234	89.8541
192		0.9217	1.8148	3.6107	7.0807	13.6026	25.2035	43.7317	67.8917	89.6801
192.5		0.9199	1.8112	3.6037	7.067	13.5762	25.1547	43.647	67.7602	89.5065
193		0.9182	1.8077	3.5967	7.0533	13.55	25.106	43.5625	67.629	89.3332
193.5		0.9164	1.8042	3.5898	7.0397	13.5237	25.0574	43.4782	67.4981	89.1602
194		0.9146	1.8007	3.5828	7.026	13.4975	25.0089	43.394	67.3674	88.9876
194.5		0.9128	1.7973	3.5759	7.0124	13.4714	24.9605	43.31	67.237	88.8153
195		0.9111	1.7938	3.5689	6.9989	13.4453	24.9121	43.2261	67.1068	88.6434
195.5		0.9093	1.7903	3.562	6.9853	13.4193	24.8639	43.1424	66.9769	88.4717
196		0.9075	1.7868	3.5551	6.9718	13.3933	24.8158	43.0589	66.8472	88.3004
196.5		0.9058	1.7834	3.5483	6.9583	13.3674	24.7677	42.9755	66.7178	88.1295
197		0.904	1.7799	3.5414	6.9448	13.3415	24.7198	42.8923	66.5886	87.9588
197.5		0.9023	1.7765	3.5345	6.9314	13.3157	24.6719	42.8093	66.4597	87.7885
198		0.9005	1.773	3.5277	6.9179	13.2899	24.6241	42.7264	66.331	87.6186
198.5		0.8988	1.7696	3.5209	6.9046	13.2642	24.5765	42.6437	66.2026	87.4489
199		0.897	1.7662	3.514	6.8912	13.2385	24.5289	42.5611	66.0744	87.2796
199.5		0.8953	1.7628	3.5072	6.8778	13.2128	24.4814	42.4787	65.9465	87.1106
200		0.8936	1.7593	3.5004	6.8645	13.1873	24.434	42.3965	65.8188	86.942
200.5		0.8918	1.7559	3.4937	6.8512	13.1617	24.3867	42.3144	65.6914	86.7737
201		0.8901	1.7525	3.4869	6.838	13.1362	24.3395	42.2325	65.5642	86.6056
201.5		0.8884	1.7491	3.4801	6.8247	13.1108	24.2923	42.1507	65.4372	86.438
202		0.8867	1.7458	3.4734	6.8115	13.0854	24.2453	42.0691	65.3105	86.2706
202.5		0.885	1.7424	3.4667	6.7983	13.0601	24.1984	41.9876	65.1841	86.1036
203		0.8832	1.739	3.46	6.7852	13.0348	24.1515	41.9063	65.0579	85.9369
203.5		0.8815	1.7356	3.4533	6.772	13.0096	24.1048	41.8252	64.9319	85.7705
204		0.8798	1.7323	3.4466	6.7589	12.9844	24.0581	41.7442	64.8062	85.6044
204.5		0.8781	1.7289	3.4399	6.7458	12.9592	24.0115	41.6634	64.6807	85.4387
205		0.8764	1.7256	3.4333	6.7328	12.9342	23.965	41.5827	64.5555	85.2733
205.5		0.8747	1.7222	3.4266	6.7197	12.9091	23.9186	41.5022	64.4305	85.1082
206		0.873	1.7189	3.42	6.7067	12.8841	23.8723	41.4219	64.3058	84.9434
206.5		0.8713	1.7156	3.4134	6.6937	12.8592	23.8261	41.3417	64.1813	84.7789
207		0.8697	1.7123	3.4067	6.6808	12.8343	23.78	41.2616	64.057	84.6148
207.5		0.868	1.7089	3.4001	6.6678	12.8094	23.7339	41.1817	63.933	84.451
208		0.8663	1.7056	3.3936	6.6549	12.7846	23.688	41.102	63.8092	84.2875
208.5		0.8646	1.7023	3.387	6.6421	12.7599	23.6421	41.0224	63.6857	84.1243
209		0.8629	1.699	3.3804	6.6292	12.7352	23.5963	40.943	63.5624	83.9614
209.5		0.8613	1.6957	3.3739	6.6164	12.7105	23.5506	40.8637	63.4393	83.7988
210		0.8596	1.6925	3.3674	6.6035	12.6859	23.505	40.7846	63.3165	83.6366
210.5		0.8579	1.6892	3.3608	6.5908	12.6613	23.4595	40.7057	63.1939	83.4747
211		0.8563	1.6859	3.3543	6.578	12.6368	23.4141	40.6268	63.0715	83.313
211.5		0.8546	1.6826	3.3478	6.5653	12.6124	23.3688	40.5482	62.9494	83.1517
212		0.853	1.6794	3.3414	6.5526	12.5879	23.3235	40.4697	62.8275	82.9907
212.5		0.8513	1.6761	3.3349	6.5399	12.5636	23.2784	40.3913	62.7059	82.8301
213		0.8497	1.6729	3.3284	6.5272	12.5392	23.2333	40.3131	62.5845	82.6697
213.5		0.848	1.6697	3.322	6.5146	12.515	23.1883	40.2351	62.4633	82.5096
214		0.8464	1.6664	3.3156	6.502	12.4907	23.1434	40.1572	62.3424	82.3499
214.5		0.8447	1.6632	3.3091	6.4894	12.4666	23.0986	40.0794	62.2217	82.1904
215		0.8431	1.66	3.3027	6.4768	12.4424	23.0539	40.0018	62.1012	82.0313
215.5		0.8415	1.6568	3.2963	6.4643	12.4183	23.0093	39.9244	61.981	81.8725
216		0.8398	1.6536	3.29	6.4517	12.3943	22.9647	39.8471	61.861	81.714
216.5		0.8382	1.6504	3.2836	6.4393	12.3703	22.9203	39.7699	61.7412	81.5558
217		0.8366	1.6472	3.2772	6.4268	12.3463	22.8759	39.6929	61.6217	81.3979
217.5		0.835	1.644	3.2709	6.4143	12.3224	22.8316	39.6161	61.5024	81.2403
218		0.8334	1.6408	3.2645	6.4019	12.2986	22.7874	39.5394	61.3833	81.083
218.5		0.8317	1.6376	3.2582	6.3895	12.2748	22.7433	39.4628	61.2644	80.926
219		0.8301	1.6344	3.2519	6.3772	12.251	22.6992	39.3864	61.1458	80.7693
219.5		0.8285	1.6313	3.2456	6.3648	12.2273	22.6553	39.3102	61.0274	80.6129
220		0.8269	1.6281	3.2393	6.3525	12.2036	22.6114	39.2341	60.9093	80.4569
220.5		0.8253	1.625	3.2331	6.3402	12.18	22.5676	39.1581	60.7914	80.3011
221		0.8237	1.6218	3.2268	6.3279	12.1564	22.5239	39.0823	60.6737	80.1456
221.5		0.8221	1.6187	3.2206	6.3157	12.1329	22.4803	39.0066	60.5562	79.9904
222		0.8205	1.6155	3.2143	6.3034	12.1094	22.4368	38.9311	60.4389	79.8356
222.5		0.8189	1.6124	3.2081	6.2912	12.0859	22.3934	38.8557	60.3219	79.681
223		0.8174	1.6093	3.2019	6.2791	12.0625	22.35	38.7805	60.2051	79.5267
223.5		0.8158	1.6062	3.1957	6.2669	12.0392	22.3067	38.7054	60.0886	79.3727
224		0.8142	1.6031	3.1895	6.2548	12.0159	22.2636	38.6305	59.9722	79.2191
224.5		0.8126	1.6	3.1833	6.2427	11.9926	22.2205	38.5557	59.8561	79.0657
225		0.811	1.5969	3.1772	6.2306	11.9694	22.1774	38.481	59.7402	78.9126
225.5		0.8095	1.5938	3.171	6.2185	11.9462	22.1345	38.4065	59.6246	78.7598
226		0.8079	1.5907	3.1649	6.2065	11.9231	22.0916	38.3322	59.5091	78.6073
226.5		0.8063	1.5876	3.1587	6.1944	11.9	22.0489	38.2579	59.3939	78.4551
227		0.8048	1.5845	3.1526	6.1825	11.8769	22.0062	38.1839	59.2789	78.3032
227.5		0.8032	1.5815	3.1465	6.1705	11.854	21.9636	38.1099	59.1641	78.1516
228		0.8017	1.5784	3.1404	6.1585	11.831	21.921	38.0361	59.0496	78.0003
228.5		0.8001	1.5753	3.1344	6.1466	11.8081	21.8786	37.9625	58.9353	77.8493
229		0.7986	1.5723	3.1283	6.1347	11.7852	21.8362	37.889	58.8212	77.6986
229.5		0.797	1.5693	3.1222	6.1228	11.7624	21.794	37.8156	58.7073	77.5482
230		0.7955	1.5662	3.1162	6.111	11.7396	21.7518	37.7424	58.5936	77.398
230.5		0.7939	1.5632	3.1101	6.0991	11.7169	21.7097	37.6694	58.4802	77.2482
231		0.7924	1.5602	3.1041	6.0873	11.6942	21.6676	37.5964	58.3669	77.0986
231.5		0.7909	1.5571	3.0981	6.0756	11.6716	21.6257	37.5236	58.2539	76.9493
232		0.7893	1.5541	3.0921	6.0638	11.649	21.5838	37.451	58.1411	76.8003
232.5		0.7878	1.5511	3.0861	6.052	11.6264	21.542	37.3785	58.0286	76.6516
233		0.7863	1.5481	3.0802	6.0403	11.6039	21.5003	37.3061	57.9162	76.5032
233.5		0.7848	1.5451	3.0742	6.0286	11.5815	21.4587	37.2339	57.8041	76.3551
234		0.7832	1.5421	3.0682	6.017	11.559	21.4171	37.1618	57.6922	76.2073
234.5		0.7817	1.5391	3.0623	6.0053	11.5367	21.3757	37.0898	57.5805	76.0597
235		0.7802	1.5362	3.0564	5.9937	11.5143	21.3343	37.018	57.469	75.9125
235.5		0.7787	1.5332	3.0505	5.9821	11.492	21.293	36.9464	57.3577	75.7655
236		0.7772	1.5302	3.0445	5.9705	11.4698	21.2517	36.8748	57.2467	75.6188
236.5		0.7757	1.5272	3.0387	5.9589	11.4476	21.2106	36.8034	57.1358	75.4724
237		0.7742	1.5243	3.0328	5.9474	11.4254	21.1695	36.7322	57.0252	75.3263
237.5		0.7727	1.5213	3.0269	5.9359	11.4033	21.1285	36.6611	56.9148	75.1804
238		0.7712	1.5184	3.021	5.9244	11.3812	21.0876	36.5901	56.8046	75.0349
238.5		0.7697	1.5155	3.0152	5.9129	11.3592	21.0468	36.5192	56.6946	74.8896
239		0.7682	1.5125	3.0094	5.9015	11.3372	21.0061	36.4485	56.5849	74.7446
239.5		0.7667	1.5096	3.0035	5.8901	11.3152	20.9654	36.378	56.4753	74.5999
240		0.7652	1.5067	2.9977	5.8786	11.2933	20.9248	36.3075	56.366	74.4555
240.5		0.7638	1.5038	2.9919	5.8673	11.2715	20.8843	36.2372	56.2568	74.3113
241		0.7623	1.5008	2.9861	5.8559	11.2496	20.8439	36.1671	56.1479	74.1674
241.5		0.7608	1.4979	2.9803	5.8446	11.2278	20.8035	36.097	56.0392	74.0238
242		0.7593	1.495	2.9746	5.8333	11.2061	20.7632	36.0272	55.9307	73.8805
242.5		0.7579	1.4921	2.9688	5.822	11.1844	20.723	35.9574	55.8224	73.7375
243		0.7564	1.4893	2.9631	5.8107	11.1628	20.6829	35.8878	55.7143	73.5947
243.5		0.7549	1.4864	2.9573	5.7994	11.1411	20.6429	35.8183	55.6065	73.4522
244		0.7535	1.4835	2.9516	5.7882	11.1196	20.6029	35.749	55.4988	73.31
244.5		0.752	1.4806	2.9459	5.777	11.098	20.563	35.6797	55.3914	73.1681
245		0.7506	1.4778	2.9402	5.7658	11.0766	20.5232	35.6107	55.2841	73.0264
245.5		0.7491	1.4749	2.9345	5.7547	11.0551	20.4834	35.5417	55.1771	72.885
246		0.7476	1.472	2.9288	5.7435	11.0337	20.4438	35.4729	55.0702	72.7439
246.5		0.7462	1.4692	2.9231	5.7324	11.0123	20.4042	35.4042	54.9636	72.6031
247		0.7448	1.4663	2.9175	5.7213	10.991	20.3647	35.3357	54.8572	72.4625
247.5		0.7433	1.4635	2.9118	5.7102	10.9697	20.3253	35.2673	54.751	72.3222
248		0.7419	1.4607	2.9062	5.6992	10.9485	20.2859	35.199	54.645	72.1822
248.5		0.7404	1.4578	2.9006	5.6881	10.9273	20.2466	35.1308	54.5392	72.0424
249		0.739	1.455	2.8949	5.6771	10.9062	20.2074	35.0628	54.4336	71.9029
249.5		0.7376	1.4522	2.8893	5.6661	10.885	20.1683	34.9949	54.3282	71.7637
250		0.7361	1.4494	2.8837	5.6552	10.864	20.1293	34.9272	54.223	71.6248
250.5		0.7347	1.4466	2.8782	5.6442	10.8429	20.0903	34.8595	54.118	71.4861
251		0.7333	1.4438	2.8726	5.6333	10.8219	20.0514	34.7921	54.0133	71.3477
251.5		0.7319	1.441	2.867	5.6224	10.801	20.0126	34.7247	53.9087	71.2096
252		0.7305	1.4382	2.8615	5.6115	10.7801	19.9738	34.6575	53.8043	71.0717
252.5		0.729	1.4354	2.8559	5.6006	10.7592	19.9352	34.5904	53.7001	70.9341
253		0.7276	1.4326	2.8504	5.5898	10.7384	19.8966	34.5234	53.5962	70.7967
253.5		0.7262	1.4299	2.8449	5.579	10.7176	19.858	34.4565	53.4924	70.6597
254		0.7248	1.4271	2.8394	5.5682	10.6968	19.8196	34.3898	53.3888	70.5229
254.5		0.7234	1.4243	2.8339	5.5574	10.6761	19.7812	34.3233	53.2855	70.3863
255		0.722	1.4216	2.8284	5.5466	10.6554	19.7429	34.2568	53.1823	70.2501
255.5		0.7206	1.4188	2.8229	5.5359	10.6348	19.7047	34.1905	53.0793	70.114
256		0.7192	1.4161	2.8175	5.5252	10.6142	19.6665	34.1243	52.9766	69.9783
256.5		0.7178	1.4133	2.812	5.5145	10.5937	19.6285	34.0582	52.874	69.8428
257		0.7164	1.4106	2.8066	5.5038	10.5732	19.5905	33.9923	52.7716	69.7076
257.5		0.7151	1.4079	2.8011	5.4931	10.5527	19.5525	33.9265	52.6694	69.5726
258		0.7137	1.4051	2.7957	5.4825	10.5323	19.5147	33.8608	52.5675	69.4379
258.5		0.7123	1.4024	2.7903	5.4719	10.5119	19.4769	33.7952	52.4657	69.3035
259		0.7109	1.3997	2.7849	5.4613	10.4915	19.4392	33.7298	52.3641	69.1693
259.5		0.7095	1.397	2.7795	5.4507	10.4712	19.4016	33.6645	52.2627	69.0354
260		0.7082	1.3943	2.7741	5.4402	10.4509	19.364	33.5993	52.1615	68.9017
260.5		0.7068	1.3916	2.7687	5.4296	10.4307	19.3265	33.5342	52.0606	68.7683
261		0.7054	1.3889	2.7634	5.4191	10.4105	19.2891	33.4693	51.9598	68.6352
261.5		0.7041	1.3862	2.758	5.4086	10.3903	19.2517	33.4045	51.8592	68.5023
262		0.7027	1.3835	2.7527	5.3981	10.3702	19.2145	33.3398	51.7588	68.3697
262.5		0.7013	1.3808	2.7474	5.3877	10.3502	19.1773	33.2753	51.6585	68.2373
263		0.7	1.3782	2.742	5.3773	10.3301	19.1401	33.2109	51.5585	68.1052
263.5		0.6986	1.3755	2.7367	5.3668	10.3101	19.1031	33.1466	51.4587	67.9733
264		0.6973	1.3728	2.7314	5.3565	10.2902	19.0661	33.0824	51.3591	67.8417
264.5		0.6959	1.3702	2.7261	5.3461	10.2702	19.0292	33.0183	51.2596	67.7104
265		0.6946	1.3675	2.7209	5.3357	10.2503	18.9923	32.9544	51.1604	67.5793
265.5		0.6932	1.3649	2.7156	5.3254	10.2305	18.9556	32.8906	51.0613	67.4484
266		0.6919	1.3622	2.7103	5.3151	10.2107	18.9189	32.8269	50.9625	67.3178
266.5		0.6905	1.3596	2.7051	5.3048	10.1909	18.8822	32.7634	50.8638	67.1875
267		0.6892	1.357	2.6999	5.2945	10.1712	18.8457	32.6999	50.7653	67.0574
267.5		0.6879	1.3543	2.6946	5.2843	10.1515	18.8092	32.6366	50.667	66.9276
268		0.6865	1.3517	2.6894	5.2741	10.1318	18.7728	32.5734	50.5689	66.798
268.5		0.6852	1.3491	2.6842	5.2638	10.1122	18.7364	32.5104	50.471	66.6687
269		0.6839	1.3465	2.679	5.2536	10.0926	18.7001	32.4474	50.3733	66.5396
269.5		0.6826	1.3439	2.6738	5.2435	10.0731	18.6639	32.3846	50.2758	66.4108
270		0.6812	1.3413	2.6686	5.2333	10.0536	18.6278	32.3219	50.1784	66.2822
270.5		0.6799	1.3387	2.6635	5.2232	10.0341	18.5917	32.2593	50.0813	66.1538
271		0.6786	1.3361	2.6583	5.2131	10.0147	18.5557	32.1969	49.9843	66.0258
271.5		0.6773	1.3335	2.6532	5.203	9.9953	18.5198	32.1345	49.8876	65.8979
272		0.676	1.3309	2.648	5.1929	9.976	18.484	32.0723	49.791	65.7703
272.5		0.6747	1.3283	2.6429	5.1829	9.9567	18.4482	32.0102	49.6946	65.643
273		0.6734	1.3258	2.6378	5.1728	9.9374	18.4125	31.9482	49.5983	65.5159
273.5		0.6721	1.3232	2.6327	5.1628	9.9181	18.3768	31.8864	49.5023	65.3891
274		0.6708	1.3206	2.6276	5.1528	9.8989	18.3412	31.8246	49.4065	65.2625
274.5		0.6695	1.3181	2.6225	5.1428	9.8798	18.3057	31.763	49.3108	65.1361
275		0.6682	1.3155	2.6174	5.1329	9.8606	18.2703	31.7015	49.2153	65.01
275.5		0.6669	1.313	2.6124	5.1229	9.8416	18.2349	31.6402	49.1201	64.8841
276		0.6656	1.3104	2.6073	5.113	9.8225	18.1996	31.5789	49.025	64.7585
276.5		0.6643	1.3079	2.6022	5.1031	9.8035	18.1644	31.5178	48.93	64.6331
277		0.663	1.3054	2.5972	5.0932	9.7845	18.1292	31.4567	48.8353	64.508
277.5		0.6617	1.3028	2.5922	5.0834	9.7656	18.0941	31.3958	48.7408	64.3831
278		0.6604	1.3003	2.5872	5.0735	9.7466	18.0591	31.335	48.6464	64.2584
278.5		0.6592	1.2978	2.5822	5.0637	9.7278	18.0241	31.2744	48.5522	64.134
279		0.6579	1.2953	2.5772	5.0539	9.7089	17.9892	31.2138	48.4582	64.0099
279.5		0.6566	1.2928	2.5722	5.0441	9.6901	17.9544	31.1534	48.3644	63.8859
280		0.6553	1.2903	2.5672	5.0344	9.6714	17.9196	31.0931	48.2707	63.7622
280.5		0.6541	1.2878	2.5622	5.0246	9.6527	17.8849	31.0329	48.1773	63.6388
281		0.6528	1.2853	2.5573	5.0149	9.634	17.8503	30.9728	48.084	63.5156
281.5		0.6515	1.2828	2.5523	5.0052	9.6153	17.8157	30.9128	47.9909	63.3926
282		0.6503	1.2803	2.5474	4.9955	9.5967	17.7812	30.853	47.898	63.2699
282.5		0.649	1.2778	2.5424	4.9858	9.5781	17.7468	30.7932	47.8053	63.1474
283		0.6478	1.2754	2.5375	4.9762	9.5596	17.7124	30.7336	47.7127	63.0251
283.5		0.6465	1.2729	2.5326	4.9665	9.5411	17.6781	30.6741	47.6203	62.9031
284		0.6453	1.2704	2.5277	4.9569	9.5226	17.6439	30.6147	47.5281	62.7813
284.5		0.644	1.268	2.5228	4.9473	9.5042	17.6098	30.5554	47.4361	62.6597
285		0.6428	1.2655	2.5179	4.9377	9.4858	17.5757	30.4963	47.3443	62.5384
285.5		0.6415	1.2631	2.513	4.9282	9.4674	17.5416	30.4372	47.2526	62.4173
286		0.6403	1.2606	2.5082	4.9186	9.4491	17.5077	30.3783	47.1611	62.2965
286.5		0.639	1.2582	2.5033	4.9091	9.4308	17.4738	30.3195	47.0698	62.1759
287		0.6378	1.2557	2.4985	4.8996	9.4125	17.4399	30.2608	46.9787	62.0555
287.5		0.6366	1.2533	2.4936	4.8901	9.3943	17.4062	30.2022	46.8877	61.9353
288		0.6353	1.2509	2.4888	4.8807	9.3761	17.3725	30.1437	46.7969	61.8154
288.5		0.6341	1.2485	2.484	4.8712	9.3579	17.3388	30.0854	46.7063	61.6958
289		0.6329	1.246	2.4792	4.8618	9.3398	17.3053	30.0271	46.6159	61.5763
289.5		0.6316	1.2436	2.4744	4.8524	9.3217	17.2718	29.969	46.5256	61.4571
290		0.6304	1.2412	2.4696	4.843	9.3037	17.2383	29.911	46.4356	61.3381
290.5		0.6292	1.2388	2.4648	4.8336	9.2857	17.2049	29.853	46.3457	61.2193
291		0.628	1.2364	2.46	4.8242	9.2677	17.1716	29.7953	46.2559	61.1008
291.5		0.6268	1.234	2.4553	4.8149	9.2498	17.1384	29.7376	46.1664	60.9825
292		0.6256	1.2316	2.4505	4.8056	9.2318	17.1052	29.68	46.077	60.8644
292.5		0.6243	1.2293	2.4458	4.7963	9.214	17.0721	29.6225	45.9878	60.7466
293		0.6231	1.2269	2.441	4.787	9.1961	17.039	29.5652	45.8987	60.629
293.5		0.6219	1.2245	2.4363	4.7777	9.1783	17.006	29.5079	45.8099	60.5116
294		0.6207	1.2221	2.4316	4.7685	9.1606	16.9731	29.4508	45.7212	60.3944
294.5		0.6195	1.2198	2.4269	4.7592	9.1428	16.9403	29.3938	45.6327	60.2775
295		0.6183	1.2174	2.4222	4.75	9.1251	16.9075	29.3369	45.5443	60.1608
295.5		0.6171	1.215	2.4175	4.7408	9.1075	16.8747	29.2801	45.4561	60.0443
296		0.6159	1.2127	2.4128	4.7316	9.0898	16.8421	29.2234	45.3681	59.9281
296.5		0.6147	1.2103	2.4081	4.7225	9.0722	16.8094	29.1668	45.2803	59.812
297		0.6135	1.208	2.4035	4.7133	9.0547	16.7769	29.1103	45.1926	59.6962
297.5		0.6124	1.2057	2.3988	4.7042	9.0371	16.7444	29.054	45.1051	59.5807
298		0.6112	1.2033	2.3942	4.6951	9.0196	16.712	28.9977	45.0178	59.4653
298.5		0.61	1.201	2.3895	4.686	9.0022	16.6796	28.9416	44.9306	59.3502
299		0.6088	1.1987	2.3849	4.6769	8.9847	16.6474	28.8855	44.8436	59.2353
299.5		0.6076	1.1964	2.3803	4.6679	8.9673	16.6151	28.8296	44.7568	59.1206
300		0.6065	1.194	2.3757	4.6588	8.95	16.583	28.7738	44.6702	59.0061
300.5		0.6053	1.1917	2.3711	4.6498	8.9327	16.5508	28.7181	44.5837	58.8919
301		0.6041	1.1894	2.3665	4.6408	8.9154	16.5188	28.6625	44.4973	58.7778
301.5		0.6029	1.1871	2.3619	4.6318	8.8981	16.4868	28.607	44.4112	58.664
302		0.6018	1.1848	2.3573	4.6229	8.8809	16.4549	28.5516	44.3252	58.5505
302.5		0.6006	1.1825	2.3528	4.6139	8.8637	16.423	28.4963	44.2394	58.4371
303		0.5994	1.1802	2.3482	4.605	8.8465	16.3912	28.4411	44.1537	58.324
303.5		0.5983	1.178	2.3437	4.5961	8.8294	16.3595	28.3861	44.0682	58.211
304		0.5971	1.1757	2.3391	4.5872	8.8123	16.3278	28.3311	43.9829	58.0983
304.5		0.596	1.1734	2.3346	4.5783	8.7952	16.2962	28.2763	43.8978	57.9859
305		0.5948	1.1711	2.3301	4.5694	8.7782	16.2647	28.2215	43.8128	57.8736
305.5		0.5937	1.1689	2.3256	4.5606	8.7612	16.2332	28.1669	43.728	57.7615
306		0.5925	1.1666	2.3211	4.5517	8.7442	16.2017	28.1124	43.6433	57.6497
306.5		0.5914	1.1643	2.3166	4.5429	8.7273	16.1704	28.0579	43.5588	57.5381
307		0.5902	1.1621	2.3121	4.5341	8.7104	16.1391	28.0036	43.4745	57.4267
307.5		0.5891	1.1598	2.3076	4.5254	8.6935	16.1078	27.9494	43.3903	57.3155
308		0.5879	1.1576	2.3032	4.5166	8.6767	16.0766	27.8953	43.3063	57.2045
308.5		0.5868	1.1553	2.2987	4.5079	8.6599	16.0455	27.8413	43.2224	57.0938
309		0.5857	1.1531	2.2942	4.4991	8.6432	16.0144	27.7874	43.1387	56.9832
309.5		0.5845	1.1509	2.2898	4.4904	8.6264	15.9834	27.7336	43.0552	56.8729
310		0.5834	1.1486	2.2854	4.4817	8.6097	15.9525	27.6799	42.9719	56.7628
310.5		0.5823	1.1464	2.2809	4.473	8.593	15.9216	27.6263	42.8887	56.6529
311		0.5811	1.1442	2.2765	4.4644	8.5764	15.8908	27.5728	42.8056	56.5432
311.5		0.58	1.142	2.2721	4.4557	8.5598	15.86	27.5194	42.7227	56.4337
312		0.5789	1.1398	2.2677	4.4471	8.5432	15.8293	27.4661	42.64	56.3245
312.5		0.5778	1.1376	2.2633	4.4385	8.5267	15.7987	27.4129	42.5575	56.2154
313		0.5767	1.1354	2.259	4.4299	8.5102	15.7681	27.3599	42.4751	56.1066
313.5		0.5755	1.1332	2.2546	4.4213	8.4937	15.7375	27.3069	42.3928	55.9979
314		0.5744	1.131	2.2502	4.4128	8.4773	15.7071	27.254	42.3108	55.8895
314.5		0.5733	1.1288	2.2459	4.4042	8.4608	15.6767	27.2013	42.2288	55.7813
315		0.5722	1.1266	2.2415	4.3957	8.4445	15.6463	27.1486	42.1471	55.6733
315.5		0.5711	1.1244	2.2372	4.3872	8.4281	15.616	27.096	42.0655	55.5655
316		0.57	1.1222	2.2328	4.3787	8.4118	15.5858	27.0436	41.984	55.4579
316.5		0.5689	1.1201	2.2285	4.3702	8.3955	15.5556	26.9912	41.9028	55.3506
317		0.5678	1.1179	2.2242	4.3618	8.3793	15.5255	26.9389	41.8216	55.2434
317.5		0.5667	1.1157	2.2199	4.3533	8.363	15.4954	26.8868	41.7407	55.1365
318		0.5656	1.1136	2.2156	4.3449	8.3468	15.4654	26.8347	41.6598	55.0297
318.5		0.5645	1.1114	2.2113	4.3365	8.3307	15.4355	26.7828	41.5792	54.9232
319		0.5634	1.1093	2.207	4.3281	8.3146	15.4056	26.7309	41.4987	54.8168
319.5		0.5623	1.1071	2.2028	4.3197	8.2985	15.3758	26.6792	41.4183	54.7107
320		0.5612	1.105	2.1985	4.3113	8.2824	15.346	26.6275	41.3381	54.6048
320.5		0.5601	1.1028	2.1942	4.303	8.2664	15.3163	26.576	41.2581	54.499
321		0.559	1.1007	2.19	4.2947	8.2503	15.2866	26.5245	41.1782	54.3935
321.5		0.558	1.0986	2.1857	4.2863	8.2344	15.257	26.4731	41.0985	54.2882
322		0.5569	1.0964	2.1815	4.278	8.2184	15.2275	26.4219	41.0189	54.1831
322.5		0.5558	1.0943	2.1773	4.2698	8.2025	15.198	26.3707	40.9395	54.0782
323		0.5547	1.0922	2.1731	4.2615	8.1866	15.1686	26.3197	40.8602	53.9735
323.5		0.5537	1.0901	2.1689	4.2532	8.1708	15.1392	26.2687	40.7811	53.869
324		0.5526	1.088	2.1647	4.245	8.155	15.1099	26.2179	40.7022	53.7647
324.5		0.5515	1.0859	2.1605	4.2368	8.1392	15.0807	26.1671	40.6234	53.6606
325		0.5504	1.0838	2.1563	4.2286	8.1234	15.0515	26.1164	40.5447	53.5567
325.5		0.5494	1.0817	2.1521	4.2204	8.1077	15.0223	26.0659	40.4662	53.453
326		0.5483	1.0796	2.1479	4.2122	8.092	14.9932	26.0154	40.3879	53.3495
326.5		0.5473	1.0775	2.1438	4.2041	8.0763	14.9642	25.965	40.3097	53.2462
327		0.5462	1.0754	2.1396	4.1959	8.0607	14.9352	25.9148	40.2316	53.1431
327.5		0.5451	1.0733	2.1355	4.1878	8.0451	14.9063	25.8646	40.1537	53.0402
328		0.5441	1.0712	2.1314	4.1797	8.0295	14.8775	25.8145	40.076	52.9376
328.5		0.543	1.0692	2.1272	4.1716	8.014	14.8487	25.7645	39.9984	52.8351
329		0.542	1.0671	2.1231	4.1635	7.9984	14.8199	25.7147	39.921	52.7328
329.5		0.5409	1.065	2.119	4.1555	7.983	14.7912	25.6649	39.8437	52.6307
330		0.5399	1.063	2.1149	4.1474	7.9675	14.7626	25.6152	39.7665	52.5288
330.5		0.5388	1.0609	2.1108	4.1394	7.9521	14.734	25.5656	39.6895	52.4271
331		0.5378	1.0589	2.1067	4.1314	7.9367	14.7055	25.5161	39.6127	52.3256
331.5		0.5368	1.0568	2.1026	4.1234	7.9213	14.677	25.4667	39.536	52.2243
332		0.5357	1.0548	2.0986	4.1154	7.906	14.6486	25.4174	39.4594	52.1231
332.5		0.5347	1.0527	2.0945	4.1074	7.8907	14.6202	25.3682	39.383	52.0222
333		0.5336	1.0507	2.0905	4.0995	7.8754	14.5919	25.319	39.3068	51.9215
333.5		0.5326	1.0486	2.0864	4.0915	7.8601	14.5637	25.27	39.2307	51.821
334		0.5316	1.0466	2.0824	4.0836	7.8449	14.5355	25.2211	39.1547	51.7206
334.5		0.5305	1.0446	2.0783	4.0757	7.8297	14.5073	25.1723	39.0789	51.6205
335		0.5295	1.0426	2.0743	4.0678	7.8146	14.4792	25.1235	39.0033	51.5206
335.5		0.5285	1.0405	2.0703	4.0599	7.7995	14.4512	25.0749	38.9278	51.4208
336		0.5275	1.0385	2.0663	4.0521	7.7843	14.4232	25.0263	38.8524	51.3213
336.5		0.5264	1.0365	2.0623	4.0442	7.7693	14.3953	24.9779	38.7772	51.2219
337		0.5254	1.0345	2.0583	4.0364	7.7542	14.3674	24.9295	38.7021	51.1227
337.5		0.5244	1.0325	2.0543	4.0286	7.7392	14.3396	24.8813	38.6272	51.0237
338		0.5234	1.0305	2.0503	4.0208	7.7242	14.3118	24.8331	38.5524	50.925
338.5		0.5224	1.0285	2.0464	4.013	7.7093	14.2841	24.785	38.4777	50.8264
339		0.5214	1.0265	2.0424	4.0052	7.6944	14.2565	24.737	38.4032	50.728
339.5		0.5204	1.0245	2.0384	3.9975	7.6795	14.2289	24.6891	38.3289	50.6297
340		0.5194	1.0226	2.0345	3.9897	7.6646	14.2013	24.6413	38.2547	50.5317
340.5		0.5184	1.0206	2.0306	3.982	7.6498	14.1738	24.5936	38.1806	50.4339
341		0.5173	1.0186	2.0266	3.9743	7.6349	14.1464	24.546	38.1067	50.3362
341.5		0.5163	1.0166	2.0227	3.9666	7.6202	14.119	24.4985	38.0329	50.2388
342		0.5153	1.0147	2.0188	3.9589	7.6054	14.0917	24.451	37.9593	50.1415
342.5		0.5143	1.0127	2.0149	3.9513	7.5907	14.0644	24.4037	37.8858	50.0444
343		0.5134	1.0107	2.011	3.9436	7.576	14.0371	24.3565	37.8124	49.9475
343.5		0.5124	1.0088	2.0071	3.936	7.5613	14.01	24.3093	37.7392	49.8508
344		0.5114	1.0068	2.0032	3.9284	7.5467	13.9828	24.2622	37.6661	49.7543
344.5		0.5104	1.0049	1.9993	3.9208	7.5321	13.9558	24.2153	37.5932	49.658
345		0.5094	1.0029	1.9954	3.9132	7.5175	13.9288	24.1684	37.5204	49.5618
345.5		0.5084	1.001	1.9916	3.9056	7.5029	13.9018	24.1216	37.4478	49.4659
346		0.5074	0.999	1.9877	3.898	7.4884	13.8749	24.0749	37.3753	49.3701
346.5		0.5064	0.9971	1.9839	3.8905	7.4739	13.848	24.0283	37.3029	49.2745
347		0.5055	0.9952	1.98	3.8829	7.4594	13.8212	23.9817	37.2307	49.1791
347.5		0.5045	0.9933	1.9762	3.8754	7.445	13.7944	23.9353	37.1586	49.0839
348		0.5035	0.9913	1.9724	3.8679	7.4306	13.7677	23.889	37.0867	48.9889
348.5		0.5025	0.9894	1.9686	3.8604	7.4162	13.7411	23.8427	37.0149	48.894
349		0.5016	0.9875	1.9647	3.853	7.4018	13.7145	23.7966	36.9432	48.7994
349.5		0.5006	0.9856	1.9609	3.8455	7.3875	13.6879	23.7505	36.8717	48.7049
350		0.4996	0.9837	1.9571	3.8381	7.3732	13.6614	23.7045	36.8003	48.6106
350.5		0.4986	0.9818	1.9534	3.8306	7.3589	13.635	23.6586	36.729	48.5165
351		0.4977	0.9799	1.9496	3.8232	7.3447	13.6086	23.6128	36.6579	48.4225
351.5		0.4967	0.978	1.9458	3.8158	7.3305	13.5822	23.5671	36.5869	48.3288
352		0.4958	0.9761	1.942	3.8084	7.3163	13.5559	23.5215	36.5161	48.2352
352.5		0.4948	0.9742	1.9383	3.801	7.3021	13.5297	23.4759	36.4454	48.1418
353		0.4938	0.9723	1.9345	3.7937	7.288	13.5035	23.4305	36.3748	48.0486
353.5		0.4929	0.9704	1.9308	3.7863	7.2738	13.4773	23.3851	36.3044	47.9556
354		0.4919	0.9685	1.927	3.779	7.2598	13.4512	23.3398	36.2341	47.8627
354.5		0.491	0.9667	1.9233	3.7717	7.2457	13.4252	23.2946	36.164	47.7701
355		0.49	0.9648	1.9196	3.7644	7.2317	13.3992	23.2495	36.094	47.6776
355.5		0.4891	0.9629	1.9159	3.7571	7.2177	13.3733	23.2045	36.0241	47.5853
356		0.4881	0.9611	1.9122	3.7498	7.2037	13.3474	23.1596	35.9543	47.4931
356.5		0.4872	0.9592	1.9085	3.7426	7.1898	13.3215	23.1148	35.8847	47.4012
357		0.4862	0.9573	1.9048	3.7353	7.1758	13.2957	23.07	35.8152	47.3094
357.5		0.4853	0.9555	1.9011	3.7281	7.1619	13.27	23.0253	35.7459	47.2178
358		0.4844	0.9536	1.8974	3.7209	7.1481	13.2443	22.9808	35.6767	47.1264
358.5		0.4834	0.9518	1.8937	3.7137	7.1342	13.2187	22.9363	35.6076	47.0351
359		0.4825	0.95	1.8901	3.7065	7.1204	13.1931	22.8919	35.5387	46.9441
359.5		0.4815	0.9481	1.8864	3.6993	7.1066	13.1675	22.8475	35.4699	46.8532
360		0.4806	0.9463	1.8827	3.6921	7.0929	13.142	22.8033	35.4012	46.7625
360.5		0.4797	0.9444	1.8791	3.685	7.0791	13.1166	22.7591	35.3327	46.6719
361		0.4788	0.9426	1.8755	3.6779	7.0654	13.0912	22.7151	35.2642	46.5816
361.5		0.4778	0.9408	1.8718	3.6707	7.0518	13.0658	22.6711	35.196	46.4914
362		0.4769	0.939	1.8682	3.6636	7.0381	13.0405	22.6272	35.1278	46.4014
362.5		0.476	0.9372	1.8646	3.6565	7.0245	13.0153	22.5834	35.0598	46.3115
363		0.4751	0.9353	1.861	3.6495	7.0109	12.9901	22.5397	34.9919	46.2219
363.5		0.4741	0.9335	1.8574	3.6424	6.9973	12.9649	22.496	34.9242	46.1324
364		0.4732	0.9317	1.8538	3.6353	6.9838	12.9398	22.4525	34.8566	46.0431
364.5		0.4723	0.9299	1.8502	3.6283	6.9702	12.9148	22.409	34.7891	45.9539
365		0.4714	0.9281	1.8466	3.6213	6.9567	12.8898	22.3656	34.7217	45.8649
365.5		0.4705	0.9263	1.843	3.6143	6.9433	12.8648	22.3223	34.6545	45.7761
366		0.4696	0.9245	1.8395	3.6073	6.9298	12.8399	22.2791	34.5874	45.6875
366.5		0.4687	0.9227	1.8359	3.6003	6.9164	12.8151	22.236	34.5204	45.5991
367		0.4678	0.921	1.8323	3.5933	6.903	12.7902	22.1929	34.4536	45.5108
367.5		0.4668	0.9192	1.8288	3.5864	6.8897	12.7655	22.1499	34.3869	45.4227
368		0.4659	0.9174	1.8253	3.5794	6.8763	12.7408	22.1071	34.3203	45.3347
368.5		0.465	0.9156	1.8217	3.5725	6.863	12.7161	22.0643	34.2539	45.2469
369		0.4641	0.9138	1.8182	3.5656	6.8497	12.6915	22.0215	34.1875	45.1593
369.5		0.4632	0.9121	1.8147	3.5587	6.8365	12.6669	21.9789	34.1214	45.0719
370		0.4623	0.9103	1.8112	3.5518	6.8232	12.6424	21.9363	34.0553	44.9846
370.5		0.4614	0.9085	1.8077	3.5449	6.81	12.6179	21.8939	33.9894	44.8975
371		0.4606	0.9068	1.8042	3.538	6.7968	12.5935	21.8515	33.9236	44.8106
371.5		0.4597	0.905	1.8007	3.5312	6.7837	12.5691	21.8092	33.8579	44.7239
372		0.4588	0.9033	1.7972	3.5243	6.7705	12.5448	21.767	33.7923	44.6373
372.5		0.4579	0.9015	1.7937	3.5175	6.7574	12.5205	21.7248	33.7269	44.5508
373		0.457	0.8998	1.7902	3.5107	6.7443	12.4962	21.6827	33.6616	44.4646
373.5		0.4561	0.898	1.7868	3.5039	6.7313	12.472	21.6408	33.5964	44.3785
374		0.4552	0.8963	1.7833	3.4971	6.7182	12.4479	21.5989	33.5314	44.2926
374.5		0.4543	0.8946	1.7798	3.4904	6.7052	12.4238	21.5571	33.4665	44.2068
375		0.4535	0.8928	1.7764	3.4836	6.6923	12.3997	21.5153	33.4017	44.1212
375.5		0.4526	0.8911	1.773	3.4769	6.6793	12.3757	21.4737	33.337	44.0358
376		0.4517	0.8894	1.7695	3.4701	6.6664	12.3518	21.4321	33.2724	43.9505
376.5		0.4508	0.8877	1.7661	3.4634	6.6535	12.3279	21.3906	33.208	43.8655
377		0.45	0.8859	1.7627	3.4567	6.6406	12.304	21.3492	33.1437	43.7805
377.5		0.4491	0.8842	1.7593	3.45	6.6277	12.2802	21.3078	33.0796	43.6958
378		0.4482	0.8825	1.7559	3.4433	6.6149	12.2564	21.2666	33.0155	43.6112
378.5		0.4474	0.8808	1.7525	3.4367	6.6021	12.2327	21.2254	32.9516	43.5267
379		0.4465	0.8791	1.7491	3.43	6.5893	12.209	21.1843	32.8878	43.4424
379.5		0.4456	0.8774	1.7457	3.4234	6.5765	12.1853	21.1433	32.8241	43.3583
380		0.4448	0.8757	1.7423	3.4167	6.5638	12.1617	21.1024	32.7606	43.2744
380.5		0.4439	0.874	1.7389	3.4101	6.5511	12.1382	21.0615	32.6971	43.1906
381		0.443	0.8723	1.7356	3.4035	6.5384	12.1147	21.0207	32.6338	43.107
381.5		0.4422	0.8706	1.7322	3.3969	6.5258	12.0912	20.98	32.5706	43.0235
382		0.4413	0.8689	1.7289	3.3904	6.5131	12.0678	20.9394	32.5076	42.9402
382.5		0.4405	0.8673	1.7255	3.3838	6.5005	12.0445	20.8989	32.4446	42.8571
383		0.4396	0.8656	1.7222	3.3772	6.4879	12.0211	20.8584	32.3818	42.7741
383.5		0.4388	0.8639	1.7188	3.3707	6.4754	11.9979	20.818	32.3191	42.6913
384		0.4379	0.8622	1.7155	3.3642	6.4628	11.9746	20.7777	32.2566	42.6086
384.5		0.4371	0.8606	1.7122	3.3577	6.4503	11.9515	20.7375	32.1941	42.5261
385		0.4362	0.8589	1.7089	3.3512	6.4378	11.9283	20.6973	32.1318	42.4438
385.5		0.4354	0.8572	1.7056	3.3447	6.4254	11.9052	20.6573	32.0696	42.3616
386		0.4345	0.8556	1.7023	3.3382	6.4129	11.8822	20.6173	32.0075	42.2796
386.5		0.4337	0.8539	1.699	3.3317	6.4005	11.8592	20.5774	31.9455	42.1978
387		0.4329	0.8523	1.6957	3.3253	6.3881	11.8362	20.5375	31.8837	42.1161
387.5		0.432	0.8506	1.6924	3.3188	6.3757	11.8133	20.4977	31.8219	42.0345
388		0.4312	0.849	1.6891	3.3124	6.3634	11.7904	20.4581	31.7603	41.9531
388.5		0.4304	0.8473	1.6858	3.306	6.3511	11.7676	20.4185	31.6988	41.8719
389		0.4295	0.8457	1.6826	3.2996	6.3388	11.7448	20.3789	31.6374	41.7908
389.5		0.4287	0.844	1.6793	3.2932	6.3265	11.7221	20.3395	31.5762	41.7099
390		0.4279	0.8424	1.6761	3.2868	6.3143	11.6994	20.3001	31.5151	41.6292
390.5		0.427	0.8408	1.6728	3.2805	6.302	11.6767	20.2608	31.454	41.5486
391		0.4262	0.8391	1.6696	3.2741	6.2898	11.6541	20.2216	31.3931	41.4681
391.5		0.4254	0.8375	1.6663	3.2678	6.2777	11.6315	20.1824	31.3324	41.3878
392		0.4246	0.8359	1.6631	3.2615	6.2655	11.609	20.1433	31.2717	41.3077
392.5		0.4237	0.8343	1.6599	3.2551	6.2534	11.5866	20.1043	31.2112	41.2277
393		0.4229	0.8327	1.6567	3.2488	6.2413	11.5641	20.0654	31.1507	41.1479
393.5		0.4221	0.8311	1.6535	3.2426	6.2292	11.5417	20.0266	31.0904	41.0682
394		0.4213	0.8294	1.6503	3.2363	6.2171	11.5194	19.9878	31.0302	40.9887
394.5		0.4205	0.8278	1.6471	3.23	6.2051	11.4971	19.9491	30.9701	40.9094
395		0.4196	0.8262	1.6439	3.2238	6.1931	11.4748	19.9105	30.9102	40.8302
395.5		0.4188	0.8246	1.6407	3.2175	6.1811	11.4526	19.8719	30.8503	40.7511
396		0.418	0.823	1.6375	3.2113	6.1691	11.4304	19.8334	30.7906	40.6722
396.5		0.4172	0.8214	1.6344	3.2051	6.1572	11.4083	19.795	30.731	40.5935
397		0.4164	0.8199	1.6312	3.1989	6.1452	11.3862	19.7567	30.6715	40.5149
397.5		0.4156	0.8183	1.628	3.1927	6.1334	11.3642	19.7185	30.6121	40.4364
398		0.4148	0.8167	1.6249	3.1865	6.1215	11.3422	19.6803	30.5528	40.3581
398.5		0.414	0.8151	1.6217	3.1803	6.1096	11.3202	19.6422	30.4937	40.28
399		0.4132	0.8135	1.6186	3.1742	6.0978	11.2983	19.6041	30.4346	40.202
399.5		0.4124	0.8119	1.6155	3.168	6.086	11.2764	19.5662	30.3757	40.1242
400		0.4116	0.8104	1.6123	3.1619	6.0742	11.2546	19.5283	30.3169	40.0465
400.5		0.4108	0.8088	1.6092	3.1558	6.0624	11.2328	19.4905	30.2582	39.969
401		0.41	0.8072	1.6061	3.1496	6.0507	11.211	19.4528	30.1996	39.8916
		0.4092	0.8057	1.603	3.1436	6.039	11.1893	19.4151	30.1412	39.8143
		0.4084	0.8041	1.5999	3.1375	6.0273	11.1677	19.3775	30.0828	39.7373
		0.4076	0.8026	1.5968	3.1314	6.0156	11.146	19.34	30.0246	39.6603
		0.4068	0.801	1.5937	3.1253	6.004	11.1245	19.3025	29.9664	39.5835
		0.406	0.7995	1.5906	3.1193	5.9924	11.1029	19.2652	29.9084	39.5069
		0.4053	0.7979	1.5875	3.1132	5.9808	11.0814	19.2279	29.8505	39.4304
		0.4045	0.7964	1.5845	3.1072	5.9692	11.06	19.1906	29.7927	39.3541
		0.4037	0.7948	1.5814	3.1012	5.9576	11.0386	19.1535	29.735	39.2779
		0.4029	0.7933	1.5783	3.0952	5.9461	11.0172	19.1164	29.6775	39.2018
		0.4021	0.7917	1.5753	3.0892	5.9346	10.9959	19.0794	29.62	39.1259
		0.4014	0.7902	1.5722	3.0832	5.9231	10.9746	19.0425	29.5626	39.0502
		0.4006	0.7887	1.5692	3.0772	5.9116	10.9533	19.0056	29.5054	38.9746
		0.3998	0.7872	1.5661	3.0713	5.9002	10.9321	18.9688	29.4483	38.8991
		0.399	0.7856	1.5631	3.0653	5.8887	10.911	18.9321	29.3913	38.8238
		0.3983	0.7841	1.5601	3.0594	5.8773	10.8898	18.8954	29.3344	38.7486
		0.3975	0.7826	1.5571	3.0535	5.866	10.8687	18.8588	29.2776	38.6736
		0.3967	0.7811	1.5541	3.0476	5.8546	10.8477	18.8223	29.2209	38.5987
		0.3959	0.7796	1.551	3.0417	5.8433	10.8267	18.7859	29.1643	38.524
		0.3952	0.7781	1.548	3.0358	5.832	10.8057	18.7495	29.1078	38.4494
		0.3944	0.7766	1.545	3.0299	5.8207	10.7848	18.7132	29.0515	38.375
		0.3936	0.775	1.5421	3.024	5.8094	10.7639	18.677	28.9952	38.3007
		0.3929	0.7735	1.5391	3.0182	5.7982	10.7431	18.6408	28.9391	38.2265
		0.3921	0.772	1.5361	3.0123	5.7869	10.7223	18.6047	28.8831	38.1525
		0.3914	0.7706	1.5331	3.0065	5.7757	10.7015	18.5687	28.8271	38.0786
		0.3906	0.7691	1.5301	3.0007	5.7645	10.6808	18.5327	28.7713	38.0049
		0.3899	0.7676	1.5272	2.9949	5.7534	10.6601	18.4969	28.7156	37.9313
		0.2779
		0.427	0.8408	1.6728	3.2805	6.302	11.6767	20.2608	31.454	41.5486
		0.4262	0.8391	1.6696	3.2741	6.2898	11.6541	20.2216	31.3931	41.4681
		0.4254	0.8375	1.6663	3.2678	6.2777	11.6315	20.1824	31.3324	41.3878
		0.4246	0.8359	1.6631	3.2615	6.2655	11.609	20.1433	31.2717	41.3077
		0.4237	0.8343	1.6599	3.2551	6.2534	11.5866	20.1043	31.2112	41.2277
		0.4229	0.8327	1.6567	3.2488	6.2413	11.5641	20.0654	31.1507	41.1479
		0.4221	0.8311	1.6535	3.2426	6.2292	11.5417	20.0266	31.0904	41.0682
		0.4213	0.8294	1.6503	3.2363	6.2171	11.5194	19.9878	31.0302	40.9887
		0.4205	0.8278	1.6471	3.23	6.2051	11.4971	19.9491	30.9701	40.9094
		0.4196	0.8262	1.6439	3.2238	6.1931	11.4748	19.9105	30.9102	40.8302
		0.4188	0.8246	1.6407	3.2175	6.1811	11.4526	19.8719	30.8503	40.7511
		0.418	0.823	1.6375	3.2113	6.1691	11.4304	19.8334	30.7906	40.6722
		0.4172	0.8214	1.6344	3.2051	6.1572	11.4083	19.795	30.731	40.5935
		0.4164	0.8199	1.6312	3.1989	6.1452	11.3862	19.7567	30.6715	40.5149
		0.4156	0.8183	1.628	3.1927	6.1334	11.3642	19.7185	30.6121	40.4364
		0.4148	0.8167	1.6249	3.1865	6.1215	11.3422	19.6803	30.5528	40.3581
		0.414	0.8151	1.6217	3.1803	6.1096	11.3202	19.6422	30.4937	40.28
		0.4132	0.8135	1.6186	3.1742	6.0978	11.2983	19.6041	30.4346	40.202
		0.4124	0.8119	1.6155	3.168	6.086	11.2764	19.5662	30.3757	40.1242
		0.4116	0.8104	1.6123	3.1619	6.0742	11.2546	19.5283	30.3169	40.0465
		0.4108	0.8088	1.6092	3.1558	6.0624	11.2328	19.4905	30.2582	39.969
		0.41	0.8072	1.6061	3.1496	6.0507	11.211	19.4528	30.1996	39.8916
		0.4092	0.8057	1.603	3.1436	6.039	11.1893	19.4151	30.1412	39.8143
		0.4084	0.8041	1.5999	3.1375	6.0273	11.1677	19.3775	30.0828	39.7373
		0.4076	0.8026	1.5968	3.1314	6.0156	11.146	19.34	30.0246	39.6603
		0.4068	0.801	1.5937	3.1253	6.004	11.1245	19.3025	29.9664	39.5835
		0.406	0.7995	1.5906	3.1193	5.9924	11.1029	19.2652	29.9084	39.5069
		0.4053	0.7979	1.5875	3.1132	5.9808	11.0814	19.2279	29.8505	39.4304
		0.4045	0.7964	1.5845	3.1072	5.9692	11.06	19.1906	29.7927	39.3541
		0.4037	0.7948	1.5814	3.1012	5.9576	11.0386	19.1535	29.735	39.2779
		0.4029	0.7933	1.5783	3.0952	5.9461	11.0172	19.1164	29.6775	39.2018
		0.4021	0.7917	1.5753	3.0892	5.9346	10.9959	19.0794	29.62	39.1259
		0.4014	0.7902	1.5722	3.0832	5.9231	10.9746	19.0425	29.5626	39.0502
		0.4006	0.7887	1.5692	3.0772	5.9116	10.9533	19.0056	29.5054	38.9746
		0.3998	0.7872	1.5661	3.0713	5.9002	10.9321	18.9688	29.4483	38.8991
		0.399	0.7856	1.5631	3.0653	5.8887	10.911	18.9321	29.3913	38.8238
		0.3983	0.7841	1.5601	3.0594	5.8773	10.8898	18.8954	29.3344	38.7486
		0.3975	0.7826	1.5571	3.0535	5.866	10.8687	18.8588	29.2776	38.6736
		0.3967	0.7811	1.5541	3.0476	5.8546	10.8477	18.8223	29.2209	38.5987
		0.3959	0.7796	1.551	3.0417	5.8433	10.8267	18.7859	29.1643	38.524
		0.3952	0.7781	1.548	3.0358	5.832	10.8057	18.7495	29.1078	38.4494
		0.3944	0.7766	1.545	3.0299	5.8207	10.7848	18.7132	29.0515	38.375
		0.3936	0.775	1.5421	3.024	5.8094	10.7639	18.677	28.9952	38.3007
		0.3929	0.7735	1.5391	3.0182	5.7982	10.7431	18.6408	28.9391	38.2265
		0.3921	0.772	1.5361	3.0123	5.7869	10.7223	18.6047	28.8831	38.1525
		0.3914	0.7706	1.5331	3.0065	5.7757	10.7015	18.5687	28.8271	38.0786
		0.3906	0.7691	1.5301	3.0007	5.7645	10.6808	18.5327	28.7713	38.0049
		0.3899	0.7676	1.5272	2.9949	5.7534	10.6601	18.4969	28.7156	37.9313
		0.2779

## Sheet: Fig. 3B Left middle(down)
Fis1_WT-Bap31_D224K
Time1	0uM	0.625 μM	1.25 μM	2.5 μM	5 μM	10 μM	20 μM	40 μM	80 μM	160 μM
0		0	0	0	0	0	0.0858	0	0	1.7026
0.5		0	0	0	0	0	0.4069	0.3211	0.7254	4.2533
1		0	0	0	0	0	0.7274	0.9625	2.0059	6.7851
1.5		0	0	0	0	0	1.0472	1.602	3.2808	9.2982
2		0	0	0	0	0	1.3663	2.2398	4.5502	11.7926
2.5		0	0	0	0	0	1.6848	2.8758	5.814	14.2686
3		0	0	0	0	0	2.0026	3.51	7.0723	16.7263
3.5		0.0045	0.0141	0	0.0791	0	2.3197	4.1424	8.3252	19.1658
4		0.0145	0.0341	0.0271	0.1593	0.0478	2.6363	4.7731	9.5726	21.5872
4.5		0.0246	0.0542	0.0672	0.2394	0.2084	2.9521	5.4019	10.8146	23.9906
5		0.0346	0.0742	0.1073	0.3194	0.3687	3.2673	6.029	12.0512	26.3763
5.5		0.0446	0.0942	0.1473	0.3993	0.5288	3.5819	6.6543	13.2824	28.7443
6		0.0546	0.1141	0.1873	0.479	0.6886	3.8958	7.2779	14.5082	31.0948
6.5		0.0645	0.1341	0.2272	0.5587	0.8481	4.2091	7.8996	15.7288	33.4279
7		0.0745	0.154	0.267	0.6382	1.0074	4.5218	8.5197	16.944	35.7437
7.5		0.0844	0.1739	0.3068	0.7176	1.1663	4.8338	9.138	18.1539	38.0424
8		0.0944	0.1937	0.3466	0.7969	1.3251	5.1451	9.7545	19.3586	40.324
8.5		0.1043	0.2136	0.3863	0.876	1.4835	5.4558	10.3693	20.558	42.5888
9		0.1142	0.2334	0.4259	0.9551	1.6417	5.7659	10.9824	21.7522	44.8368
9.5		0.1241	0.2531	0.4655	1.034	1.7996	6.0754	11.5938	22.9412	47.0681
10		0.134	0.2729	0.505	1.1128	1.9573	6.3842	12.2034	24.1251	49.2829
10.5		0.1438	0.2926	0.5445	1.1915	2.1147	6.6923	12.8113	25.3038	51.4813
11		0.1537	0.3123	0.5839	1.2701	2.2718	6.9999	13.4175	26.4773	53.6635
11.5		0.1635	0.332	0.6233	1.3486	2.4287	7.3068	14.022	27.6458	55.8295
12		0.1734	0.3516	0.6626	1.4269	2.5853	7.6131	14.6248	28.8092	57.9794
12.5		0.1832	0.3712	0.7019	1.5052	2.7417	7.9187	15.2259	29.9675	60.1134
13		0.193	0.3908	0.7411	1.5833	2.8978	8.2237	15.8253	31.1208	62.2317
13.5		0.2028	0.4104	0.7802	1.6613	3.0536	8.5281	16.423	32.2691	64.3342
14		0.2126	0.4299	0.8193	1.7392	3.2092	8.8319	17.019	33.4123	66.4212
14.5		0.2223	0.4494	0.8584	1.8169	3.3645	9.1351	17.6133	34.5506	68.4927
15		0.2321	0.4689	0.8973	1.8946	3.5196	9.4376	18.206	35.684	70.5489
15.5		0.2418	0.4884	0.9363	1.9721	3.6744	9.7395	18.797	36.8124	72.5899
16		0.2516	0.5078	0.9752	2.0496	3.8289	10.0408	19.3863	37.9359	74.6158
16.5		0.2613	0.5272	1.014	2.1269	3.9832	10.3415	19.974	39.0546	76.6266
17		0.271	0.5466	1.0528	2.2041	4.1372	10.6415	20.56	40.1683	78.6226
17.5		0.2807	0.566	1.0915	2.2812	4.291	10.941	21.1443	41.2772	80.6038
18		0.2903	0.5853	1.1301	2.3581	4.4445	11.2398	21.727	42.3813	82.5703
18.5		0.3	0.6046	1.1688	2.435	4.5977	11.538	22.3081	43.4806	84.5223
19		0.3096	0.6239	1.2073	2.5118	4.7507	11.8356	22.8875	44.5751	86.4598
19.5		0.3193	0.6432	1.2458	2.5884	4.9035	12.1326	23.4653	45.6649	88.3829
20		0.3289	0.6624	1.2843	2.6649	5.0559	12.429	24.0415	46.7499	90.2919
20.5		0.3385	0.6816	1.3227	2.7413	5.2082	12.7247	24.616	47.8302	92.1867
21		0.3481	0.7008	1.361	2.8176	5.3602	13.0199	25.189	48.9058	94.0674
21.5		0.3577	0.7199	1.3993	2.8938	5.5119	13.3145	25.7603	49.9767	95.9343
22		0.3673	0.7391	1.4376	2.9699	5.6633	13.6084	26.33	51.043	97.7873
22.5		0.3768	0.7582	1.4757	3.0458	5.8146	13.9018	26.8981	52.1046	99.6266
23		0.3864	0.7772	1.5139	3.1216	5.9655	14.1945	27.4646	53.1616	101.452
23.5		0.3959	0.7963	1.552	3.1974	6.1162	14.4866	28.0295	54.214	103.264
24		0.4055	0.8153	1.59	3.273	6.2667	14.7782	28.5928	55.2619	105.063
24.5		0.415	0.8343	1.628	3.3485	6.4169	15.0691	29.1545	56.3051	106.849
25		0.4245	0.8533	1.6659	3.4239	6.5669	15.3595	29.7146	57.3439	108.621
25.5		0.434	0.8722	1.7038	3.4992	6.7166	15.6493	30.2732	58.3781	110.38
26		0.4434	0.8912	1.7416	3.5744	6.866	15.9384	30.8302	59.4078	112.126
26.5		0.4529	0.9101	1.7793	3.6494	7.0153	16.227	31.3856	60.4331	113.859
27		0.4624	0.9289	1.8171	3.7244	7.1642	16.515	31.9394	61.4538	115.579
27.5		0.4718	0.9478	1.8547	3.7992	7.3129	16.8023	32.4917	62.4702	117.287
28		0.4812	0.9666	1.8923	3.8739	7.4614	17.0891	33.0424	63.4821	118.982
28.5		0.4906	0.9854	1.9299	3.9486	7.6096	17.3753	33.5916	64.4896	120.664
29		0.5	1.0042	1.9674	4.0231	7.7576	17.661	34.1393	65.4928	122.334
29.5		0.5094	1.0229	2.0049	4.0975	7.9053	17.946	34.6853	66.4915	123.992
30		0.5188	1.0416	2.0423	4.1718	8.0528	18.2305	35.2299	67.486	125.637
30.5		0.5282	1.0603	2.0796	4.246	8.2	18.5143	35.7729	68.4761	127.27
31		0.5375	1.079	2.1169	4.32	8.347	18.7976	36.3144	69.4619	128.891
31.5		0.5469	1.0977	2.1542	4.394	8.4937	19.0803	36.8543	70.4434	130.5
32		0.5562	1.1163	2.1914	4.4678	8.6402	19.3624	37.3928	71.4207	132.097
32.5		0.5655	1.1349	2.2285	4.5416	8.7865	19.644	37.9297	72.3937	133.683
33		0.5748	1.1535	2.2656	4.6152	8.9325	19.9249	38.4651	73.3624	135.256
33.5		0.5841	1.172	2.3027	4.6887	9.0783	20.2053	38.999	74.327	136.818
34		0.5934	1.1905	2.3396	4.7622	9.2238	20.4851	39.5314	75.2873	138.368
34.5		0.6026	1.209	2.3766	4.8355	9.3691	20.7644	40.0623	76.2435	139.907
35		0.6119	1.2275	2.4135	4.9087	9.5141	21.043	40.5917	77.1955	141.435
35.5		0.6211	1.246	2.4503	4.9818	9.6589	21.3211	41.1196	78.1434	142.951
36		0.6304	1.2644	2.4871	5.0547	9.8034	21.5986	41.646	79.0872	144.456
36.5		0.6396	1.2828	2.5238	5.1276	9.9477	21.8756	42.1709	80.0268	145.949
37		0.6488	1.3012	2.5605	5.2004	10.0918	22.152	42.6944	80.9624	147.432
37.5		0.658	1.3195	2.5972	5.273	10.2356	22.4278	43.2163	81.8939	148.904
38		0.6672	1.3378	2.6338	5.3456	10.3792	22.7031	43.7368	82.8213	150.365
38.5		0.6763	1.3561	2.6703	5.418	10.5226	22.9777	44.2559	83.7447	151.815
39		0.6855	1.3744	2.7068	5.4904	10.6657	23.2519	44.7734	84.6641	153.254
39.5		0.6946	1.3927	2.7432	5.5626	10.8086	23.5254	45.2896	85.5795	154.683
40		0.7038	1.4109	2.7796	5.6347	10.9512	23.7984	45.8042	86.4909	156.101
40.5		0.7129	1.4291	2.8159	5.7068	11.0936	24.0709	46.3174	87.3984	157.508
41		0.722	1.4473	2.8522	5.7787	11.2357	24.3427	46.8292	88.3019	158.905
41.5		0.7311	1.4655	2.8884	5.8505	11.3777	24.6141	47.3395	89.2015	160.292
42		0.7402	1.4836	2.9246	5.9222	11.5193	24.8848	47.8484	90.0971	161.669
42.5		0.7493	1.5017	2.9608	5.9938	11.6608	25.155	48.3558	90.9889	163.035
43		0.7583	1.5198	2.9968	6.0653	11.802	25.4247	48.8619	91.8768	164.391
43.5		0.7674	1.5378	3.0329	6.1367	11.943	25.6938	49.3665	92.7608	165.737
44		0.7764	1.5559	3.0689	6.2079	12.0837	25.9623	49.8696	93.641	167.073
44.5		0.7854	1.5739	3.1048	6.2791	12.2242	26.2303	50.3714	94.5174	168.4
45		0.7945	1.5919	3.1407	6.3502	12.3645	26.4978	50.8717	95.3899	169.716
45.5		0.8035	1.6098	3.1765	6.4211	12.5045	26.7647	51.3706	96.2586	171.023
46		0.8125	1.6278	3.2123	6.492	12.6443	27.031	51.8682	97.1236	172.32
46.5		0.8214	1.6457	3.248	6.5627	12.7839	27.2969	52.3643	97.9848	173.608
47		0.8304	1.6636	3.2837	6.6334	12.9232	27.5621	52.859	98.8423	174.886
47.5		0.8394	1.6815	3.3194	6.7039	13.0623	27.8268	53.3523	99.696	176.154
48		0.8483	1.6993	3.355	6.7744	13.2012	28.091	53.8443	100.546	177.413
48.5		0.8572	1.7171	3.3905	6.8447	13.3398	28.3546	54.3348	101.392	178.663
49		0.8662	1.7349	3.426	6.915	13.4783	28.6177	54.824	102.235	179.903
49.5		0.8751	1.7527	3.4614	6.9851	13.6164	28.8803	55.3118	103.074	181.135
50		0.884	1.7705	3.4968	7.0551	13.7544	29.1423	55.7982	103.909	182.357
50.5		0.8929	1.7882	3.5322	7.125	13.8921	29.4038	56.2832	104.741	183.57
51		0.9017	1.8059	3.5675	7.1948	14.0296	29.6647	56.7669	105.569	184.774
51.5		0.9106	1.8236	3.6027	7.2646	14.1668	29.9251	57.2492	106.394	185.969
52		0.9194	1.8412	3.6379	7.3342	14.3039	30.185	57.7302	107.215	187.156
52.5		0.9283	1.8589	3.673	7.4037	14.4407	30.4443	58.2098	108.032	188.333
53		0.9371	1.8765	3.7081	7.4731	14.5772	30.7031	58.688	108.846	189.502
53.5		0.9459	1.894	3.7432	7.5424	14.7136	30.9614	59.1649	109.656	190.663
54		0.9547	1.9116	3.7782	7.6116	14.8497	31.2191	59.6405	110.463	191.814
54.5		0.9635	1.9291	3.8132	7.6807	14.9856	31.4763	60.1147	111.266	192.957
55		0.9723	1.9467	3.8481	7.7497	15.1212	31.733	60.5876	112.065	194.092
55.5		0.9811	1.9642	3.8829	7.8186	15.2567	31.9892	61.0591	112.862	195.218
56		0.9898	1.9816	3.9177	7.8874	15.3919	32.2448	61.5293	113.654	196.336
56.5		0.9986	1.9991	3.9525	7.9561	15.5269	32.4999	61.9982	114.444	197.446
57		1.0073	2.0165	3.9872	8.0247	15.6616	32.7545	62.4658	115.23	198.547
57.5		1.016	2.0339	4.0219	8.0932	15.7962	33.0085	62.932	116.012	199.641
58		1.0248	2.0513	4.0565	8.1615	15.9305	33.2621	63.397	116.791	200.726
58.5		1.0335	2.0686	4.0911	8.2298	16.0646	33.5151	63.8606	117.567	201.803
59		1.0422	2.0859	4.1256	8.298	16.1984	33.7676	64.3229	118.339	202.872
59.5		1.0508	2.1033	4.1601	8.3661	16.3321	34.0196	64.7839	119.108	203.933
60		1.0595	2.1205	4.1945	8.4341	16.4655	34.271	65.2437	119.874	204.987
60.5		1.0682	2.1378	4.2289	8.502	16.5987	34.522	65.7021	120.636	206.032
61		1.0768	2.155	4.2632	8.5698	16.7316	34.7724	66.1592	121.395	207.07
61.5		1.0854	2.1722	4.2975	8.6375	16.8644	35.0223	66.615	122.15	208.1
62		1.0941	2.1894	4.3317	8.705	16.9969	35.2718	67.0696	122.903	209.123
62.5		1.1027	2.2066	4.3659	8.7725	17.1292	35.5206	67.5229	123.652	210.138
63		1.1113	2.2237	4.4001	8.8399	17.2613	35.769	67.9749	124.398	211.145
63.5		1.1199	2.2409	4.4342	8.9072	17.3932	36.0169	68.4256	125.14	212.145
64		1.1284	2.258	4.4682	8.9744	17.5248	36.2643	68.8751	125.88	213.138
64.5		1.137	2.275	4.5022	9.0415	17.6562	36.5111	69.3232	126.616	214.123
65		1.1456	2.2921	4.5362	9.1085	17.7874	36.7575	69.7702	127.349	215.101
65.5		1.1541	2.3091	4.5701	9.1753	17.9184	37.0033	70.2158	128.078	216.072
66		1.1626	2.3261	4.6039	9.2421	18.0492	37.2487	70.6602	128.805	217.036
66.5		1.1712	2.3431	4.6377	9.3088	18.1798	37.4935	71.1034	129.529	217.992
67		1.1797	2.3601	4.6715	9.3754	18.3101	37.7378	71.5453	130.249	218.941
67.5		1.1882	2.377	4.7052	9.4419	18.4402	37.9817	71.986	130.966	219.883
68		1.1967	2.3939	4.7389	9.5083	18.5701	38.225	72.4254	131.68	220.819
68.5		1.2051	2.4108	4.7725	9.5746	18.6998	38.4678	72.8636	132.391	221.747
69		1.2136	2.4277	4.8061	9.6408	18.8292	38.7102	73.3005	133.099	222.669
69.5		1.2221	2.4446	4.8397	9.7069	18.9585	38.952	73.7362	133.803	223.583
70		1.2305	2.4614	4.8731	9.7729	19.0875	39.1934	74.1707	134.505	224.491
70.5		1.2389	2.4782	4.9066	9.8388	19.2163	39.4342	74.604	135.204	225.393
71		1.2474	2.495	4.94	9.9046	19.3449	39.6746	75.036	135.899	226.287
71.5		1.2558	2.5117	4.9733	9.9703	19.4733	39.9144	75.4668	136.592	227.175
72		1.2642	2.5285	5.0066	10.036	19.6015	40.1538	75.8965	137.281	228.056
72.5		1.2725	2.5452	5.0399	10.1015	19.7295	40.3927	76.3249	137.968	228.931
73		1.2809	2.5619	5.0731	10.1669	19.8572	40.6311	76.752	138.651	229.799
73.5		1.2893	2.5786	5.1063	10.2322	19.9847	40.869	77.178	139.332	230.661
74		1.2976	2.5952	5.1394	10.2975	20.1121	41.1064	77.6028	140.01	231.517
74.5		1.306	2.6118	5.1725	10.3626	20.2392	41.3433	78.0264	140.684	232.366
75		1.3143	2.6284	5.2055	10.4276	20.3661	41.5797	78.4488	141.356	233.209
75.5		1.3227	2.645	5.2385	10.4926	20.4927	41.8157	78.87	142.025	234.046
76		1.331	2.6616	5.2714	10.5574	20.6192	42.0511	79.29	142.691	234.876
76.5		1.3393	2.6781	5.3043	10.6222	20.7455	42.2861	79.7089	143.354	235.7
77		1.3476	2.6946	5.3372	10.6868	20.8715	42.5206	80.1265	144.014	236.518
77.5		1.3558	2.7111	5.37	10.7514	20.9974	42.7546	80.543	144.671	237.331
78		1.3641	2.7276	5.4027	10.8158	21.123	42.9882	80.9583	145.326	238.137
78.5		1.3724	2.7441	5.4354	10.8802	21.2484	43.2212	81.3724	145.977	238.937
79		1.3806	2.7605	5.4681	10.9445	21.3736	43.4538	81.7854	146.626	239.731
79.5		1.3888	2.7769	5.5007	11.0087	21.4986	43.6859	82.1972	147.272	240.519
80		1.3971	2.7933	5.5333	11.0727	21.6234	43.9176	82.6078	147.915	241.302
80.5		1.4053	2.8096	5.5658	11.1367	21.748	44.1487	83.0173	148.555	242.079
81		1.4135	2.826	5.5983	11.2006	21.8724	44.3794	83.4256	149.193	242.85
81.5		1.4217	2.8423	5.6308	11.2644	21.9966	44.6096	83.8328	149.828	243.615
82		1.4299	2.8586	5.6632	11.3281	22.1205	44.8393	84.2389	150.46	244.375
82.5		1.438	2.8749	5.6955	11.3917	22.2443	45.0686	84.6437	151.089	245.129
83		1.4462	2.8911	5.7278	11.4553	22.3678	45.2974	85.0475	151.715	245.877
83.5		1.4543	2.9074	5.7601	11.5187	22.4912	45.5257	85.4501	152.339	246.62
84		1.4625	2.9236	5.7923	11.582	22.6143	45.7536	85.8516	152.96	247.357
84.5		1.4706	2.9398	5.8245	11.6452	22.7372	45.9809	86.2519	153.578	248.089
85		1.4787	2.9559	5.8566	11.7084	22.86	46.2079	86.6511	154.194	248.816
85.5		1.4868	2.9721	5.8887	11.7714	22.9825	46.4343	87.0492	154.807	249.537
86		1.4949	2.9882	5.9207	11.8344	23.1048	46.6603	87.4462	155.417	250.252
86.5		1.503	3.0043	5.9527	11.8973	23.2269	46.8858	87.842	156.025	250.963
87		1.5111	3.0204	5.9847	11.96	23.3488	47.1109	88.2367	156.63	251.668
87.5		1.5192	3.0365	6.0166	12.0227	23.4705	47.3355	88.6304	157.233	252.368
88		1.5272	3.0525	6.0484	12.0853	23.592	47.5596	89.0229	157.832	253.063
88.5		1.5353	3.0685	6.0803	12.1478	23.7133	47.7833	89.4143	158.43	253.752
89		1.5433	3.0845	6.112	12.2102	23.8344	48.0065	89.8046	159.024	254.437
89.5		1.5513	3.1005	6.1438	12.2725	23.9553	48.2293	90.1938	159.616	255.117
90		1.5593	3.1164	6.1755	12.3347	24.076	48.4516	90.5819	160.206	255.791
90.5		1.5673	3.1324	6.2071	12.3968	24.1965	48.6734	90.9689	160.792	256.46
91		1.5753	3.1483	6.2387	12.4589	24.3168	48.8948	91.3548	161.377	257.125
91.5		1.5833	3.1642	6.2703	12.5208	24.4369	49.1158	91.7396	161.958	257.784
92		1.5913	3.18	6.3018	12.5826	24.5568	49.3363	92.1234	162.538	258.439
92.5		1.5992	3.1959	6.3332	12.6444	24.6765	49.5563	92.5061	163.114	259.089
93		1.6072	3.2117	6.3647	12.7061	24.796	49.7759	92.8876	163.689	259.734
93.5		1.6151	3.2275	6.396	12.7676	24.9153	49.995	93.2682	164.26	260.374
94		1.6231	3.2433	6.4274	12.8291	25.0344	50.2137	93.6476	164.829	261.01
94.5		1.631	3.2591	6.4587	12.8905	25.1533	50.4319	94.026	165.396	261.641
95		1.6389	3.2748	6.4899	12.9518	25.272	50.6497	94.4033	165.96	262.267
95.5		1.6468	3.2905	6.5211	13.013	25.3904	50.867	94.7795	166.522	262.888
96		1.6547	3.3062	6.5523	13.0742	25.5087	51.0839	95.1547	167.082	263.505
96.5		1.6625	3.3219	6.5834	13.1352	25.6269	51.3004	95.5288	167.639	264.118
97		1.6704	3.3376	6.6145	13.1961	25.7448	51.5164	95.9019	168.193	264.725
97.5		1.6783	3.3532	6.6456	13.257	25.8625	51.732	96.2739	168.745	265.329
98		1.6861	3.3688	6.6765	13.3178	25.98	51.9471	96.6448	169.295	265.928
98.5		1.694	3.3844	6.7075	13.3784	26.0973	52.1617	97.0148	169.842	266.522
99		1.7018	3.4	6.7384	13.439	26.2144	52.376	97.3836	170.387	267.112
99.5		1.7096	3.4155	6.7693	13.4995	26.3313	52.5898	97.7515	170.93	267.698
100		1.7174	3.4311	6.8001	13.5599	26.4481	52.8031	98.1183	171.47	268.279
100.5		1.7252	3.4466	6.8309	13.6202	26.5646	53.0161	98.4841	172.008	268.856
101		1.733	3.4621	6.8616	13.6804	26.6809	53.2285	98.8488	172.543	269.429
101.5		1.7408	3.4776	6.8923	13.7406	26.7971	53.4406	99.2125	173.077	269.997
102		1.7485	3.493	6.923	13.8006	26.913	53.6522	99.5752	173.607	270.561
102.5		1.7563	3.5084	6.9536	13.8606	27.0288	53.8634	99.9369	174.136	271.121
103		1.764	3.5238	6.9842	13.9205	27.1444	54.0741	100.297	174.662	271.677
103.5		1.7718	3.5392	7.0147	13.9802	27.2597	54.2844	100.657	175.186	272.229
104		1.7795	3.5546	7.0452	14.0399	27.3749	54.4943	101.016	175.708	272.777
104.5		1.7872	3.57	7.0756	14.0995	27.4899	54.7038	101.373	176.227	273.321
105		1.7949	3.5853	7.106	14.1591	27.6047	54.9128	101.73	176.745	273.86
105.5		1.8026	3.6006	7.1364	14.2185	27.7193	55.1214	102.085	177.26	274.396
106		1.8103	3.6159	7.1667	14.2778	27.8337	55.3295	102.44	177.772	274.928
106.5		1.8179	3.6311	7.197	14.3371	27.9479	55.5373	102.794	178.283	275.455
107		1.8256	3.6464	7.2272	14.3963	28.062	55.7446	103.146	178.791	275.979
107.5		1.8333	3.6616	7.2574	14.4553	28.1758	55.9515	103.498	179.297	276.499
108		1.8409	3.6768	7.2875	14.5143	28.2895	56.1579	103.849	179.801	277.015
108.5		1.8485	3.692	7.3176	14.5732	28.4029	56.3639	104.198	180.302	277.528
109		1.8562	3.7072	7.3477	14.632	28.5162	56.5696	104.547	180.802	278.036
109.5		1.8638	3.7223	7.3777	14.6908	28.6293	56.7747	104.894	181.299	278.541
110		1.8714	3.7374	7.4077	14.7494	28.7422	56.9795	105.241	181.794	279.042
110.5		1.879	3.7525	7.4377	14.808	28.8549	57.1839	105.587	182.287	279.539
111		1.8866	3.7676	7.4676	14.8665	28.9674	57.3878	105.931	182.778	280.033
111.5		1.8941	3.7827	7.4974	14.9248	29.0797	57.5913	106.275	183.267	280.523
112		1.9017	3.7977	7.5272	14.9831	29.1919	57.7944	106.618	183.753	281.009
112.5		1.9093	3.8128	7.557	15.0413	29.3038	57.9971	106.96	184.238	281.492
113		1.9168	3.8278	7.5868	15.0995	29.4156	58.1993	107.301	184.72	281.971
113.5		1.9243	3.8427	7.6164	15.1575	29.5272	58.4012	107.641	185.2	282.447
114		1.9319	3.8577	7.6461	15.2155	29.6386	58.6026	107.98	185.678	282.919
114.5		1.9394	3.8727	7.6757	15.2733	29.7498	58.8036	108.317	186.154	283.387
115		1.9469	3.8876	7.7053	15.3311	29.8608	59.0042	108.654	186.628	283.853
115.5		1.9544	3.9025	7.7348	15.3888	29.9717	59.2044	108.991	187.1	284.314
116		1.9619	3.9174	7.7643	15.4464	30.0823	59.4042	109.326	187.57	284.773
116.5		1.9693	3.9322	7.7938	15.504	30.1928	59.6036	109.66	188.038	285.227
117		1.9768	3.9471	7.8232	15.5614	30.3031	59.8026	109.993	188.504	285.679
117.5		1.9843	3.9619	7.8525	15.6188	30.4132	60.0011	110.325	188.968	286.127
118		1.9917	3.9767	7.8819	15.676	30.5231	60.1993	110.657	189.429	286.572
118.5		1.9991	3.9915	7.9112	15.7332	30.6328	60.397	110.987	189.889	287.014
119		2.0066	4.0063	7.9404	15.7903	30.7424	60.5943	111.317	190.347	287.452
119.5		2.014	4.021	7.9696	15.8474	30.8517	60.7913	111.645	190.803	287.887
120		2.0214	4.0357	7.9988	15.9043	30.9609	60.9878	111.973	191.256	288.319
120.5		2.0288	4.0504	8.0279	15.9611	31.0699	61.1839	112.3	191.708	288.747
121		2.0362	4.0651	8.057	16.0179	31.1788	61.3796	112.626	192.158	289.173
121.5		2.0435	4.0798	8.086	16.0746	31.2874	61.575	112.95	192.606	289.595
122		2.0509	4.0944	8.115	16.1312	31.3959	61.7699	113.274	193.052	290.014
122.5		2.0583	4.1091	8.144	16.1877	31.5041	61.9644	113.597	193.496	290.43
123		2.0656	4.1237	8.1729	16.2441	31.6122	62.1585	113.919	193.938	290.843
123.5		2.073	4.1383	8.2018	16.3005	31.7201	62.3522	114.241	194.378	291.253
124		2.0803	4.1528	8.2307	16.3568	31.8279	62.5456	114.561	194.816	291.66
124.5		2.0876	4.1674	8.2595	16.4129	31.9354	62.7385	114.88	195.252	292.064
125		2.0949	4.1819	8.2882	16.469	32.0428	62.931	115.199	195.687	292.465
125.5		2.1022	4.1964	8.317	16.5251	32.15	63.1232	115.517	196.119	292.863
126		2.1095	4.2109	8.3456	16.581	32.257	63.3149	115.833	196.55	293.258
126.5		2.1168	4.2254	8.3743	16.6369	32.3639	63.5063	116.149	196.979	293.65
127		2.1241	4.2399	8.4029	16.6926	32.4705	63.6972	116.464	197.406	294.039
127.5		2.1313	4.2543	8.4315	16.7483	32.577	63.8878	116.778	197.831	294.425
128		2.1386	4.2687	8.46	16.8039	32.6833	64.0779	117.091	198.254	294.809
128.5		2.1458	4.2831	8.4885	16.8594	32.7895	64.2677	117.404	198.675	295.189
129		2.1531	4.2975	8.5169	16.9149	32.8954	64.4571	117.715	199.095	295.567
129.5		2.1603	4.3118	8.5453	16.9702	33.0012	64.6461	118.026	199.513	295.942
130		2.1675	4.3262	8.5737	17.0255	33.1068	64.8347	118.335	199.929	296.314
130.5		2.1747	4.3405	8.602	17.0807	33.2122	65.023	118.644	200.343	296.683
131		2.1819	4.3548	8.6303	17.1358	33.3175	65.2108	118.952	200.755	297.05
131.5		2.1891	4.3691	8.6586	17.1909	33.4225	65.3983	119.259	201.165	297.414
132		2.1963	4.3833	8.6868	17.2458	33.5274	65.5853	119.565	201.574	297.776
132.5		2.2034	4.3976	8.715	17.3007	33.6322	65.772	119.871	201.981	298.134
133		2.2106	4.4118	8.7431	17.3555	33.7367	65.9583	120.175	202.386	298.49
133.5		2.2177	4.426	8.7712	17.4102	33.8411	66.1443	120.479	202.79	298.843
134		2.2249	4.4402	8.7993	17.4648	33.9453	66.3298	120.781	203.191	299.194
134.5		2.232	4.4544	8.8273	17.5194	34.0493	66.515	121.083	203.591	299.542
135		2.2391	4.4685	8.8553	17.5738	34.1531	66.6997	121.384	203.989	299.888
135.5		2.2463	4.4826	8.8832	17.6282	34.2568	66.8842	121.684	204.386	300.231
136		2.2534	4.4968	8.9111	17.6825	34.3603	67.0682	121.984	204.78	300.571
136.5		2.2604	4.5108	8.939	17.7367	34.4637	67.2518	122.282	205.173	300.909
137		2.2675	4.5249	8.9668	17.7909	34.5668	67.4351	122.58	205.565	301.244
137.5		2.2746	4.539	8.9946	17.845	34.6698	67.618	122.877	205.954	301.577
138		2.2817	4.553	9.0224	17.8989	34.7726	67.8005	123.173	206.342	301.908
138.5		2.2887	4.567	9.0501	17.9528	34.8753	67.9826	123.468	206.728	302.236
139		2.2958	4.581	9.0777	18.0067	34.9777	68.1644	123.762	207.113	302.561
139.5		2.3028	4.595	9.1054	18.0604	35.08	68.3458	124.056	207.496	302.885
140		2.3098	4.609	9.133	18.1141	35.1822	68.5268	124.349	207.877	303.205
140.5		2.3169	4.6229	9.1605	18.1677	35.2841	68.7075	124.64	208.256	303.524
141		2.3239	4.6368	9.1881	18.2212	35.3859	68.8878	124.931	208.634	303.84
141.5		2.3309	4.6507	9.2155	18.2746	35.4875	69.0677	125.222	209.01	304.153
142		2.3379	4.6646	9.243	18.328	35.589	69.2472	125.511	209.385	304.465
142.5		2.3449	4.6785	9.2704	18.3812	35.6903	69.4264	125.799	209.758	304.774
143		2.3518	4.6923	9.2978	18.4344	35.7914	69.6052	126.087	210.129	305.081
143.5		2.3588	4.7062	9.3251	18.4875	35.8923	69.7837	126.374	210.499	305.385
144		2.3657	4.72	9.3524	18.5406	35.9931	69.9617	126.66	210.867	305.688
144.5		2.3727	4.7338	9.3797	18.5935	36.0937	70.1394	126.946	211.234	305.988
145		2.3796	4.7476	9.4069	18.6464	36.1941	70.3168	127.23	211.599	306.285
145.5		2.3866	4.7613	9.4341	18.6992	36.2944	70.4938	127.514	211.962	306.581
146		2.3935	4.7751	9.4612	18.7519	36.3945	70.6704	127.797	212.324	306.874
146.5		2.4004	4.7888	9.4883	18.8046	36.4945	70.8466	128.079	212.684	307.166
147		2.4073	4.8025	9.5154	18.8572	36.5942	71.0225	128.36	213.042	307.455
147.5		2.4142	4.8162	9.5424	18.9097	36.6938	71.1981	128.641	213.399	307.742
148		2.4211	4.8298	9.5694	18.9621	36.7933	71.3732	128.921	213.755	308.026
148.5		2.4279	4.8435	9.5964	19.0144	36.8925	71.548	129.2	214.109	308.309
149		2.4348	4.8571	9.6233	19.0667	36.9916	71.7225	129.478	214.461	308.59
149.5		2.4417	4.8707	9.6502	19.1188	37.0906	71.8966	129.755	214.812	308.868
150		2.4485	4.8843	9.677	19.1709	37.1894	72.0703	130.032	215.162	309.145
150.5		2.4553	4.8979	9.7038	19.223	37.288	72.2437	130.308	215.509	309.419
151		2.4622	4.9115	9.7306	19.2749	37.3864	72.4167	130.583	215.856	309.692
151.5		2.469	4.925	9.7573	19.3268	37.4847	72.5894	130.857	216.201	309.962
152		2.4758	4.9385	9.784	19.3786	37.5828	72.7617	131.13	216.544	310.23
152.5		2.4826	4.952	9.8107	19.4303	37.6808	72.9337	131.403	216.886	310.497
153		2.4894	4.9655	9.8373	19.482	37.7786	73.1053	131.675	217.226	310.761
153.5		2.4962	4.979	9.8639	19.5335	37.8762	73.2766	131.946	217.565	311.024
154		2.503	4.9924	9.8904	19.585	37.9737	73.4475	132.217	217.902	311.284
154.5		2.5097	5.0058	9.9169	19.6364	38.071	73.618	132.486	218.238	311.543
155		2.5165	5.0193	9.9434	19.6878	38.1681	73.7882	132.755	218.573	311.799
155.5		2.5232	5.0327	9.9699	19.739	38.2651	73.9581	133.023	218.906	312.054
156		2.53	5.046	9.9963	19.7902	38.3619	74.1276	133.291	219.237	312.307
156.5		2.5367	5.0594	10.0226	19.8413	38.4585	74.2967	133.557	219.567	312.558
157		2.5434	5.0727	10.049	19.8924	38.555	74.4656	133.823	219.896	312.807
157.5		2.5501	5.0861	10.0753	19.9433	38.6514	74.634	134.088	220.223	313.055
158		2.5568	5.0994	10.1015	19.9942	38.7475	74.8021	134.353	220.549	313.3
158.5		2.5635	5.1127	10.1277	20.045	38.8436	74.9699	134.617	220.873	313.544
159		2.5702	5.1259	10.1539	20.0958	38.9394	75.1373	134.879	221.196	313.786
159.5		2.5769	5.1392	10.1801	20.1464	39.0351	75.3044	135.142	221.518	314.026
160		2.5836	5.1524	10.2062	20.197	39.1306	75.4712	135.403	221.838	314.264
160.5		2.5902	5.1656	10.2323	20.2475	39.226	75.6376	135.664	222.157	314.5
161		2.5969	5.1788	10.2583	20.298	39.3212	75.8036	135.924	222.474	314.735
161.5		2.6035	5.192	10.2843	20.3483	39.4163	75.9694	136.183	222.79	314.968
162		2.6102	5.2052	10.3103	20.3986	39.5112	76.1347	136.441	223.105	315.2
162.5		2.6168	5.2183	10.3362	20.4488	39.6059	76.2998	136.699	223.418	315.429
163		2.6234	5.2315	10.3621	20.499	39.7005	76.4645	136.956	223.73	315.657
163.5		2.63	5.2446	10.388	20.549	39.7949	76.6289	137.212	224.041	315.883
164		2.6366	5.2577	10.4138	20.599	39.8892	76.7929	137.468	224.35	316.108
164.5		2.6432	5.2707	10.4396	20.6489	39.9833	76.9566	137.723	224.658	316.331
165		2.6498	5.2838	10.4654	20.6988	40.0772	77.1199	137.977	224.964	316.552
165.5		2.6564	5.2969	10.4911	20.7486	40.171	77.2829	138.23	225.27	316.771
166		2.6629	5.3099	10.5168	20.7983	40.2646	77.4456	138.483	225.573	316.989
166.5		2.6695	5.3229	10.5424	20.8479	40.3581	77.608	138.735	225.876	317.206
167		2.676	5.3359	10.568	20.8974	40.4514	77.77	138.986	226.177	317.421
167.5		2.6826	5.3488	10.5936	20.9469	40.5446	77.9317	139.237	226.477	317.634
168		2.6891	5.3618	10.6191	20.9963	40.6376	78.093	139.487	226.776	317.845
168.5		2.6956	5.3747	10.6446	21.0456	40.7305	78.2541	139.736	227.073	318.055
169		2.7022	5.3877	10.6701	21.0949	40.8232	78.4148	139.985	227.369	318.264
169.5		2.7087	5.4006	10.6956	21.1441	40.9157	78.5751	140.232	227.664	318.471
170		2.7152	5.4135	10.721	21.1932	41.0081	78.7352	140.479	227.957	318.676
170.5		2.7217	5.4263	10.7463	21.2422	41.1003	78.8949	140.726	228.25	318.88
171		2.7281	5.4392	10.7717	21.2912	41.1924	79.0542	140.971	228.54	319.082
171.5		2.7346	5.452	10.7969	21.3401	41.2844	79.2133	141.216	228.83	319.283
172		2.7411	5.4648	10.8222	21.3889	41.3761	79.372	141.461	229.119	319.482
172.5		2.7475	5.4776	10.8474	21.4377	41.4678	79.5304	141.704	229.406	319.68
173		2.754	5.4904	10.8726	21.4864	41.5592	79.6885	141.947	229.691	319.877
173.5		2.7604	5.5032	10.8978	21.535	41.6506	79.8462	142.19	229.976	320.072
174		2.7668	5.5159	10.9229	21.5835	41.7417	80.0037	142.431	230.26	320.265
174.5		2.7733	5.5287	10.948	21.632	41.8327	80.1608	142.672	230.542	320.457
175		2.7797	5.5414	10.973	21.6804	41.9236	80.3175	142.912	230.823	320.648
175.5		2.7861	5.5541	10.9981	21.7287	42.0143	80.474	143.152	231.102	320.837
176		2.7925	5.5668	11.0231	21.7769	42.1049	80.6301	143.391	231.381	321.025
176.5		2.7989	5.5794	11.048	21.8251	42.1953	80.7859	143.629	231.658	321.212
177		2.8052	5.5921	11.0729	21.8732	42.2855	80.9414	143.866	231.934	321.397
177.5		2.8116	5.6047	11.0978	21.9213	42.3756	81.0966	144.103	232.209	321.58
178		2.818	5.6173	11.1226	21.9692	42.4656	81.2515	144.339	232.483	321.763
178.5		2.8243	5.6299	11.1475	22.0171	42.5554	81.406	144.575	232.755	321.944
179		2.8307	5.6425	11.1722	22.0649	42.6451	81.5602	144.81	233.027	322.123
179.5		2.837	5.6551	11.197	22.1127	42.7346	81.7142	145.044	233.297	322.302
180		2.8433	5.6676	11.2217	22.1604	42.8239	81.8677	145.277	233.566	322.274
180.5		2.8497	5.6802	11.2464	22.208	42.9131	81.7757	145.434	233.693	321.86
181		2.856	5.6927	11.271	22.2555	43.0022	81.6706	145.247	233.393	321.447
181.5		2.8623	5.7052	11.2956	22.303	43.0911	81.5656	145.06	233.093	321.034
182		2.8686	5.7177	11.3202	22.3504	43.1799	81.4608	144.874	232.794	320.621
182.5		2.8749	5.7301	11.3447	22.3977	43.2685	81.3561	144.688	232.494	320.209
183		2.8811	5.7426	11.3692	22.445	43.3569	81.2516	144.502	232.196	319.797
183.5		2.8861	5.7474	11.3937	22.4415	43.4453	81.1472	144.316	231.897	319.387
184		2.8824	5.74	11.4042	22.4127	43.5334	81.0429	144.131	231.599	318.976
184.5		2.8787	5.7327	11.3896	22.3839	43.4804	80.9387	143.945	231.302	318.566
185		2.875	5.7253	11.3749	22.3551	43.4246	80.8347	143.76	231.004	318.157
185.5		2.8713	5.7179	11.3603	22.3264	43.3687	80.7308	143.576	230.707	317.748
186		2.8676	5.7106	11.3457	22.2977	43.313	80.6271	143.391	230.411	317.339
186.5		2.8639	5.7032	11.3311	22.269	43.2573	80.5234	143.207	230.115	316.932
187		2.8602	5.6959	11.3166	22.2404	43.2018	80.4199	143.023	229.819	316.524
187.5		2.8566	5.6886	11.302	22.2118	43.1462	80.3166	142.839	229.524	316.117
188		2.8529	5.6813	11.2875	22.1833	43.0908	80.2134	142.655	229.229	315.711
188.5		2.8492	5.674	11.273	22.1548	43.0354	80.1103	142.472	228.934	315.305
189		2.8456	5.6667	11.2585	22.1263	42.9801	80.0073	142.289	228.64	314.9
189.5		2.8419	5.6594	11.2441	22.0978	42.9249	79.9045	142.106	228.346	314.495
190		2.8383	5.6521	11.2296	22.0694	42.8697	79.8018	141.923	228.053	314.091
190.5		2.8346	5.6449	11.2152	22.0411	42.8146	79.6993	141.741	227.76	313.688
191		2.831	5.6376	11.2008	22.0128	42.7596	79.5968	141.559	227.467	313.284
191.5		2.8273	5.6304	11.1864	21.9845	42.7046	79.4945	141.377	227.174	312.882
192		2.8237	5.6231	11.172	21.9562	42.6497	79.3924	141.195	226.882	312.48
192.5		2.8201	5.6159	11.1576	21.928	42.5949	79.2903	141.014	226.591	312.078
193		2.8164	5.6087	11.1433	21.8998	42.5402	79.1884	140.833	226.3	311.677
193.5		2.8128	5.6015	11.129	21.8717	42.4855	79.0867	140.652	226.009	311.277
194		2.8092	5.5943	11.1147	21.8436	42.4309	78.985	140.471	225.718	310.877
194.5		2.8056	5.5871	11.1004	21.8155	42.3764	78.8835	140.29	225.428	310.477
195		2.802	5.5799	11.0861	21.7875	42.3219	78.7821	140.11	225.139	310.078
195.5		2.7984	5.5727	11.0719	21.7595	42.2675	78.6809	139.93	224.849	309.68
196		2.7948	5.5656	11.0576	21.7315	42.2132	78.5798	139.75	224.56	309.281
196.5		2.7912	5.5584	11.0434	21.7036	42.159	78.4788	139.571	224.272	308.884
197		2.7876	5.5513	11.0292	21.6757	42.1048	78.3779	139.391	223.983	308.487
197.5		2.784	5.5441	11.0151	21.6478	42.0507	78.2772	139.212	223.696	308.091
198		2.7805	5.537	11.0009	21.62	41.9966	78.1766	139.033	223.408	307.695
198.5		2.7769	5.5299	10.9868	21.5922	41.9426	78.0761	138.854	223.121	307.299
199		2.7733	5.5228	10.9726	21.5645	41.8887	77.9758	138.676	222.834	306.904
199.5		2.7698	5.5157	10.9585	21.5367	41.8349	77.8756	138.498	222.548	306.51
200		2.7662	5.5086	10.9445	21.5091	41.7811	77.7755	138.32	222.262	306.116
200.5		2.7626	5.5015	10.9304	21.4814	41.7274	77.6755	138.142	221.976	305.723
201		2.7591	5.4945	10.9163	21.4538	41.6738	77.5757	137.964	221.691	305.33
201.5		2.7555	5.4874	10.9023	21.4262	41.6203	77.476	137.787	221.406	304.937
202		2.752	5.4803	10.8883	21.3987	41.5668	77.3764	137.61	221.121	304.545
202.5		2.7485	5.4733	10.8743	21.3712	41.5134	77.277	137.433	220.837	304.154
203		2.7449	5.4663	10.8603	21.3437	41.46	77.1777	137.257	220.554	303.763
203.5		2.7414	5.4592	10.8464	21.3163	41.4067	77.0785	137.08	220.27	303.373
204		2.7379	5.4522	10.8324	21.2889	41.3535	76.9794	136.904	219.987	302.983
204.5		2.7344	5.4452	10.8185	21.2615	41.3004	76.8805	136.728	219.704	302.593
205		2.7308	5.4382	10.8046	21.2342	41.2473	76.7817	136.552	219.422	302.204
205.5		2.7273	5.4312	10.7907	21.2069	41.1943	76.683	136.377	219.14	301.816
206		2.7238	5.4243	10.7769	21.1797	41.1413	76.5845	136.202	218.858	301.428
206.5		2.7203	5.4173	10.763	21.1525	41.0885	76.486	136.026	218.577	301.041
207		2.7168	5.4103	10.7492	21.1253	41.0356	76.3877	135.852	218.296	300.654
207.5		2.7133	5.4034	10.7354	21.0981	40.9829	76.2896	135.677	218.016	300.267
208		2.7099	5.3964	10.7216	21.071	40.9302	76.1915	135.503	217.735	299.882
208.5		2.7064	5.3895	10.7078	21.0439	40.8776	76.0936	135.329	217.456	299.496
209		2.7029	5.3826	10.694	21.0169	40.8251	75.9958	135.155	217.176	299.111
209.5		2.6994	5.3756	10.6803	20.9899	40.7726	75.8981	134.981	216.897	298.727
210		2.696	5.3687	10.6666	20.9629	40.7202	75.8006	134.808	216.618	298.343
210.5		2.6925	5.3618	10.6528	20.936	40.6679	75.7032	134.634	216.34	297.96
211		2.689	5.3549	10.6392	20.9091	40.6156	75.6059	134.461	216.062	297.577
211.5		2.6856	5.3481	10.6255	20.8822	40.5634	75.5087	134.288	215.784	297.194
212		2.6821	5.3412	10.6118	20.8553	40.5113	75.4117	134.116	215.507	296.812
212.5		2.6787	5.3343	10.5982	20.8285	40.4592	75.3148	133.944	215.23	296.431
213		2.6752	5.3275	10.5846	20.8018	40.4072	75.218	133.771	214.953	296.05
213.5		2.6718	5.3206	10.571	20.775	40.3553	75.1213	133.599	214.677	295.669
214		2.6684	5.3138	10.5574	20.7483	40.3035	75.0248	133.428	214.401	295.289
214.5		2.6649	5.307	10.5438	20.7217	40.2517	74.9283	133.256	214.125	294.91
215		2.6615	5.3001	10.5303	20.695	40.1999	74.832	133.085	213.85	294.531
215.5		2.6581	5.2933	10.5167	20.6684	40.1483	74.7359	132.914	213.575	294.152
216		2.6547	5.2865	10.5032	20.6419	40.0967	74.6398	132.743	213.301	293.774
216.5		2.6513	5.2797	10.4897	20.6154	40.0451	74.5439	132.573	213.027	293.397
217		2.6478	5.2729	10.4762	20.5889	39.9937	74.4481	132.402	212.753	293.02
217.5		2.6444	5.2662	10.4628	20.5624	39.9423	74.3524	132.232	212.48	292.643
218		2.641	5.2594	10.4493	20.536	39.8909	74.2569	132.062	212.207	292.267
218.5		2.6377	5.2526	10.4359	20.5096	39.8397	74.1614	131.892	211.934	291.891
219		2.6343	5.2459	10.4225	20.4832	39.7885	74.0661	131.723	211.661	291.516
219.5		2.6309	5.2391	10.4091	20.4569	39.7373	73.9709	131.554	211.389	291.142
220		2.6275	5.2324	10.3957	20.4306	39.6863	73.8759	131.385	211.118	290.767
220.5		2.6241	5.2257	10.3824	20.4044	39.6353	73.7809	131.216	210.846	290.394
221		2.6207	5.219	10.369	20.3781	39.5843	73.6861	131.047	210.576	290.021
221.5		2.6174	5.2123	10.3557	20.3519	39.5334	73.5914	130.879	210.305	289.648
222		2.614	5.2056	10.3424	20.3258	39.4826	73.4968	130.71	210.035	289.276
222.5		2.6107	5.1989	10.3291	20.2997	39.4319	73.4024	130.542	209.765	288.904
223		2.6073	5.1922	10.3158	20.2736	39.3812	73.308	130.375	209.495	288.533
223.5		2.6039	5.1855	10.3025	20.2475	39.3306	73.2138	130.207	209.226	288.162
224		2.6006	5.1789	10.2893	20.2215	39.2801	73.1197	130.04	208.957	287.791
224.5		2.5973	5.1722	10.2761	20.1955	39.2296	73.0258	129.873	208.688	287.421
225		2.5939	5.1656	10.2629	20.1696	39.1792	72.9319	129.706	208.42	287.052
225.5		2.5906	5.1589	10.2497	20.1436	39.1288	72.8382	129.539	208.152	286.683
226		2.5873	5.1523	10.2365	20.1177	39.0785	72.7446	129.373	207.885	286.315
226.5		2.5839	5.1457	10.2234	20.0919	39.0283	72.6511	129.206	207.618	285.947
227		2.5806	5.1391	10.2102	20.0661	38.9781	72.5577	129.04	207.351	285.579
227.5		2.5773	5.1324	10.1971	20.0403	38.9281	72.4645	128.874	207.084	285.212
228		2.574	5.1258	10.184	20.0145	38.878	72.3713	128.709	206.818	284.846
228.5		2.5707	5.1193	10.1709	19.9888	38.8281	72.2783	128.543	206.552	284.48
229		2.5674	5.1127	10.1578	19.9631	38.7782	72.1854	128.378	206.287	284.114
229.5		2.5641	5.1061	10.1448	19.9375	38.7283	72.0927	128.213	206.022	283.749
230		2.5608	5.0996	10.1317	19.9118	38.6785	72	128.048	205.757	283.384
230.5		2.5575	5.093	10.1187	19.8862	38.6288	71.9075	127.884	205.493	283.02
231		2.5542	5.0865	10.1057	19.8607	38.5792	71.8151	127.719	205.228	282.656
231.5		2.5509	5.0799	10.0927	19.8352	38.5296	71.7228	127.555	204.965	282.293
232		2.5476	5.0734	10.0798	19.8097	38.4801	71.6306	127.391	204.701	281.93
232.5		2.5444	5.0669	10.0668	19.7842	38.4306	71.5385	127.228	204.438	281.568
233		2.5411	5.0604	10.0539	19.7588	38.3813	71.4466	127.064	204.175	281.206
233.5		2.5378	5.0539	10.0409	19.7334	38.3319	71.3548	126.901	203.913	280.845
234		2.5346	5.0474	10.028	19.708	38.2827	71.2631	126.738	203.651	280.484
234.5		2.5313	5.0409	10.0152	19.6827	38.2335	71.1715	126.575	203.389	280.123
235		2.5281	5.0344	10.0023	19.6574	38.1843	71.08	126.412	203.128	279.763
235.5		2.5248	5.0279	9.9894	19.6321	38.1353	70.9887	126.25	202.867	279.404
236		2.5216	5.0215	9.9766	19.6069	38.0862	70.8974	126.088	202.606	279.045
236.5		2.5183	5.015	9.9638	19.5817	38.0373	70.8063	125.925	202.346	278.686
237		2.5151	5.0086	9.951	19.5565	37.9884	70.7153	125.764	202.086	278.328
237.5		2.5119	5.0021	9.9382	19.5314	37.9396	70.6244	125.602	201.826	277.97
238		2.5086	4.9957	9.9254	19.5063	37.8908	70.5337	125.441	201.567	277.613
238.5		2.5054	4.9893	9.9126	19.4812	37.8421	70.443	125.279	201.308	277.256
239		2.5022	4.9829	9.8999	19.4562	37.7935	70.3525	125.118	201.049	276.9
239.5		2.499	4.9765	9.8872	19.4312	37.7449	70.2621	124.957	200.791	276.544
240		2.4958	4.9701	9.8745	19.4062	37.6964	70.1718	124.797	200.532	276.189
240.5		2.4925	4.9637	9.8618	19.3813	37.648	70.0816	124.637	200.275	275.834
241		2.4893	4.9573	9.8491	19.3564	37.5996	69.9915	124.476	200.017	275.479
241.5		2.4861	4.9509	9.8365	19.3315	37.5513	69.9016	124.316	199.76	275.125
242		2.4829	4.9446	9.8238	19.3067	37.503	69.8117	124.157	199.504	274.772
242.5		2.4798	4.9382	9.8112	19.2818	37.4548	69.722	123.997	199.247	274.418
243		2.4766	4.9319	9.7986	19.2571	37.4067	69.6324	123.838	198.991	274.066
243.5		2.4734	4.9255	9.786	19.2323	37.3586	69.5429	123.679	198.735	273.714
244		2.4702	4.9192	9.7734	19.2076	37.3106	69.4536	123.52	198.48	273.362
244.5		2.467	4.9129	9.7608	19.1829	37.2626	69.3643	123.361	198.225	273.01
245		2.4639	4.9066	9.7483	19.1583	37.2147	69.2751	123.202	197.97	272.659
245.5		2.4607	4.9003	9.7358	19.1336	37.1669	69.1861	123.044	197.716	272.309
246		2.4575	4.894	9.7233	19.1091	37.1192	69.0972	122.886	197.462	271.959
246.5		2.4544	4.8877	9.7108	19.0845	37.0714	69.0084	122.728	197.208	271.61
247		2.4512	4.8814	9.6983	19.06	37.0238	68.9197	122.57	196.954	271.261
247.5		2.4481	4.8751	9.6858	19.0355	36.9762	68.8311	122.413	196.701	270.912
248		2.4449	4.8688	9.6734	19.011	36.9287	68.7427	122.255	196.448	270.564
248.5		2.4418	4.8626	9.6609	18.9866	36.8812	68.6543	122.098	196.196	270.216
249		2.4386	4.8563	9.6485	18.9622	36.8338	68.5661	121.941	195.944	269.869
249.5		2.4355	4.8501	9.6361	18.9378	36.7865	68.478	121.785	195.692	269.522
250		2.4324	4.8439	9.6237	18.9135	36.7392	68.39	121.628	195.44	269.176
250.5		2.4293	4.8376	9.6114	18.8892	36.692	68.3021	121.472	195.189	268.83
251		2.4261	4.8314	9.599	18.8649	36.6449	68.2143	121.316	194.939	268.484
251.5		2.423	4.8252	9.5867	18.8406	36.5978	68.1266	121.16	194.688	268.139
252		2.4199	4.819	9.5744	18.8164	36.5507	68.0391	121.004	194.438	267.795
252.5		2.4168	4.8128	9.5621	18.7922	36.5038	67.9516	120.849	194.188	267.45
253		2.4137	4.8066	9.5498	18.7681	36.4568	67.8643	120.693	193.938	267.107
253.5		2.4106	4.8005	9.5375	18.744	36.41	67.7771	120.538	193.689	266.763
254		2.4075	4.7943	9.5252	18.7199	36.3632	67.69	120.383	193.44	266.421
254.5		2.4044	4.7881	9.513	18.6958	36.3165	67.603	120.228	193.191	266.078
255		2.4013	4.782	9.5008	18.6718	36.2698	67.5161	120.074	192.943	265.736
255.5		2.3982	4.7758	9.4886	18.6478	36.2232	67.4293	119.92	192.695	265.395
256		2.3951	4.7697	9.4764	18.6238	36.1766	67.3427	119.766	192.448	265.053
256.5		2.3921	4.7636	9.4642	18.5999	36.1301	67.2561	119.612	192.2	264.713
257		2.389	4.7574	9.452	18.576	36.0837	67.1697	119.458	191.953	264.373
257.5		2.3859	4.7513	9.4399	18.5521	36.0373	67.0834	119.304	191.707	264.033
258		2.3828	4.7452	9.4277	18.5283	35.991	66.9972	119.151	191.46	263.694
258.5		2.3798	4.7391	9.4156	18.5045	35.9448	66.9111	118.998	191.214	263.355
259		2.3767	4.733	9.4035	18.4807	35.8986	66.8251	118.845	190.968	263.016
259.5		2.3737	4.7269	9.3914	18.4569	35.8524	66.7392	118.692	190.723	262.678
260		2.3706	4.7209	9.3794	18.4332	35.8063	66.6534	118.54	190.478	262.341
260.5		2.3676	4.7148	9.3673	18.4095	35.7603	66.5677	118.387	190.233	262.003
261		2.3645	4.7087	9.3553	18.3859	35.7144	66.4822	118.235	189.989	261.667
261.5		2.3615	4.7027	9.3433	18.3622	35.6685	66.3968	118.083	189.744	261.33
262		2.3585	4.6966	9.3313	18.3386	35.6226	66.3114	117.931	189.501	260.995
262.5		2.3554	4.6906	9.3193	18.3151	35.5768	66.2262	117.78	189.257	260.659
263		2.3524	4.6846	9.3073	18.2915	35.5311	66.1411	117.629	189.014	260.324
263.5		2.3494	4.6786	9.2953	18.268	35.4855	66.0561	117.477	188.771	259.99
264		2.3464	4.6725	9.2834	18.2445	35.4399	65.9712	117.326	188.528	259.656
264.5		2.3433	4.6665	9.2714	18.2211	35.3943	65.8864	117.176	188.286	259.322
265		2.3403	4.6605	9.2595	18.1977	35.3488	65.8017	117.025	188.044	258.988
265.5		2.3373	4.6546	9.2476	18.1743	35.3034	65.7172	116.875	187.802	258.656
266		2.3343	4.6486	9.2357	18.1509	35.258	65.6327	116.725	187.561	258.323
266.5		2.3313	4.6426	9.2239	18.1276	35.2127	65.5484	116.574	187.32	257.991
267		2.3283	4.6366	9.212	18.1043	35.1675	65.4641	116.425	187.079	257.66
267.5		2.3253	4.6307	9.2002	18.081	35.1223	65.38	116.275	186.839	257.329
268		2.3223	4.6247	9.1884	18.0578	35.0771	65.296	116.126	186.599	256.998
268.5		2.3194	4.6188	9.1766	18.0346	35.032	65.212	115.976	186.359	256.668
269		2.3164	4.6128	9.1648	18.0114	34.987	65.1282	115.827	186.119	256.338
269.5		2.3134	4.6069	9.153	17.9883	34.9421	65.0445	115.678	185.88	256.008
270		2.3104	4.601	9.1412	17.9652	34.8971	64.9609	115.53	185.641	255.679
270.5		2.3075	4.5951	9.1295	17.9421	34.8523	64.8775	115.381	185.403	255.351
271		2.3045	4.5892	9.1177	17.919	34.8075	64.7941	115.233	185.164	255.023
271.5		2.3015	4.5833	9.106	17.896	34.7628	64.7108	115.085	184.926	254.695
272		2.2986	4.5774	9.0943	17.873	34.7181	64.6276	114.937	184.689	254.367
272.5		2.2956	4.5715	9.0826	17.85	34.6735	64.5446	114.789	184.451	254.041
273		2.2927	4.5656	9.071	17.8271	34.6289	64.4616	114.642	184.214	253.714
273.5		2.2897	4.5598	9.0593	17.8042	34.5844	64.3788	114.494	183.978	253.388
274		2.2868	4.5539	9.0477	17.7813	34.54	64.2961	114.347	183.741	253.062
274.5		2.2838	4.548	9.036	17.7584	34.4956	64.2134	114.2	183.505	252.737
275		2.2809	4.5422	9.0244	17.7356	34.4512	64.1309	114.053	183.269	252.412
275.5		2.278	4.5364	9.0128	17.7128	34.407	64.0485	113.907	183.034	252.088
276		2.275	4.5305	9.0012	17.69	34.3627	63.9662	113.761	182.798	251.764
276.5		2.2721	4.5247	8.9897	17.6673	34.3186	63.884	113.614	182.564	251.44
277		2.2692	4.5189	8.9781	17.6446	34.2745	63.8019	113.468	182.329	251.117
277.5		2.2663	4.5131	8.9666	17.6219	34.2304	63.7199	113.323	182.095	250.794
278		2.2634	4.5073	8.955	17.5993	34.1864	63.638	113.177	181.861	250.472
278.5		2.2605	4.5015	8.9435	17.5767	34.1425	63.5562	113.031	181.627	250.15
279		2.2576	4.4957	8.932	17.5541	34.0986	63.4745	112.886	181.393	249.829
279.5		2.2547	4.4899	8.9206	17.5315	34.0548	63.3929	112.741	181.16	249.508
280		2.2518	4.4842	8.9091	17.509	34.011	63.3115	112.596	180.927	249.187
280.5		2.2489	4.4784	8.8977	17.4865	33.9673	63.2301	112.451	180.695	248.867
281		2.246	4.4726	8.8862	17.464	33.9237	63.1488	112.307	180.463	248.547
281.5		2.2431	4.4669	8.8748	17.4416	33.8801	63.0677	112.163	180.231	248.227
282		2.2402	4.4612	8.8634	17.4192	33.8365	62.9866	112.019	179.999	247.909
282.5		2.2373	4.4554	8.852	17.3968	33.793	62.9057	111.874	179.768	247.59
283		2.2345	4.4497	8.8406	17.3744	33.7496	62.8248	111.731	179.537	247.272
283.5		2.2316	4.444	8.8293	17.3521	33.7062	62.7441	111.587	179.306	246.954
284		2.2287	4.4383	8.8179	17.3298	33.6629	62.6634	111.444	179.076	246.637
284.5		2.2258	4.4326	8.8066	17.3075	33.6197	62.5829	111.3	178.845	246.32
285		2.223	4.4269	8.7953	17.2853	33.5765	62.5025	111.157	178.616	246.003
285.5		2.2201	4.4212	8.784	17.263	33.5333	62.4222	111.015	178.386	245.687
286		2.2173	4.4155	8.7727	17.2409	33.4902	62.3419	110.872	178.157	245.371
286.5		2.2144	4.4098	8.7614	17.2187	33.4472	62.2618	110.73	177.928	245.056
287		2.2116	4.4042	8.7501	17.1966	33.4042	62.1818	110.587	177.699	244.741
287.5		2.2087	4.3985	8.7389	17.1745	33.3613	62.1019	110.445	177.471	244.426
288		2.2059	4.3928	8.7277	17.1524	33.3184	62.0221	110.303	177.243	244.112
288.5		2.2031	4.3872	8.7164	17.1304	33.2756	61.9424	110.161	177.015	243.798
289		2.2002	4.3816	8.7052	17.1083	33.2328	61.8627	110.02	176.787	243.485
289.5		2.1974	4.3759	8.6941	17.0864	33.1901	61.7832	109.878	176.56	243.172
290		2.1946	4.3703	8.6829	17.0644	33.1474	61.7038	109.737	176.333	242.86
290.5		2.1918	4.3647	8.6717	17.0425	33.1048	61.6245	109.596	176.107	242.548
291		2.1889	4.3591	8.6606	17.0206	33.0623	61.5453	109.455	175.88	242.236
291.5		2.1861	4.3535	8.6494	16.9987	33.0198	61.4662	109.315	175.654	241.924
292		2.1833	4.3479	8.6383	16.9768	32.9774	61.3873	109.174	175.429	241.614
292.5		2.1805	4.3423	8.6272	16.955	32.935	61.3084	109.034	175.203	241.303
293		2.1777	4.3367	8.6161	16.9332	32.8926	61.2296	108.894	174.978	240.993
293.5		2.1749	4.3311	8.6051	16.9115	32.8504	61.1509	108.754	174.753	240.683
294		2.1721	4.3256	8.594	16.8897	32.8082	61.0723	108.614	174.529	240.374
294.5		2.1693	4.32	8.583	16.868	32.766	60.9938	108.474	174.304	240.065
295		2.1665	4.3145	8.5719	16.8464	32.7239	60.9154	108.335	174.08	239.756
295.5		2.1638	4.3089	8.5609	16.8247	32.6818	60.8371	108.196	173.857	239.448
296		2.161	4.3034	8.5499	16.8031	32.6398	60.7589	108.057	173.633	239.141
296.5		2.1582	4.2978	8.5389	16.7815	32.5979	60.6809	107.918	173.41	238.833
297		2.1554	4.2923	8.528	16.7599	32.556	60.6029	107.779	173.187	238.526
297.5		2.1527	4.2868	8.517	16.7384	32.5141	60.525	107.641	172.964	238.22
298		2.1499	4.2813	8.506	16.7169	32.4724	60.4472	107.502	172.742	237.914
298.5		2.1471	4.2758	8.4951	16.6954	32.4306	60.3695	107.364	172.52	237.608
299		2.1444	4.2703	8.4842	16.6739	32.3889	60.2919	107.226	172.298	237.303
299.5		2.1416	4.2648	8.4733	16.6525	32.3473	60.2144	107.088	172.077	236.998
300		2.1389	4.2593	8.4624	16.6311	32.3057	60.1371	106.951	171.856	236.693
300.5		2.1361	4.2539	8.4515	16.6097	32.2642	60.0598	106.813	171.635	236.389
301		2.1334	4.2484	8.4407	16.5884	32.2228	59.9826	106.676	171.414	236.085
301.5		2.1306	4.2429	8.4298	16.5671	32.1814	59.9055	106.539	171.194	235.782
302		2.1279	4.2375	8.419	16.5458	32.14	59.8285	106.402	170.974	235.478
302.5		2.1251	4.232	8.4082	16.5245	32.0987	59.7516	106.265	170.754	235.176
303		2.1224	4.2266	8.3974	16.5033	32.0574	59.6748	106.129	170.535	234.874
303.5		2.1197	4.2212	8.3866	16.4821	32.0162	59.5981	105.992	170.316	234.572
304		2.117	4.2157	8.3758	16.4609	31.9751	59.5215	105.856	170.097	234.27
304.5		2.1142	4.2103	8.365	16.4397	31.934	59.445	105.72	169.878	233.969
305		2.1115	4.2049	8.3543	16.4186	31.893	59.3686	105.584	169.66	233.669
305.5		2.1088	4.1995	8.3435	16.3975	31.852	59.2923	105.448	169.442	233.368
306		2.1061	4.1941	8.3328	16.3764	31.811	59.2161	105.313	169.224	233.068
306.5		2.1034	4.1887	8.3221	16.3554	31.7701	59.14	105.178	169.007	232.769
307		2.1007	4.1833	8.3114	16.3343	31.7293	59.064	105.042	168.79	232.47
307.5		2.098	4.178	8.3007	16.3134	31.6885	58.9881	104.907	168.572	232.171
308		2.0953	4.1726	8.2901	16.2924	31.6478	58.9123	104.773	168.356	231.873
308.5		2.0926	4.1672	8.2794	16.2715	31.6071	58.8366	104.638	168.139	231.575
309		2.0899	4.1619	8.2688	16.2505	31.5665	58.761	104.503	167.923	231.277
309.5		2.0872	4.1565	8.2581	16.2297	31.526	58.6855	104.369	167.708	230.98
310		2.0845	4.1512	8.2475	16.2088	31.4854	58.6101	104.235	167.492	230.683
310.5		2.0819	4.1458	8.2369	16.188	31.445	58.5347	104.101	167.277	230.386
311		2.0792	4.1405	8.2263	16.1672	31.4046	58.4595	103.967	167.062	230.09
311.5		2.0765	4.1352	8.2158	16.1464	31.3642	58.3844	103.834	166.847	229.795
312		2.0739	4.1299	8.2052	16.1256	31.3239	58.3093	103.7	166.633	229.499
312.5		2.0712	4.1246	8.1947	16.1049	31.2836	58.2344	103.567	166.419	229.204
313		2.0685	4.1193	8.1841	16.0842	31.2434	58.1596	103.434	166.205	228.91
313.5		2.0659	4.114	8.1736	16.0635	31.2033	58.0848	103.301	165.991	228.616
314		2.0632	4.1087	8.1631	16.0429	31.1632	58.0102	103.168	165.778	228.322
314.5		2.0606	4.1034	8.1526	16.0223	31.1231	57.9356	103.035	165.565	228.028
315		2.0579	4.0981	8.1421	16.0017	31.0831	57.8612	102.903	165.352	227.735
315.5		2.0553	4.0929	8.1317	15.9811	31.0432	57.7868	102.771	165.139	227.443
316		2.0526	4.0876	8.1212	15.9606	31.0033	57.7125	102.639	164.927	227.15
316.5		2.05	4.0824	8.1108	15.9401	30.9634	57.6384	102.507	164.715	226.858
317		2.0474	4.0771	8.1004	15.9196	30.9236	57.5643	102.375	164.504	226.567
317.5		2.0447	4.0719	8.09	15.8991	30.8839	57.4903	102.244	164.292	226.276
318		2.0421	4.0666	8.0796	15.8787	30.8442	57.4164	102.112	164.081	225.985
318.5		2.0395	4.0614	8.0692	15.8583	30.8046	57.3426	101.981	163.87	225.694
319		2.0368	4.0562	8.0588	15.8379	30.765	57.2689	101.85	163.66	225.404
319.5		2.0342	4.051	8.0484	15.8176	30.7254	57.1953	101.719	163.449	225.115
320		2.0316	4.0458	8.0381	15.7972	30.686	57.1218	101.588	163.239	224.825
320.5		2.029	4.0406	8.0278	15.7769	30.6465	57.0484	101.458	163.029	224.536
321		2.0264	4.0354	8.0175	15.7566	30.6071	56.9751	101.327	162.82	224.248
321.5		2.0238	4.0302	8.0072	15.7364	30.5678	56.9019	101.197	162.611	223.96
322		2.0212	4.025	7.9969	15.7162	30.5285	56.8287	101.067	162.402	223.672
322.5		2.0186	4.0198	7.9866	15.696	30.4893	56.7557	100.937	162.193	223.384
323		2.016	4.0147	7.9763	15.6758	30.4501	56.6828	100.807	161.984	223.097
323.5		2.0134	4.0095	7.9661	15.6557	30.411	56.6099	100.678	161.776	222.81
324		2.0108	4.0044	7.9558	15.6355	30.3719	56.5372	100.549	161.568	222.524
324.5		2.0082	3.9992	7.9456	15.6154	30.3328	56.4645	100.419	161.361	222.238
325		2.0057	3.9941	7.9354	15.5954	30.2939	56.3919	100.29	161.153	221.953
325.5		2.0031	3.9889	7.9252	15.5753	30.2549	56.3195	100.161	160.946	221.667
326		2.0005	3.9838	7.915	15.5553	30.216	56.2471	100.033	160.739	221.382
326.5		1.9979	3.9787	7.9048	15.5353	30.1772	56.1748	99.904	160.533	221.098
327		1.9954	3.9736	7.8947	15.5154	30.1384	56.1026	99.7756	160.327	220.814
327.5		1.9928	3.9685	7.8845	15.4954	30.0997	56.0305	99.6474	160.12	220.53
328		1.9902	3.9634	7.8744	15.4755	30.061	55.9585	99.5193	159.915	220.247
328.5		1.9877	3.9583	7.8643	15.4556	30.0224	55.8866	99.3914	159.709	219.964
329		1.9851	3.9532	7.8542	15.4357	29.9838	55.8148	99.2637	159.504	219.681
329.5		1.9826	3.9481	7.8441	15.4159	29.9453	55.743	99.1361	159.299	219.399
330		1.98	3.943	7.834	15.3961	29.9068	55.6714	99.0087	159.094	219.117
330.5		1.9775	3.938	7.8239	15.3763	29.8683	55.5998	98.8815	158.89	218.835
331		1.9749	3.9329	7.8139	15.3566	29.83	55.5284	98.7544	158.685	218.554
331.5		1.9724	3.9279	7.8038	15.3368	29.7916	55.457	98.6275	158.482	218.273
332		1.9699	3.9228	7.7938	15.3171	29.7533	55.3857	98.5007	158.278	217.992
332.5		1.9673	3.9178	7.7838	15.2974	29.7151	55.3146	98.3742	158.074	217.712
333		1.9648	3.9127	7.7738	15.2778	29.6769	55.2435	98.2477	157.871	217.432
333.5		1.9623	3.9077	7.7638	15.2581	29.6388	55.1725	98.1215	157.668	217.153
334		1.9598	3.9027	7.7538	15.2385	29.6007	55.1016	97.9954	157.466	216.874
334.5		1.9572	3.8977	7.7439	15.2189	29.5626	55.0308	97.8694	157.263	216.595
335		1.9547	3.8927	7.7339	15.1994	29.5246	54.96	97.7436	157.061	216.317
335.5		1.9522	3.8877	7.724	15.1798	29.4867	54.8894	97.618	156.859	216.039
336		1.9497	3.8827	7.714	15.1603	29.4488	54.8189	97.4926	156.658	215.761
336.5		1.9472	3.8777	7.7041	15.1408	29.411	54.7484	97.3673	156.457	215.484
337		1.9447	3.8727	7.6942	15.1214	29.3732	54.678	97.2421	156.255	215.207
337.5		1.9422	3.8677	7.6843	15.102	29.3354	54.6078	97.1172	156.055	214.93
338		1.9397	3.8627	7.6745	15.0825	29.2977	54.5376	96.9923	155.854	214.654
338.5		1.9372	3.8578	7.6646	15.0632	29.26	54.4675	96.8677	155.654	214.378
339		1.9347	3.8528	7.6547	15.0438	29.2224	54.3975	96.7432	155.454	214.103
339.5		1.9322	3.8479	7.6449	15.0245	29.1849	54.3276	96.6189	155.254	213.827
340		1.9298	3.8429	7.6351	15.0052	29.1474	54.2578	96.4947	155.054	213.553
340.5		1.9273	3.838	7.6253	14.9859	29.1099	54.188	96.3707	154.855	213.278
341		1.9248	3.833	7.6155	14.9666	29.0725	54.1184	96.2468	154.656	213.004
341.5		1.9223	3.8281	7.6057	14.9474	29.0351	54.0488	96.1231	154.457	212.73
342		1.9199	3.8232	7.5959	14.9282	28.9978	53.9794	95.9996	154.259	212.457
342.5		1.9174	3.8183	7.5861	14.909	28.9606	53.91	95.8762	154.061	212.184
343		1.9149	3.8134	7.5764	14.8898	28.9233	53.8407	95.753	153.863	211.911
343.5		1.9125	3.8085	7.5667	14.8707	28.8862	53.7715	95.63	153.665	211.639
344		1.91	3.8036	7.5569	14.8516	28.8491	53.7024	95.5071	153.467	211.367
344.5		1.9075	3.7987	7.5472	14.8325	28.812	53.6334	95.3843	153.27	211.095
345		1.9051	3.7938	7.5375	14.8134	28.7749	53.5645	95.2617	153.073	210.824
345.5		1.9026	3.7889	7.5278	14.7944	28.738	53.4956	95.1393	152.876	210.553
346		1.9002	3.7841	7.5182	14.7754	28.701	53.4269	95.017	152.68	210.282
346.5		1.8978	3.7792	7.5085	14.7564	28.6641	53.3582	94.8949	152.484	210.012
347		1.8953	3.7744	7.4988	14.7374	28.6273	53.2897	94.773	152.288	209.742
347.5		1.8929	3.7695	7.4892	14.7185	28.5905	53.2212	94.6512	152.092	209.473
348		1.8905	3.7647	7.4796	14.6996	28.5538	53.1528	94.5295	151.897	209.204
348.5		1.888	3.7598	7.47	14.6807	28.5171	53.0845	94.408	151.701	208.935
349		1.8856	3.755	7.4604	14.6618	28.4804	53.0162	94.2867	151.506	208.666
349.5		1.8832	3.7502	7.4508	14.643	28.4438	52.9481	94.1655	151.312	208.398
350		1.8808	3.7453	7.4412	14.6241	28.4073	52.8801	94.0445	151.117	208.13
350.5		1.8783	3.7405	7.4316	14.6054	28.3708	52.8121	93.9236	150.923	207.863
351		1.8759	3.7357	7.4221	14.5866	28.3343	52.7442	93.8029	150.729	207.596
351.5		1.8735	3.7309	7.4126	14.5678	28.2979	52.6764	93.6824	150.535	207.329
352		1.8711	3.7261	7.403	14.5491	28.2615	52.6087	93.562	150.342	207.062
352.5		1.8687	3.7213	7.3935	14.5304	28.2252	52.5411	93.4417	150.149	206.796
353		1.8663	3.7166	7.384	14.5117	28.1889	52.4736	93.3216	149.956	206.53
353.5		1.8639	3.7118	7.3745	14.4931	28.1527	52.4062	93.2017	149.763	206.265
354		1.8615	3.707	7.365	14.4745	28.1165	52.3388	93.0819	149.571	206
354.5		1.8591	3.7022	7.3556	14.4559	28.0804	52.2715	92.9623	149.378	205.735
355		1.8567	3.6975	7.3461	14.4373	28.0443	52.2044	92.8428	149.186	205.471
355.5		1.8543	3.6927	7.3367	14.4187	28.0082	52.1373	92.7235	148.995	205.207
356		1.852	3.688	7.3273	14.4002	27.9723	52.0703	92.6043	148.803	204.943
356.5		1.8496	3.6832	7.3178	14.3817	27.9363	52.0034	92.4853	148.612	204.68
357		1.8472	3.6785	7.3084	14.3632	27.9004	51.9365	92.3665	148.421	204.417
357.5		1.8448	3.6738	7.299	14.3448	27.8645	51.8698	92.2478	148.23	204.154
358		1.8424	3.6691	7.2897	14.3263	27.8287	51.8031	92.1292	148.04	203.892
358.5		1.8401	3.6643	7.2803	14.3079	27.793	51.7365	92.0108	147.849	203.629
359		1.8377	3.6596	7.2709	14.2895	27.7573	51.67	91.8926	147.659	203.368
359.5		1.8354	3.6549	7.2616	14.2712	27.7216	51.6036	91.7745	147.47	203.106
360		1.833	3.6502	7.2523	14.2528	27.686	51.5373	91.6565	147.28	202.845
360.5		1.8306	3.6455	7.2429	14.2345	27.6504	51.4711	91.5387	147.091	202.585
361		1.8283	3.6409	7.2336	14.2162	27.6148	51.4049	91.4211	146.902	202.324
361.5		1.8259	3.6362	7.2243	14.1979	27.5793	51.3389	91.3036	146.713	202.064
362		1.8236	3.6315	7.2151	14.1797	27.5439	51.2729	91.1862	146.524	201.805
362.5		1.8212	3.6268	7.2058	14.1615	27.5085	51.207	91.0691	146.336	201.545
363		1.8189	3.6222	7.1965	14.1433	27.4731	51.1412	90.952	146.148	201.286
363.5		1.8166	3.6175	7.1873	14.1251	27.4378	51.0755	90.8351	145.96	201.028
364		1.8142	3.6129	7.178	14.1069	27.4026	51.0098	90.7184	145.773	200.769
364.5		1.8119	3.6082	7.1688	14.0888	27.3674	50.9443	90.6018	145.585	200.511
365		1.8096	3.6036	7.1596	14.0707	27.3322	50.8788	90.4854	145.398	200.253
365.5		1.8072	3.599	7.1504	14.0526	27.2971	50.8134	90.3691	145.211	199.996
366		1.8049	3.5943	7.1412	14.0346	27.262	50.7481	90.2529	145.025	199.739
366.5		1.8026	3.5897	7.132	14.0165	27.2269	50.6829	90.1369	144.838	199.482
367		1.8003	3.5851	7.1229	13.9985	27.192	50.6177	90.0211	144.652	199.226
367.5		1.798	3.5805	7.1137	13.9805	27.157	50.5527	89.9054	144.466	198.97
368		1.7957	3.5759	7.1046	13.9625	27.1221	50.4877	89.7899	144.281	198.714
368.5		1.7934	3.5713	7.0954	13.9446	27.0872	50.4228	89.6745	144.095	198.459
369		1.7911	3.5667	7.0863	13.9267	27.0524	50.358	89.5592	143.91	198.204
369.5		1.7888	3.5621	7.0772	13.9088	27.0177	50.2933	89.4441	143.725	197.949
370		1.7865	3.5576	7.0681	13.8909	26.9829	50.2287	89.3292	143.54	197.695
370.5		1.7842	3.553	7.059	13.8731	26.9483	50.1641	89.2144	143.356	197.441
371		1.7819	3.5484	7.05	13.8552	26.9136	50.0997	89.0997	143.172	197.187
371.5		1.7796	3.5439	7.0409	13.8374	26.879	50.0353	88.9852	142.988	196.933
372		1.7773	3.5393	7.0318	13.8196	26.8445	49.971	88.8708	142.804	196.68
372.5		1.775	3.5347	7.0228	13.8019	26.81	49.9067	88.7566	142.62	196.428
373		1.7727	3.5302	7.0138	13.7841	26.7755	49.8426	88.6426	142.437	196.175
373.5		1.7704	3.5257	7.0048	13.7664	26.7411	49.7786	88.5286	142.254	195.923
374		1.7682	3.5211	6.9958	13.7487	26.7068	49.7146	88.4149	142.071	195.671
374.5		1.7659	3.5166	6.9868	13.7311	26.6724	49.6507	88.3012	141.889	195.42
375		1.7636	3.5121	6.9778	13.7134	26.6382	49.5869	88.1878	141.706	195.169
375.5		1.7614	3.5076	6.9688	13.6958	26.6039	49.5231	88.0744	141.524	194.918
376		1.7591	3.5031	6.9599	13.6782	26.5697	49.4595	87.9612	141.342	194.667
376.5		1.7568	3.4986	6.9509	13.6606	26.5356	49.3959	87.8482	141.161	194.417
377		1.7546	3.4941	6.942	13.643	26.5015	49.3325	87.7353	140.979	194.167
377.5		1.7523	3.4896	6.9331	13.6255	26.4674	49.2691	87.6225	140.798	193.918
378		1.7501	3.4851	6.9242	13.608	26.4334	49.2057	87.5099	140.617	193.668
378.5		1.7478	3.4806	6.9153	13.5905	26.3994	49.1425	87.3974	140.436	193.42
379		1.7456	3.4761	6.9064	13.573	26.3655	49.0793	87.2851	140.256	193.171
379.5		1.7433	3.4717	6.8975	13.5556	26.3316	49.0163	87.1729	140.076	192.923
380		1.7411	3.4672	6.8886	13.5382	26.2978	48.9533	87.0609	139.896	192.675
380.5		1.7389	3.4628	6.8798	13.5208	26.264	48.8904	86.949	139.716	192.427
381		1.7366	3.4583	6.8709	13.5034	26.2302	48.8275	86.8373	139.536	192.18
381.5		1.7344	3.4539	6.8621	13.4861	26.1965	48.7648	86.7257	139.357	191.933
382		1.7322	3.4494	6.8533	13.4687	26.1629	48.7021	86.6142	139.178	191.686
382.5		1.7299	3.445	6.8445	13.4514	26.1292	48.6395	86.5029	138.999	191.44
383		1.7277	3.4406	6.8357	13.4341	26.0957	48.577	86.3917	138.82	191.194
383.5		1.7255	3.4361	6.8269	13.4169	26.0621	48.5146	86.2807	138.642	190.948
384		1.7233	3.4317	6.8181	13.3996	26.0286	48.4522	86.1698	138.464	190.703
384.5		1.7211	3.4273	6.8094	13.3824	25.9952	48.39	86.0591	138.286	190.458
385		1.7188	3.4229	6.8006	13.3652	25.9618	48.3278	85.9485	138.108	190.213
385.5		1.7166	3.4185	6.7919	13.348	25.9284	48.2657	85.838	137.93	189.968
386		1.7144	3.4141	6.7831	13.3309	25.8951	48.2036	85.7277	137.753	189.724
386.5		1.7122	3.4097	6.7744	13.3137	25.8618	48.1417	85.6175	137.576	189.48
387		1.71	3.4054	6.7657	13.2966	25.8286	48.0798	85.5075	137.399	189.237
387.5		1.7078	3.401	6.757	13.2795	25.7954	48.018	85.3976	137.223	188.994
388		1.7056	3.3966	6.7483	13.2625	25.7622	47.9563	85.2879	137.047	188.751
388.5		1.7034	3.3922	6.7397	13.2454	25.7291	47.8947	85.1782	136.87	188.508
389		1.7012	3.3879	6.731	13.2284	25.696	47.8331	85.0688	136.694	188.266
389.5		1.6991	3.3835	6.7224	13.2114	25.663	47.7716	84.9594	136.519	188.024
390		1.6969	3.3792	6.7137	13.1944	25.63	47.7102	84.8503	136.343	187.782
390.5		1.6947	3.3748	6.7051	13.1775	25.5971	47.6489	84.7412	136.168	187.541
391		1.6925	3.3705	6.6965	13.1605	25.5642	47.5877	84.6323	135.993	187.3
391.5		1.6903	3.3662	6.6879	13.1436	25.5313	47.5265	84.5235	135.818	187.059
392		1.6882	3.3618	6.6793	13.1267	25.4985	47.4655	84.4149	135.644	186.819
392.5		1.686	3.3575	6.6707	13.1099	25.4658	47.4045	84.3064	135.469	186.579
393		1.6838	3.3532	6.6621	13.093	25.433	47.3435	84.1981	135.295	186.339
393.5		1.6817	3.3489	6.6536	13.0762	25.4004	47.2827	84.0899	135.121	186.1
394		1.6795	3.3446	6.645	13.0594	25.3677	47.2219	83.9818	134.948	185.86
394.5		1.6774	3.3403	6.6365	13.0426	25.3351	47.1612	83.8739	134.774	185.621
395		1.6752	3.336	6.6279	13.0258	25.3025	47.1006	83.7661	134.601	185.383
395.5		1.673	3.3317	6.6194	13.0091	25.27	47.0401	83.6584	134.428	185.145
396		1.6709	3.3274	6.6109	12.9924	25.2376	46.9796	83.5509	134.255	184.907
396.5		1.6687	3.3232	6.6024	12.9757	25.2051	46.9193	83.4435	134.083	184.669
397		1.6666	3.3189	6.5939	12.959	25.1727	46.859	83.3363	133.911	184.432
397.5		1.6645	3.3146	6.5855	12.9423	25.1404	46.7987	83.2292	133.738	184.195
398		1.6623	3.3104	6.577	12.9257	25.1081	46.7386	83.1222	133.567	183.958
398.5		1.6602	3.3061	6.5685	12.9091	25.0758	46.6785	83.0154	133.395	183.722
399		1.6581	3.3019	6.5601	12.8925	25.0436	46.6185	82.9087	133.224	183.486
399.5		1.6559	3.2976	6.5517	12.8759	25.0114	46.5586	82.8022	133.052	183.25
400		1.6538	3.2934	6.5432	12.8594	24.9792	46.4988	82.6957	132.881	183.014
400.5		1.6517	3.2891	6.5348	12.8429	24.9471	46.439	82.5895	132.71	182.779
401		1.6495	3.2849	6.5264	12.8264	24.9151	46.3793	82.4833	132.54	182.544
		1.6474	3.2807	6.5181	12.8099	24.8831	46.3197	82.3773	132.37	182.31
		1.6453	3.2765	6.5097	12.7934	24.8511	46.2602	82.2714	132.2	182.075
		1.6432	3.2723	6.5013	12.777	24.8191	46.2008	82.1657	132.03	181.841
		1.6411	3.2681	6.493	12.7605	24.7872	46.1414	82.0601	131.86	181.607
		1.639	3.2639	6.4846	12.7441	24.7554	46.0821	81.9547	131.69	181.374
		1.6369	3.2597	6.4763	12.7278	24.7236	46.0229	81.8493	131.521	181.141
		1.6348	3.2555	6.468	12.7114	24.6918	45.9637	81.7441	131.352	180.908
		1.6327	3.2513	6.4596	12.6951	24.6601	45.9046	81.6391	131.183	180.676
		1.6306	3.2471	6.4513	12.6788	24.6284	45.8456	81.5342	131.015	180.444
		1.6285	3.2429	6.443	12.6625	24.5967	45.7867	81.4294	130.846	180.212
		1.6264	3.2388	6.4348	12.6462	24.5651	45.7279	81.3247	130.678	179.98
		1.6243	3.2346	6.4265	12.6299	24.5335	45.6691	81.2202	130.51	179.749
		1.6222	3.2305	6.4182	12.6137	24.502	45.6104	81.1158	130.343	179.518
		1.6201	3.2263	6.41	12.5975	24.4705	45.5518	81.0116	130.175	179.287
		1.618	3.2222	6.4018	12.5813	24.4391	45.4933	80.9075	130.008	179.057
		1.616	3.218	6.3935	12.5651	24.4077	45.4348	80.8035	129.841	178.827
		1.6139	3.2139	6.3853	12.549	24.3763	45.3764	80.6996	129.674	178.597
		1.6118	3.2097	6.3771	12.5329	24.345	45.3181	80.5959	129.507	178.367
		1.6097	3.2056	6.3689	12.5168	24.3137	45.2598	80.4923	129.341	178.138
		1.6077	3.2015	6.3607	12.5007	24.2824	45.2017	80.3889	129.174	177.909
		1.6056	3.1974	6.3525	12.4846	24.2512	45.1436	80.2856	129.008	177.68
		1.6035	3.1933	6.3444	12.4686	24.2201	45.0856	80.1824	128.843	177.452
		1.6015	3.1892	6.3362	12.4525	24.1889	45.0276	80.0794	128.677	177.224
		1.5994	3.1851	6.3281	12.4365	24.1578	44.9698	79.9764	128.512	176.996
		1.5974	3.181	6.32	12.4205	24.1268	44.912	79.8737	128.347	176.769
		1.5953	3.1769	6.3118	12.4046	24.0958	44.8542	79.771	128.182	176.542
		0.2779	0.5499	1.0598	2.0055	3.6169	6.1322	8.8368	11.3068	12.945
		1.6947	3.3748	6.7051	13.1775	25.5971	47.6489	84.7412	136.168	187.541
		1.6925	3.3705	6.6965	13.1605	25.5642	47.5877	84.6323	135.993	187.3
		1.6903	3.3662	6.6879	13.1436	25.5313	47.5265	84.5235	135.818	187.059
		1.6882	3.3618	6.6793	13.1267	25.4985	47.4655	84.4149	135.644	186.819
		1.686	3.3575	6.6707	13.1099	25.4658	47.4045	84.3064	135.469	186.579
		1.6838	3.3532	6.6621	13.093	25.433	47.3435	84.1981	135.295	186.339
		1.6817	3.3489	6.6536	13.0762	25.4004	47.2827	84.0899	135.121	186.1
		1.6795	3.3446	6.645	13.0594	25.3677	47.2219	83.9818	134.948	185.86
		1.6774	3.3403	6.6365	13.0426	25.3351	47.1612	83.8739	134.774	185.621
		1.6752	3.336	6.6279	13.0258	25.3025	47.1006	83.7661	134.601	185.383
		1.673	3.3317	6.6194	13.0091	25.27	47.0401	83.6584	134.428	185.145
		1.6709	3.3274	6.6109	12.9924	25.2376	46.9796	83.5509	134.255	184.907
		1.6687	3.3232	6.6024	12.9757	25.2051	46.9193	83.4435	134.083	184.669
		1.6666	3.3189	6.5939	12.959	25.1727	46.859	83.3363	133.911	184.432
		1.6645	3.3146	6.5855	12.9423	25.1404	46.7987	83.2292	133.738	184.195
		1.6623	3.3104	6.577	12.9257	25.1081	46.7386	83.1222	133.567	183.958
		1.6602	3.3061	6.5685	12.9091	25.0758	46.6785	83.0154	133.395	183.722
		1.6581	3.3019	6.5601	12.8925	25.0436	46.6185	82.9087	133.224	183.486
		1.6559	3.2976	6.5517	12.8759	25.0114	46.5586	82.8022	133.052	183.25
		1.6538	3.2934	6.5432	12.8594	24.9792	46.4988	82.6957	132.881	183.014
		1.6517	3.2891	6.5348	12.8429	24.9471	46.439	82.5895	132.71	182.779
		1.6495	3.2849	6.5264	12.8264	24.9151	46.3793	82.4833	132.54	182.544
		1.6474	3.2807	6.5181	12.8099	24.8831	46.3197	82.3773	132.37	182.31
		1.6453	3.2765	6.5097	12.7934	24.8511	46.2602	82.2714	132.2	182.075
		1.6432	3.2723	6.5013	12.777	24.8191	46.2008	82.1657	132.03	181.841
		1.6411	3.2681	6.493	12.7605	24.7872	46.1414	82.0601	131.86	181.607
		1.639	3.2639	6.4846	12.7441	24.7554	46.0821	81.9547	131.69	181.374
		1.6369	3.2597	6.4763	12.7278	24.7236	46.0229	81.8493	131.521	181.141
		1.6348	3.2555	6.468	12.7114	24.6918	45.9637	81.7441	131.352	180.908
		1.6327	3.2513	6.4596	12.6951	24.6601	45.9046	81.6391	131.183	180.676
		1.6306	3.2471	6.4513	12.6788	24.6284	45.8456	81.5342	131.015	180.444
		1.6285	3.2429	6.443	12.6625	24.5967	45.7867	81.4294	130.846	180.212
		1.6264	3.2388	6.4348	12.6462	24.5651	45.7279	81.3247	130.678	179.98
		1.6243	3.2346	6.4265	12.6299	24.5335	45.6691	81.2202	130.51	179.749
		1.6222	3.2305	6.4182	12.6137	24.502	45.6104	81.1158	130.343	179.518
		1.6201	3.2263	6.41	12.5975	24.4705	45.5518	81.0116	130.175	179.287
		1.618	3.2222	6.4018	12.5813	24.4391	45.4933	80.9075	130.008	179.057
		1.616	3.218	6.3935	12.5651	24.4077	45.4348	80.8035	129.841	178.827
		1.6139	3.2139	6.3853	12.549	24.3763	45.3764	80.6996	129.674	178.597
		1.6118	3.2097	6.3771	12.5329	24.345	45.3181	80.5959	129.507	178.367
		1.6097	3.2056	6.3689	12.5168	24.3137	45.2598	80.4923	129.341	178.138
		1.6077	3.2015	6.3607	12.5007	24.2824	45.2017	80.3889	129.174	177.909
		1.6056	3.1974	6.3525	12.4846	24.2512	45.1436	80.2856	129.008	177.68
		1.6035	3.1933	6.3444	12.4686	24.2201	45.0856	80.1824	128.843	177.452
		1.6015	3.1892	6.3362	12.4525	24.1889	45.0276	80.0794	128.677	177.224
		1.5994	3.1851	6.3281	12.4365	24.1578	44.9698	79.9764	128.512	176.996
		1.5974	3.181	6.32	12.4205	24.1268	44.912	79.8737	128.347	176.769
		1.5953	3.1769	6.3118	12.4046	24.0958	44.8542	79.771	128.182	176.542
		0.2779	0.5499	1.0598	2.0055	3.6169	6.1322	8.8368	11.3068	12.945

## Sheet: Fig.3B Left bottom
Fis1_K64A/K89A-Bap31_WT
Time1	0uM	0.625 μM	1.25 μM	2.5 μM	5 μM	10 μM	20 μM	40 μM	80 μM	160 μM
0	0	0	0	0	0	0	0	0	0	0
0.5	0	0	0	0	0	0	0	0	0	0
1	0	0	0	0	0.0074	0.0119	0.0671	0	0	0
1.5	0	0	0	0	0.0271	0.0513	0.1459	0	0.0961	0.0687
2	0.0687	0	0	0	0.0468	0.0907	0.2245	0	0.4109	0.6974
2.5	0.6974	0	0	0	0.0665	0.13	0.3029	0	0.724	1.3204
3	1.3204	0	0	0	0.0861	0.1692	0.3811	0	1.0354	1.9377
3.5	1.9377	0	0	0	0.1057	0.2084	0.4591	0	1.3453	2.5494
4	2.5494	0	0	0	0.1253	0.2475	0.5369	0	1.6534	3.1555
4.5	3.1555	0	0	0	0.1448	0.2865	0.6146	0	1.96	3.7561
5	3.7561	0	0	0	0.1643	0.3254	0.692	0.0323	2.2649	4.3513
5.5	4.3513	0	0	0	0.1838	0.3642	0.7693	0.19	2.5683	4.941
6	4.941	0	0	0	0.2032	0.403	0.8464	0.3472	2.87	5.5254
6.5	5.5254	0.0003	0	0	0.2226	0.4417	0.9233	0.5038	3.1701	6.1045
7	6.1045	0.0028	0.0034	0	0.242	0.4804	1	0.6599	3.4687	6.6782
7.5	6.6782	0.0053	0.0083	0	0.2613	0.5189	1.0766	0.8155	3.7657	7.2468
8	7.2468	0.0077	0.0132	0	0.2806	0.5574	1.1529	0.9705	4.0611	7.8102
8.5	7.8102	0.0102	0.0181	0.0025	0.2999	0.5958	1.2291	1.125	4.355	8.3684
9	8.3684	0.0126	0.0231	0.0124	0.3191	0.6341	1.3051	1.2791	4.6473	8.9216
9.5	8.9216	0.0151	0.028	0.0222	0.3384	0.6724	1.3809	1.4326	4.9381	9.4698
10	9.4698	0.0175	0.0328	0.0321	0.3575	0.7106	1.4565	1.5856	5.2273	10.0129
10.5	10.0129	0.02	0.0377	0.0419	0.3767	0.7487	1.532	1.738	5.515	10.5512
11	10.5512	0.0224	0.0426	0.0517	0.3958	0.7868	1.6073	1.89	5.8012	11.0845
11.5	11.0845	0.0249	0.0475	0.0615	0.4149	0.8247	1.6824	2.0414	6.0859	11.6129
12	11.6129	0.0273	0.0523	0.0713	0.4339	0.8626	1.7573	2.1924	6.3691	12.1366
12.5	12.1366	0.0297	0.0572	0.081	0.4529	0.9005	1.832	2.3428	6.6508	12.6555
13	12.6555	0.0321	0.0621	0.0908	0.4719	0.9382	1.9065	2.4928	6.931	13.1697
13.5	13.1697	0.0346	0.0669	0.1005	0.4909	0.9759	1.9809	2.6422	7.2097	13.6792
14	13.6792	0.037	0.0717	0.1102	0.5098	1.0135	2.0551	2.7911	7.487	14.184
14.5	14.184	0.0394	0.0766	0.1199	0.5287	1.0511	2.1291	2.9396	7.7628	14.6843
15	14.6843	0.0418	0.0814	0.1296	0.5475	1.0885	2.203	3.0875	8.0372	15.18
15.5	15.18	0.0442	0.0862	0.1393	0.5664	1.1259	2.2766	3.2349	8.3101	15.6712
16	15.6712	0.0466	0.091	0.1489	0.5851	1.1632	2.3501	3.3819	8.5815	16.1579
16.5	16.1579	0.049	0.0958	0.1586	0.6039	1.2005	2.4234	3.5283	8.8516	16.6402
17	16.6402	0.0514	0.1006	0.1682	0.6226	1.2377	2.4966	3.6743	9.1202	17.1182
17.5	17.1182	0.0538	0.1054	0.1778	0.6413	1.2748	2.5695	3.8198	9.3874	17.5917
18	17.5917	0.0562	0.1102	0.1874	0.66	1.3118	2.6423	3.9647	9.6532	18.061
18.5	18.061	0.0586	0.1149	0.197	0.6787	1.3488	2.7149	4.1092	9.9175	18.526
19	18.526	0.061	0.1197	0.2065	0.6973	1.3857	2.7874	4.2533	10.1805	18.9867
19.5	18.9867	0.0633	0.1245	0.2161	0.7158	1.4225	2.8597	4.3968	10.4421	19.4433
20	19.4433	0.0657	0.1292	0.2256	0.7344	1.4593	2.9318	4.5398	10.7024	19.8957
20.5	19.8957	0.0681	0.1339	0.2351	0.7529	1.496	3.0037	4.6824	10.9612	20.344
21	20.344	0.0705	0.1387	0.2446	0.7714	1.5326	3.0754	4.8245	11.2187	20.7882
21.5	20.7882	0.0728	0.1434	0.2541	0.7898	1.5692	3.147	4.9661	11.4749	21.2284
22	21.2284	0.0752	0.1481	0.2636	0.8083	1.6056	3.2184	5.1073	11.7296	21.6646
22.5	21.6646	0.0775	0.1529	0.2731	0.8266	1.642	3.2897	5.2479	11.9831	22.0967
23	22.0967	0.0799	0.1576	0.2825	0.845	1.6784	3.3607	5.3881	12.2352	22.525
23.5	22.525	0.0822	0.1623	0.292	0.8633	1.7146	3.4316	5.5279	12.486	22.9494
24	22.9494	0.0846	0.167	0.3014	0.8816	1.7509	3.5023	5.6671	12.7354	23.3699
24.5	23.3699	0.0869	0.1716	0.3108	0.8999	1.787	3.5729	5.8059	12.9836	23.7866
25	23.7866	0.0893	0.1763	0.3202	0.9181	1.823	3.6433	5.9442	13.2304	24.1995
25.5	24.1995	0.0916	0.181	0.3295	0.9363	1.859	3.7135	6.0821	13.4759	24.6086
26	24.6086	0.094	0.1857	0.3389	0.9545	1.895	3.7836	6.2195	13.7202	25.014
26.5	25.014	0.0963	0.1903	0.3482	0.9727	1.9308	3.8535	6.3564	13.9631	25.4157
27	25.4157	0.0986	0.195	0.3576	0.9908	1.9666	3.9232	6.4929	14.2048	25.8138
27.5	25.8138	0.1009	0.1996	0.3669	1.0089	2.0023	3.9927	6.6289	14.4452	26.2082
28	26.2082	0.1033	0.2043	0.3762	1.0269	2.038	4.0621	6.7645	14.6843	26.5991
28.5	26.5991	0.1056	0.2089	0.3855	1.045	2.0736	4.1313	6.8996	14.9222	26.9864
29	26.9864	0.1079	0.2135	0.3948	1.063	2.1091	4.2004	7.0343	15.1588	27.3702
29.5	27.3702	0.1102	0.2181	0.404	1.0809	2.1445	4.2693	7.1685	15.3941	27.7504
30	27.7504	0.1125	0.2227	0.4133	1.0989	2.1799	4.338	7.3023	15.6283	28.1273
30.5	28.1273	0.1148	0.2273	0.4225	1.1168	2.2152	4.4066	7.4356	15.8611	28.5007
31	28.5007	0.1171	0.2319	0.4317	1.1346	2.2505	4.475	7.5684	16.0928	28.8707
31.5	28.8707	0.1194	0.2365	0.4409	1.1525	2.2856	4.5432	7.7009	16.3233	29.2373
32	29.2373	0.1217	0.2411	0.4501	1.1703	2.3208	4.6113	7.8328	16.5525	29.6006
32.5	29.6006	0.124	0.2457	0.4593	1.1881	2.3558	4.6792	7.9644	16.7805	29.9606
33	29.9606	0.1263	0.2503	0.4684	1.2058	2.3908	4.7469	8.0955	17.0073	30.3173
33.5	30.3173	0.1286	0.2548	0.4776	1.2236	2.4257	4.8145	8.2261	17.2329	30.6707
34	30.6707	0.1308	0.2594	0.4867	1.2413	2.4605	4.8819	8.3563	17.4574	31.021
34.5	31.021	0.1331	0.2639	0.4958	1.2589	2.4953	4.9492	8.4861	17.6806	31.3681
35	31.3681	0.1354	0.2685	0.5049	1.2766	2.53	5.0163	8.6155	17.9027	31.712
35.5	31.712	0.1377	0.273	0.514	1.2942	2.5647	5.0832	8.7444	18.1236	32.0527
36	32.0527	0.1399	0.2775	0.5231	1.3118	2.5992	5.15	8.8728	18.3433	32.3904
36.5	32.3904	0.1422	0.2821	0.5322	1.3293	2.6337	5.2166	9.0009	18.5619	32.725
37	32.725	0.1444	0.2866	0.5412	1.3468	2.6682	5.2831	9.1285	18.7793	33.0566
37.5	33.0566	0.1467	0.2911	0.5502	1.3643	2.7026	5.3494	9.2557	18.9956	33.3851
38	33.3851	0.149	0.2956	0.5593	1.3818	2.7369	5.4155	9.3825	19.2108	33.7107
38.5	33.7107	0.1512	0.3001	0.5683	1.3992	2.7711	5.4815	9.5088	19.4248	34.0332
39	34.0332	0.1535	0.3046	0.5772	1.4166	2.8053	5.5474	9.6347	19.6376	34.3529
39.5	34.3529	0.1557	0.3091	0.5862	1.434	2.8394	5.613	9.7602	19.8494	34.6696
40	34.6696	0.1579	0.3135	0.5952	1.4514	2.8735	5.6785	9.8853	20.06	34.9835
40.5	34.9835	0.1602	0.318	0.6041	1.4687	2.9075	5.7439	10.0099	20.2696	35.2945
41	35.2945	0.1624	0.3225	0.6131	1.486	2.9414	5.8091	10.1342	20.478	35.6027
41.5	35.6027	0.1646	0.3269	0.622	1.5032	2.9753	5.8741	10.258	20.6853	35.9081
42	35.9081	0.1669	0.3314	0.6309	1.5204	3.0091	5.939	10.3814	20.8915	36.2107
42.5	36.2107	0.1691	0.3358	0.6398	1.5377	3.0428	6.0038	10.5044	21.0967	36.5105
43	36.5105	0.1713	0.3402	0.6487	1.5548	3.0764	6.0683	10.627	21.3008	36.8076
43.5	36.8076	0.1735	0.3447	0.6575	1.572	3.11	6.1328	10.7491	21.5037	37.102
44	37.102	0.1758	0.3491	0.6664	1.5891	3.1436	6.197	10.8709	21.7057	37.3938
44.5	37.3938	0.178	0.3535	0.6752	1.6062	3.1771	6.2612	10.9923	21.9065	37.6828
45	37.6828	0.1802	0.3579	0.6841	1.6232	3.2105	6.3251	11.1132	22.1063	37.9693
45.5	37.9693	0.1824	0.3623	0.6929	1.6403	3.2438	6.3889	11.2337	22.3051	38.2531
46	38.2531	0.1846	0.3667	0.7017	1.6573	3.2771	6.4526	11.3539	22.5028	38.5344
46.5	38.5344	0.1868	0.3711	0.7104	1.6742	3.3103	6.5161	11.4736	22.6994	38.8131
47	38.8131	0.189	0.3755	0.7192	1.6912	3.3435	6.5794	11.5929	22.895	39.0892
47.5	39.0892	0.1912	0.3799	0.728	1.7081	3.3766	6.6427	11.7119	23.0896	39.3629
48	39.3629	0.1934	0.3842	0.7367	1.725	3.4096	6.7057	11.8304	23.2832	39.634
48.5	39.634	0.1955	0.3886	0.7454	1.7419	3.4425	6.7686	11.9485	23.4757	39.9027
49	39.9027	0.1977	0.393	0.7542	1.7587	3.4754	6.8314	12.0663	23.6672	40.169
49.5	40.169	0.1999	0.3973	0.7629	1.7755	3.5083	6.894	12.1836	23.8578	40.4328
50	40.4328	0.2021	0.4016	0.7716	1.7923	3.5411	6.9564	12.3006	24.0473	40.6942
50.5	40.6942	0.2042	0.406	0.7802	1.809	3.5738	7.0187	12.4171	24.2358	40.9533
51	40.9533	0.2064	0.4103	0.7889	1.8257	3.6064	7.0809	12.5333	24.4233	41.2099
51.5	41.2099	0.2086	0.4146	0.7975	1.8424	3.639	7.1429	12.6491	24.6098	41.4643
52	41.4643	0.2107	0.419	0.8062	1.8591	3.6715	7.2047	12.7645	24.7954	41.7163
52.5	41.7163	0.2129	0.4233	0.8148	1.8757	3.704	7.2664	12.8795	24.9799	41.9661
53	41.9661	0.2151	0.4276	0.8234	1.8923	3.7364	7.328	12.9941	25.1635	42.2136
53.5	42.2136	0.2172	0.4319	0.832	1.9089	3.7687	7.3894	13.1083	25.3462	42.4588
54	42.4588	0.2194	0.4362	0.8406	1.9255	3.801	7.4507	13.2222	25.5278	42.7018
54.5	42.7018	0.2215	0.4405	0.8492	1.942	3.8332	7.5118	13.3357	25.7085	42.9425
55	42.9425	0.2237	0.4447	0.8577	1.9585	3.8654	7.5728	13.4487	25.8883	43.1811
55.5	43.1811	0.2258	0.449	0.8662	1.975	3.8975	7.6336	13.5615	26.0671	43.4175
56	43.4175	0.2279	0.4533	0.8748	1.9914	3.9295	7.6943	13.6738	26.245	43.6518
56.5	43.6518	0.2301	0.4575	0.8833	2.0078	3.9615	7.7548	13.7857	26.4219	43.8839
57	43.8839	0.2322	0.4618	0.8918	2.0242	3.9934	7.8152	13.8973	26.5979	44.114
57.5	44.114	0.2343	0.466	0.9003	2.0406	4.0252	7.8755	14.0085	26.773	44.3419
58	44.3419	0.2365	0.4703	0.9088	2.0569	4.057	7.9356	14.1194	26.9471	44.5677
58.5	44.5677	0.2386	0.4745	0.9172	2.0732	4.0888	7.9955	14.2298	27.1203	44.7915
59	44.7915	0.2407	0.4787	0.9257	2.0895	4.1204	8.0553	14.3399	27.2926	45.0133
59.5	45.0133	0.2428	0.483	0.9341	2.1058	4.152	8.115	14.4496	27.464	45.233
60	45.233	0.2449	0.4872	0.9425	2.122	4.1836	8.1745	14.559	27.6345	45.4508
60.5	45.4508	0.247	0.4914	0.9509	2.1382	4.2151	8.2339	14.668	27.8041	45.6665
61	45.6665	0.2492	0.4956	0.9593	2.1543	4.2465	8.2932	14.7766	27.9729	45.8803
61.5	45.8803	0.2513	0.4998	0.9677	2.1705	4.2779	8.3523	14.8849	28.1407	46.0922
62	46.0922	0.2534	0.504	0.9761	2.1866	4.3092	8.4113	14.9928	28.3076	46.3021
62.5	46.3021	0.2555	0.5082	0.9845	2.2027	4.3404	8.4701	15.1003	28.4737	46.5101
63	46.5101	0.2576	0.5124	0.9928	2.2188	4.3716	8.5288	15.2075	28.6388	46.7163
63.5	46.7163	0.2596	0.5165	1.0011	2.2348	4.4027	8.5873	15.3143	28.8032	46.9205
64	46.9205	0.2617	0.5207	1.0095	2.2508	4.4338	8.6457	15.4208	28.9666	47.1229
64.5	47.1229	0.2638	0.5248	1.0178	2.2668	4.4648	8.704	15.5269	29.1292	47.3235
65	47.3235	0.2659	0.529	1.0261	2.2828	4.4958	8.7621	15.6326	29.2909	47.5222
65.5	47.5222	0.268	0.5332	1.0343	2.2987	4.5266	8.8201	15.738	29.4518	47.7191
66	47.7191	0.2701	0.5373	1.0426	2.3146	4.5575	8.8779	15.843	29.6118	47.9142
66.5	47.9142	0.2721	0.5414	1.0509	2.3305	4.5883	8.9356	15.9477	29.771	48.1076
67	48.1076	0.2742	0.5456	1.0591	2.3463	4.619	8.9932	16.0521	29.9293	48.2992
67.5	48.2992	0.2763	0.5497	1.0673	2.3621	4.6496	9.0506	16.156	30.0868	48.489
68	48.489	0.2783	0.5538	1.0756	2.3779	4.6802	9.1079	16.2597	30.2435	48.6771
68.5	48.6771	0.2804	0.5579	1.0838	2.3937	4.7108	9.1651	16.363	30.3993	48.8635
69	48.8635	0.2825	0.562	1.092	2.4094	4.7412	9.2221	16.4659	30.5544	49.0482
69.5	49.0482	0.2845	0.5661	1.1001	2.4252	4.7717	9.279	16.5685	30.7086	49.2313
70	49.2313	0.2866	0.5702	1.1083	2.4409	4.802	9.3358	16.6708	30.862	49.4126
70.5	49.4126	0.2886	0.5743	1.1165	2.4565	4.8323	9.3924	16.7727	31.0146	49.5923
71	49.5923	0.2907	0.5784	1.1246	2.4722	4.8626	9.4488	16.8742	31.1664	49.7704
71.5	49.7704	0.2927	0.5824	1.1327	2.4878	4.8928	9.5052	16.9755	31.3174	49.9469
72	49.9469	0.2948	0.5865	1.1408	2.5034	4.9229	9.5614	17.0764	31.4675	50.1217
72.5	50.1217	0.2968	0.5906	1.1489	2.5189	4.953	9.6175	17.1769	31.6169	50.295
73	50.295	0.2988	0.5946	1.157	2.5345	4.983	9.6734	17.2771	31.7655	50.4667
73.5	50.4667	0.3009	0.5987	1.1651	2.55	5.0129	9.7292	17.377	31.9134	50.6368
74	50.6368	0.3029	0.6027	1.1732	2.5655	5.0428	9.7849	17.4766	32.0604	50.8054
74.5	50.8054	0.3049	0.6068	1.1812	2.5809	5.0727	9.8404	17.5758	32.2067	50.9724
75	50.9724	0.3069	0.6108	1.1893	2.5963	5.1025	9.8958	17.6746	32.3522	51.1379
75.5	51.1379	0.309	0.6148	1.1973	2.6118	5.1322	9.9511	17.7732	32.4969	51.302
76	51.302	0.311	0.6188	1.2053	2.6271	5.1619	10.0063	17.8714	32.6409	51.4645
76.5	51.4645	0.313	0.6229	1.2133	2.6425	5.1915	10.0613	17.9693	32.7841	51.6255
77	51.6255	0.315	0.6269	1.2213	2.6578	5.2211	10.1162	18.0669	32.9266	51.7851
77.5	51.7851	0.317	0.6309	1.2293	2.6731	5.2506	10.1709	18.1641	33.0683	51.9432
78	51.9432	0.319	0.6349	1.2373	2.6884	5.28	10.2255	18.261	33.2092	52.0999
78.5	52.0999	0.321	0.6389	1.2452	2.7037	5.3094	10.28	18.3576	33.3495	52.2552
79	52.2552	0.323	0.6428	1.2532	2.7189	5.3387	10.3344	18.4538	33.4889	52.409
79.5	52.409	0.325	0.6468	1.2611	2.7341	5.368	10.3886	18.5498	33.6277	52.5615
80	52.5615	0.327	0.6508	1.269	2.7493	5.3972	10.4427	18.6454	33.7657	52.7125
80.5	52.7125	0.329	0.6548	1.2769	2.7644	5.4264	10.4967	18.7407	33.903	52.8622
81	52.8622	0.331	0.6587	1.2848	2.7795	5.4555	10.5505	18.8357	34.0395	53.0105
81.5	53.0105	0.333	0.6627	1.2927	2.7946	5.4846	10.6042	18.9303	34.1754	53.1575
82	53.1575	0.3349	0.6666	1.3006	2.8097	5.5136	10.6578	19.0246	34.3105	53.3032
82.5	53.3032	0.3369	0.6706	1.3084	2.8248	5.5425	10.7112	19.1187	34.4449	53.4475
83	53.4475	0.3389	0.6745	1.3163	2.8398	5.5714	10.7646	19.2124	34.5786	53.5905
83.5	53.5905	0.3409	0.6784	1.3241	2.8548	5.6003	10.8178	19.3058	34.7116	53.7322
84	53.7322	0.3428	0.6824	1.3319	2.8698	5.629	10.8708	19.3989	34.8439	53.8726
84.5	53.8726	0.3448	0.6863	1.3397	2.8847	5.6578	10.9238	19.4916	34.9755	54.0117
85	54.0117	0.3468	0.6902	1.3475	2.8996	5.6864	10.9766	19.5841	35.1064	54.1496
85.5	54.1496	0.3487	0.6941	1.3553	2.9145	5.7151	11.0293	19.6762	35.2366	54.2862
86	54.2862	0.3507	0.698	1.3631	2.9294	5.7436	11.0819	19.7681	35.3662	54.4216
86.5	54.4216	0.3527	0.7019	1.3708	2.9443	5.7721	11.1343	19.8596	35.495	54.5557
87	54.5557	0.3546	0.7058	1.3786	2.9591	5.8006	11.1866	19.9508	35.6232	54.6886
87.5	54.6886	0.3566	0.7097	1.3863	2.9739	5.829	11.2388	20.0417	35.7507	54.8203
88	54.8203	0.3585	0.7136	1.394	2.9887	5.8573	11.2909	20.1323	35.8775	54.9508
88.5	54.9508	0.3605	0.7174	1.4017	3.0034	5.8856	11.3428	20.2227	36.0037	55.0802
89	55.0802	0.3624	0.7213	1.4094	3.0181	5.9138	11.3946	20.3127	36.1291	55.2083
89.5	55.2083	0.3643	0.7252	1.4171	3.0329	5.942	11.4463	20.4024	36.254	55.3353
90	55.3353	0.3663	0.729	1.4248	3.0475	5.9702	11.4979	20.4918	36.3781	55.4611
90.5	55.4611	0.3682	0.7329	1.4325	3.0622	5.9982	11.5493	20.5809	36.5016	55.5858
91	55.5858	0.3701	0.7367	1.4401	3.0768	6.0263	11.6006	20.6697	36.6245	55.7093
91.5	55.7093	0.3721	0.7405	1.4478	3.0914	6.0542	11.6518	20.7582	36.7467	55.8317
92	55.8317	0.374	0.7444	1.4554	3.106	6.0821	11.7029	20.8464	36.8683	55.953
92.5	55.953	0.3759	0.7482	1.463	3.1206	6.11	11.7539	20.9343	36.9892	56.0732
93	56.0732	0.3778	0.752	1.4706	3.1351	6.1378	11.8047	21.0219	37.1095	56.1924
93.5	56.1924	0.3797	0.7558	1.4782	3.1496	6.1656	11.8554	21.1093	37.2292	56.3104
94	56.3104	0.3817	0.7597	1.4858	3.1641	6.1933	11.906	21.1963	37.3482	56.4273
94.5	56.4273	0.3836	0.7635	1.4934	3.1785	6.2209	11.9565	21.283	37.4666	56.5432
95	56.5432	0.3855	0.7673	1.5009	3.193	6.2485	12.0068	21.3695	37.5844	56.658
95.5	56.658	0.3874	0.7711	1.5085	3.2074	6.276	12.0571	21.4557	37.7015	56.7718
96	56.7718	0.3893	0.7748	1.516	3.2218	6.3035	12.1072	21.5415	37.8181	56.8846
96.5	56.8846	0.3912	0.7786	1.5235	3.2361	6.331	12.1572	21.6271	37.934	56.9963
97	56.9963	0.3931	0.7824	1.531	3.2505	6.3584	12.207	21.7124	38.0493	57.107
97.5	57.107	0.395	0.7862	1.5385	3.2648	6.3857	12.2568	21.7974	38.164	57.2167
98	57.2167	0.3969	0.7899	1.546	3.2791	6.413	12.3064	21.8822	38.2781	57.3254
98.5	57.3254	0.3988	0.7937	1.5535	3.2933	6.4402	12.3559	21.9666	38.3916	57.4331
99	57.4331	0.4006	0.7974	1.561	3.3076	6.4674	12.4053	22.0508	38.5045	57.5399
99.5	57.5399	0.4025	0.8012	1.5684	3.3218	6.4945	12.4546	22.1347	38.6168	57.6456
100	57.6456	0.4044	0.8049	1.5758	3.336	6.5216	12.5037	22.2182	38.7285	57.7504
100.5	57.7504	0.4063	0.8087	1.5833	3.3502	6.5486	12.5528	22.3016	38.8396	57.8543
101	57.8543	0.4082	0.8124	1.5907	3.3643	6.5756	12.6017	22.3846	38.9502	57.9572
101.5	57.9572	0.41	0.8161	1.5981	3.3784	6.6025	12.6505	22.4674	39.0601	58.0591
102	58.0591	0.4119	0.8199	1.6055	3.3925	6.6294	12.6992	22.5499	39.1695	58.1602
102.5	58.1602	0.4138	0.8236	1.6129	3.4066	6.6562	12.7478	22.6321	39.2783	58.2603
103	58.2603	0.4156	0.8273	1.6203	3.4207	6.6829	12.7962	22.714	39.3865	58.3595
103.5	58.3595	0.4175	0.831	1.6276	3.4347	6.7096	12.8446	22.7956	39.4942	58.4578
104	58.4578	0.4194	0.8347	1.635	3.4487	6.7363	12.8928	22.877	39.6013	58.5552
104.5	58.5552	0.4212	0.8384	1.6423	3.4627	6.7629	12.9409	22.9581	39.7078	58.6517
105	58.6517	0.4231	0.8421	1.6496	3.4767	6.7895	12.9889	23.039	39.8138	58.7474
105.5	58.7474	0.4249	0.8457	1.6569	3.4906	6.816	13.0368	23.1195	39.9192	58.8422
106	58.8422	0.4268	0.8494	1.6642	3.5045	6.8425	13.0846	23.1998	40.024	58.9361
106.5	58.9361	0.4286	0.8531	1.6715	3.5184	6.8689	13.1322	23.2799	40.1283	59.0291
107	59.0291	0.4305	0.8568	1.6788	3.5323	6.8952	13.1797	23.3596	40.2321	59.1213
107.5	59.1213	0.4323	0.8604	1.6861	3.5461	6.9215	13.2272	23.4391	40.3353	59.2127
108	59.2127	0.4341	0.8641	1.6934	3.5599	6.9478	13.2745	23.5183	40.4379	59.3033
108.5	59.3033	0.436	0.8677	1.7006	3.5737	6.974	13.3217	23.5973	40.54	59.393
109	59.393	0.4378	0.8714	1.7078	3.5875	7.0001	13.3688	23.676	40.6416	59.4819
109.5	59.4819	0.4396	0.875	1.7151	3.6013	7.0263	13.4157	23.7544	40.7426	59.57
110	59.57	0.4415	0.8786	1.7223	3.615	7.0523	13.4626	23.8326	40.8431	59.6573
110.5	59.6573	0.4433	0.8823	1.7295	3.6287	7.0783	13.5094	23.9105	40.9431	59.7438
111	59.7438	0.4451	0.8859	1.7367	3.6424	7.1043	13.556	23.9882	41.0426	59.8295
111.5	59.8295	0.4469	0.8895	1.7439	3.656	7.1302	13.6025	24.0655	41.1415	59.9144
112	59.9144	0.4487	0.8931	1.751	3.6697	7.156	13.6489	24.1427	41.2399	59.9986
112.5	59.9986	0.4505	0.8967	1.7582	3.6833	7.1819	13.6952	24.2195	41.3378	60.0819
113	60.0819	0.4524	0.9003	1.7653	3.6969	7.2076	13.7414	24.2962	41.4352	60.1646
113.5	60.1646	0.4542	0.9039	1.7725	3.7105	7.2333	13.7875	24.3725	41.532	60.2465
114	60.2465	0.456	0.9075	1.7796	3.724	7.259	13.8335	24.4486	41.6284	60.3276
114.5	60.3276	0.4578	0.9111	1.7867	3.7375	7.2846	13.8793	24.5244	41.7242	60.408
115	60.408	0.4596	0.9147	1.7938	3.751	7.3102	13.9251	24.6	41.8195	60.4877
115.5	60.4877	0.4614	0.9182	1.8009	3.7645	7.3357	13.9707	24.6754	41.9144	60.5666
116	60.5666	0.4632	0.9218	1.808	3.778	7.3612	14.0163	24.7505	42.0087	60.6448
116.5	60.6448	0.465	0.9254	1.8151	3.7914	7.3866	14.0617	24.8253	42.1025	60.7223
117	60.7223	0.4667	0.9289	1.8221	3.8048	7.4119	14.107	24.8999	42.1959	60.7991
117.5	60.7991	0.4685	0.9325	1.8292	3.8182	7.4373	14.1522	24.9742	42.2887	60.8752
118	60.8752	0.4703	0.936	1.8362	3.8316	7.4625	14.1973	25.0483	42.3811	60.9507
118.5	60.9507	0.4721	0.9396	1.8432	3.8449	7.4878	14.2423	25.1221	42.4729	61.0254
119	61.0254	0.4739	0.9431	1.8502	3.8582	7.5129	14.2872	25.1957	42.5643	61.0994
119.5	61.0994	0.4757	0.9466	1.8572	3.8715	7.5381	14.332	25.269	42.6552	61.1728
120	61.1728	0.4774	0.9502	1.8642	3.8848	7.5631	14.3766	25.3421	42.7457	61.2455
120.5	61.2455	0.4792	0.9537	1.8712	3.8981	7.5882	14.4212	25.415	42.8356	61.3175
121	61.3175	0.481	0.9572	1.8782	3.9113	7.6132	14.4657	25.4876	42.9251	61.3889
121.5	61.3889	0.4827	0.9607	1.8852	3.9245	7.6381	14.51	25.5599	43.0141	61.4597
122	61.4597	0.4845	0.9642	1.8921	3.9377	7.663	14.5543	25.6321	43.1026	61.5298
122.5	61.5298	0.4863	0.9677	1.8991	3.9509	7.6878	14.5984	25.7039	43.1907	61.5992
123	61.5992	0.488	0.9712	1.906	3.964	7.7126	14.6424	25.7756	43.2783	61.6681
123.5	61.6681	0.4898	0.9747	1.9129	3.9771	7.7374	14.6864	25.847	43.3654	61.7363
124	61.7363	0.4915	0.9782	1.9198	3.9902	7.7621	14.7302	25.9181	43.4521	61.8038
124.5	61.8038	0.4933	0.9817	1.9267	4.0033	7.7867	14.7739	25.989	43.5383	61.8708
125	61.8708	0.495	0.9851	1.9336	4.0164	7.8113	14.8175	26.0597	43.6241	61.9372
125.5	61.9372	0.4968	0.9886	1.9405	4.0294	7.8359	14.861	26.1302	43.7094	62.0029
126	62.0029	0.4985	0.9921	1.9473	4.0424	7.8604	14.9044	26.2004	43.7943	62.0681
126.5	62.0681	0.5003	0.9955	1.9542	4.0554	7.8849	14.9477	26.2703	43.8787	62.1326
127	62.1326	0.502	0.999	1.961	4.0684	7.9093	14.9909	26.3401	43.9627	62.1966
127.5	62.1966	0.5037	1.0024	1.9679	4.0813	7.9337	15.034	26.4096	44.0462	62.26
128	62.26	0.5055	1.0059	1.9747	4.0943	7.958	15.077	26.4788	44.1293	62.3228
128.5	62.3228	0.5072	1.0093	1.9815	4.1072	7.9823	15.1199	26.5479	44.212	62.385
129	62.385	0.5089	1.0128	1.9883	4.1201	8.0065	15.1627	26.6167	44.2942	62.4467
129.5	62.4467	0.5106	1.0162	1.9951	4.1329	8.0307	15.2054	26.6853	44.376	62.5078
130	62.5078	0.5124	1.0196	2.0019	4.1458	8.0548	15.248	26.7536	44.4573	62.5684
130.5	62.5684	0.5141	1.023	2.0086	4.1586	8.0789	15.2904	26.8217	44.5383	62.6284
131	62.6284	0.5158	1.0264	2.0154	4.1714	8.103	15.3328	26.8896	44.6188	62.6879
131.5	62.6879	0.5175	1.0298	2.0222	4.1842	8.127	15.3751	26.9573	44.6988	62.7468
132	62.7468	0.5192	1.0332	2.0289	4.1969	8.1509	15.4173	27.0247	44.7785	62.8052
132.5	62.8052	0.5209	1.0366	2.0356	4.2097	8.1748	15.4593	27.0919	44.8577	62.863
133	62.863	0.5227	1.04	2.0423	4.2224	8.1987	15.5013	27.1589	44.9365	62.9203
133.5	62.9203	0.5244	1.0434	2.049	4.2351	8.2225	15.5432	27.2257	45.0149	62.9771
134	62.9771	0.5261	1.0468	2.0557	4.2477	8.2463	15.585	27.2922	45.0929	63.0334
134.5	63.0334	0.5278	1.0502	2.0624	4.2604	8.27	15.6266	27.3585	45.1705	63.0892
135	63.0892	0.5295	1.0535	2.0691	4.273	8.2937	15.6682	27.4246	45.2477	63.1445
135.5	63.1445	0.5312	1.0569	2.0758	4.2856	8.3173	15.7097	27.4905	45.3244	63.1992
136	63.1992	0.5329	1.0603	2.0824	4.2982	8.3409	15.7511	27.5561	45.4008	63.2535
136.5	63.2535	0.5345	1.0636	2.0891	4.3108	8.3645	15.7924	27.6215	45.4767	63.3073
137	63.3073	0.5362	1.067	2.0957	4.3233	8.388	15.8335	27.6867	45.5523	63.3606
137.5	63.3606	0.5379	1.0703	2.1023	4.3358	8.4114	15.8746	27.7517	45.6274	63.4134
138	63.4134	0.5396	1.0737	2.1089	4.3483	8.4348	15.9156	27.8165	45.7022	63.4657
138.5	63.4657	0.5413	1.077	2.1155	4.3608	8.4582	15.9565	27.8811	45.7766	63.5175
139	63.5175	0.543	1.0803	2.1221	4.3733	8.4815	15.9973	27.9454	45.8505	63.5689
139.5	63.5689	0.5446	1.0837	2.1287	4.3857	8.5048	16.038	28.0095	45.9241	63.6198
140	63.6198	0.5463	1.087	2.1353	4.3981	8.528	16.0785	28.0734	45.9973	63.6702
140.5	63.6702	0.548	1.0903	2.1419	4.4105	8.5512	16.119	28.1371	46.0701	63.7202
141	63.7202	0.5496	1.0936	2.1484	4.4229	8.5744	16.1594	28.2006	46.1425	63.7697
141.5	63.7697	0.5513	1.0969	2.155	4.4353	8.5975	16.1997	28.2639	46.2146	63.8188
142	63.8188	0.553	1.1002	2.1615	4.4476	8.6205	16.2399	28.3269	46.2862	63.8675
142.5	63.8675	0.5546	1.1035	2.168	4.4599	8.6436	16.2801	28.3898	46.3575	63.9156
143	63.9156	0.5563	1.1068	2.1745	4.4722	8.6665	16.3201	28.4524	46.4284	63.9634
143.5	63.9634	0.558	1.1101	2.181	4.4845	8.6894	16.36	28.5148	46.499	64.0107
144	64.0107	0.5596	1.1134	2.1875	4.4968	8.7123	16.3998	28.577	46.5691	64.0576
144.5	64.0576	0.5613	1.1167	2.194	4.509	8.7352	16.4395	28.639	46.6389	64.104
145	64.104	0.5629	1.1199	2.2005	4.5212	8.758	16.4792	28.7008	46.7084	64.1501
145.5	64.1501	0.5646	1.1232	2.2069	4.5334	8.7807	16.5187	28.7624	46.7774	64.1957
146	64.1957	0.5662	1.1265	2.2134	4.5456	8.8034	16.5581	28.8238	46.8461	64.2409
146.5	64.2409	0.5678	1.1297	2.2198	4.5577	8.8261	16.5975	28.885	46.9145	64.2857
147	64.2857	0.5695	1.133	2.2263	4.5699	8.8487	16.6367	28.946	46.9824	64.3301
147.5	64.3301	0.5711	1.1362	2.2327	4.582	8.8713	16.6759	29.0067	47.05	64.374
148	64.374	0.5728	1.1395	2.2391	4.5941	8.8938	16.715	29.0673	47.1173	64.4176
148.5	64.4176	0.5744	1.1427	2.2455	4.6061	8.9163	16.754	29.1277	47.1842	64.4608
149	64.4608	0.576	1.146	2.2519	4.6182	8.9388	16.7928	29.1878	47.2508	64.5036
149.5	64.5036	0.5776	1.1492	2.2583	4.6302	8.9612	16.8316	29.2478	47.317	64.546
150	64.546	0.5793	1.1524	2.2647	4.6422	8.9835	16.8703	29.3075	47.3828	64.588
150.5	64.588	0.5809	1.1556	2.271	4.6542	9.0058	16.9089	29.3671	47.4483	64.6296
151	64.6296	0.5825	1.1588	2.2774	4.6662	9.0281	16.9474	29.4265	47.5135	64.6709
151.5	64.6709	0.5841	1.1621	2.2837	4.6782	9.0504	16.9858	29.4856	47.5783	64.7118
152	64.7118	0.5857	1.1653	2.29	4.6901	9.0725	17.0242	29.5446	47.6428	64.7523
152.5	64.7523	0.5874	1.1685	2.2964	4.702	9.0947	17.0624	29.6033	47.7069	64.7924
153	64.7924	0.589	1.1717	2.3027	4.7139	9.1168	17.1005	29.6619	47.7707	64.8322
153.5	64.8322	0.5906	1.1749	2.309	4.7258	9.1389	17.1386	29.7203	47.8342	64.8716
154	64.8716	0.5922	1.178	2.3153	4.7376	9.1609	17.1766	29.7784	47.8973	64.9106
154.5	64.9106	0.5938	1.1812	2.3216	4.7494	9.1829	17.2144	29.8364	47.9601	64.9493
155	64.9493	0.5954	1.1844	2.3278	4.7613	9.2048	17.2522	29.8942	48.0225	64.9877
155.5	64.9877	0.597	1.1876	2.3341	4.7731	9.2267	17.2899	29.9518	48.0847	65.0257
156	65.0257	0.5986	1.1907	2.3404	4.7848	9.2486	17.3275	30.0092	48.1465	65.0633
156.5	65.0633	0.6002	1.1939	2.3466	4.7966	9.2704	17.365	30.0664	48.208	65.1006
157	65.1006	0.6018	1.1971	2.3528	4.8083	9.2922	17.4024	30.1234	48.2691	65.1376
157.5	65.1376	0.6034	1.2002	2.3591	4.82	9.3139	17.4398	30.1802	48.33	65.1742
158	65.1742	0.605	1.2034	2.3653	4.8317	9.3356	17.477	30.2369	48.3905	65.2105
158.5	65.2105	0.6065	1.2065	2.3715	4.8434	9.3572	17.5141	30.2933	48.4507	65.2465
159	65.2465	0.6081	1.2096	2.3777	4.8551	9.3788	17.5512	30.3496	48.5105	65.2821
159.5	65.2821	0.6097	1.2128	2.3839	4.8667	9.4004	17.5882	30.4056	48.5701	65.3174
160	65.3174	0.6113	1.2159	2.3901	4.8783	9.4219	17.6251	30.4615	48.6293	65.3524
160.5	65.3524	0.6129	1.219	2.3962	4.8899	9.4434	17.6619	30.5172	48.6883	65.3871
161	65.3871	0.6144	1.2222	2.4024	4.9015	9.4648	17.6986	30.5727	48.7469	65.4215
161.5	65.4215	0.616	1.2253	2.4085	4.913	9.4862	17.7352	30.628	48.8052	65.4555
162	65.4555	0.6176	1.2284	2.4147	4.9246	9.5076	17.7717	30.6831	48.8632	65.4892
162.5	65.4892	0.6191	1.2315	2.4208	4.9361	9.5289	17.8082	30.7381	48.9209	65.5227
163	65.5227	0.6207	1.2346	2.4269	4.9476	9.5502	17.8445	30.7929	48.9783	65.5558
163.5	65.5558	0.6223	1.2377	2.433	4.9591	9.5714	17.8808	30.8474	49.0354	65.5886
164	65.5886	0.6238	1.2408	2.4391	4.9705	9.5926	17.917	30.9018	49.0922	65.6211
164.5	65.6211	0.6254	1.2439	2.4452	4.982	9.6138	17.9531	30.956	49.1487	65.6534
165	65.6534	0.6269	1.247	2.4513	4.9934	9.6349	17.9891	31.0101	49.2049	65.6853
165.5	65.6853	0.6285	1.25	2.4574	5.0048	9.656	18.025	31.0639	49.2608	65.717
166	65.717	0.63	1.2531	2.4635	5.0162	9.677	18.0609	31.1176	49.3164	65.7483
166.5	65.7483	0.6316	1.2562	2.4695	5.0276	9.698	18.0966	31.1711	49.3717	65.7794
167	65.7794	0.6331	1.2592	2.4756	5.0389	9.719	18.1323	31.2244	49.4267	65.8102
167.5	65.8102	0.6347	1.2623	2.4816	5.0503	9.7399	18.1679	31.2775	49.4815	65.8407
168	65.8407	0.6362	1.2654	2.4876	5.0616	9.7608	18.2034	31.3305	49.5359	65.8709
168.5	65.8709	0.6378	1.2684	2.4936	5.0729	9.7816	18.2388	31.3833	49.5901	65.9009
169	65.9009	0.6393	1.2715	2.4997	5.0841	9.8024	18.2741	31.4359	49.6439	65.9306
169.5	65.9306	0.6408	1.2745	2.5057	5.0954	9.8232	18.3094	31.4883	49.6975	65.96
170	65.96	0.6424	1.2775	2.5116	5.1066	9.8439	18.3446	31.5405	49.7508	65.9891
170.5	65.9891	0.6439	1.2806	2.5176	5.1178	9.8645	18.3796	31.5926	49.8039	66.018
171	66.018	0.6454	1.2836	2.5236	5.129	9.8852	18.4146	31.6445	49.8566	66.0466
171.5	66.0466	0.647	1.2866	2.5296	5.1402	9.9058	18.4495	31.6962	49.9091	66.075
172	66.075	0.6485	1.2896	2.5355	5.1514	9.9263	18.4844	31.7478	49.9613	66.1031
172.5	66.1031	0.65	1.2927	2.5415	5.1625	9.9469	18.5191	31.7992	50.0132	66.1309
173	66.1309	0.6515	1.2957	2.5474	5.1736	9.9673	18.5538	31.8504	50.0648	66.1585
173.5	66.1585	0.653	1.2987	2.5533	5.1847	9.9878	18.5883	31.9014	50.1162	66.1859
174	66.1859	0.6546	1.3017	2.5592	5.1958	10.0082	18.6228	31.9523	50.1673	66.2129
174.5	66.2129	0.6561	1.3047	2.5651	5.2069	10.0285	18.6573	32.003	50.2181	66.2398
175	66.2398	0.6576	1.3077	2.571	5.2179	10.0489	18.6916	32.0535	50.2687	66.2664
175.5	66.2664	0.6591	1.3107	2.5769	5.229	10.0692	18.7258	32.1038	50.319	66.2927
176	66.2927	0.6606	1.3136	2.5828	5.24	10.0894	18.76	32.154	50.369	66.3189
176.5	66.3189	0.6621	1.3166	2.5887	5.251	10.1096	18.7941	32.204	50.4187	66.3447
177	66.3447	0.6636	1.3196	2.5945	5.262	10.1298	18.8281	32.2539	50.4682	66.3704
177.5	66.3704	0.6651	1.3226	2.6004	5.2729	10.1499	18.862	32.3036	50.5175	66.3958
178	66.3958	0.6666	1.3255	2.6062	5.2839	10.17	18.8958	32.3531	50.5665	66.421
178.5	66.421	0.6681	1.3285	2.6121	5.2948	10.1901	18.9296	32.4024	50.6152	66.4459
179	66.4459	0.6696	1.3315	2.6179	5.3057	10.2101	18.9633	32.4516	50.6637	66.4707
179.5	66.4707	0.6711	1.3344	2.6237	5.3166	10.2301	18.9969	32.5006	50.7119	66.4952
180	66.4952	0.6726	1.3374	2.6295	5.3274	10.25	19.0304	32.5495	50.7598	66.5194
180.5	66.5194	0.6741	1.3403	2.6353	5.3383	10.2699	19.0638	32.5982	50.8075	66.5435
181	66.5435	0.6755	1.3432	2.6411	5.3491	10.2898	19.0972	32.6467	50.855	66.5673
181.5	66.5673	0.677	1.3462	2.6469	5.3599	10.3096	19.1305	32.6951	50.9022	66.591
182	66.591	0.6785	1.3491	2.6527	5.3707	10.3294	19.1637	32.7433	50.9491	66.6144
182.5	66.6144	0.68	1.352	2.6584	5.3815	10.3491	19.1968	32.7913	50.9958	66.6376
183	66.6376	0.6815	1.355	2.6642	5.3923	10.3688	19.2298	32.8392	51.0423	66.6605
183.5	66.6605	0.6829	1.3579	2.6699	5.403	10.3885	19.2628	32.8869	51.0885	66.6833
184	66.6833	0.6844	1.3608	2.6756	5.4137	10.4081	19.2957	32.9345	51.1345	66.7059
184.5	66.7059	0.6859	1.3637	2.6814	5.4244	10.4277	19.3285	32.9819	51.1802	66.7282
185	66.7282	0.6873	1.3666	2.6871	5.4351	10.4473	19.3612	33.0291	51.2257	66.7504
185.5	66.7504	0.6888	1.3695	2.6928	5.4458	10.4668	19.3939	33.0762	51.271	66.7723
186	66.7723	0.6903	1.3724	2.6985	5.4564	10.4863	19.4264	33.1231	51.316	66.7941
186.5	66.7941	0.6917	1.3753	2.7042	5.4671	10.5058	19.4589	33.1699	51.3607	66.8157
187	66.8157	0.6932	1.3782	2.7099	5.4777	10.5252	19.4913	33.2165	51.4053	66.837
187.5	66.837	0.6946	1.3811	2.7155	5.4883	10.5446	19.5237	33.263	51.4496	66.8582
188	66.8582	0.6961	1.384	2.7212	5.4988	10.5639	19.5559	33.3093	51.4937	66.8792
188.5	66.8792	0.6975	1.3868	2.7269	5.5094	10.5832	19.5881	33.3554	51.5375	66.8999
189	66.8999	0.699	1.3897	2.7325	5.52	10.6025	19.6202	33.4014	51.5811	66.9205
189.5	66.9205	0.7004	1.3926	2.7382	5.5305	10.6217	19.6522	33.4472	51.6245	66.9409
190	66.9409	0.7019	1.3954	2.7438	5.5365	10.6351	19.6411	33.4929	51.6676	66.9612
190.5	66.9612	0.7033	1.3983	2.7494	5.5286	10.6199	19.613	33.5384	51.6904	66.9812
191	66.9812	0.7048	1.4011	2.755	5.5207	10.6047	19.585	33.5838	51.6166	66.8882
191.5	66.8882	0.7062	1.404	2.7606	5.5128	10.5896	19.557	33.629	51.5428	66.7927
192	66.7927	0.7077	1.4068	2.7662	5.5049	10.5745	19.5291	33.6741	51.4692	66.6972
192.5	66.6972	0.7091	1.4097	2.7718	5.4971	10.5594	19.5012	33.719	51.3957	66.602
193	66.602	0.7105	1.4125	2.7774	5.4892	10.5443	19.4734	33.7638	51.3223	66.5068
193.5	66.5068	0.712	1.4153	2.7829	5.4814	10.5292	19.4455	33.8084	51.249	66.4118
194	66.4118	0.7134	1.4182	2.7885	5.4735	10.5142	19.4178	33.8462	51.1758	66.317
194.5	66.317	0.7148	1.421	2.7941	5.4657	10.4991	19.39	33.7978	51.1027	66.2222
195	66.2222	0.7162	1.4238	2.7996	5.4579	10.4842	19.3623	33.7495	51.0297	66.1276
195.5	66.1276	0.7176	1.4266	2.8051	5.4501	10.4692	19.3347	33.7013	50.9568	66.0332
196	66.0332	0.7166	1.4268	2.8107	5.4423	10.4542	19.307	33.6532	50.884	65.9388
196.5	65.9388	0.7156	1.4247	2.8162	5.4346	10.4393	19.2795	33.6051	50.8113	65.8446
197	65.8446	0.7146	1.4227	2.8217	5.4268	10.4244	19.2519	33.5571	50.7387	65.7506
197.5	65.7506	0.7135	1.4207	2.826	5.419	10.4095	19.2244	33.5092	50.6662	65.6567
198	65.6567	0.7125	1.4186	2.822	5.4113	10.3946	19.197	33.4613	50.5938	65.5629
198.5	65.5629	0.7115	1.4166	2.818	5.4036	10.3798	19.1695	33.4135	50.5216	65.4692
199	65.4692	0.7105	1.4146	2.8139	5.3959	10.3649	19.1422	33.3658	50.4494	65.3757
199.5	65.3757	0.7095	1.4126	2.8099	5.3881	10.3501	19.1148	33.3181	50.3773	65.2823
200	65.2823	0.7085	1.4106	2.8059	5.3805	10.3353	19.0875	33.2705	50.3054	65.1891
200.5	65.1891	0.7075	1.4085	2.8019	5.3728	10.3206	19.0602	33.223	50.2335	65.0959
201	65.0959	0.7064	1.4065	2.7979	5.3651	10.3058	19.033	33.1755	50.1618	65.0029
201.5	65.0029	0.7054	1.4045	2.7939	5.3574	10.2911	19.0058	33.1281	50.0901	64.9101
202	64.9101	0.7044	1.4025	2.7899	5.3498	10.2764	18.9787	33.0808	50.0186	64.8174
202.5	64.8174	0.7034	1.4005	2.7859	5.3421	10.2617	18.9516	33.0336	49.9471	64.7248
203	64.7248	0.7024	1.3985	2.7819	5.3345	10.2471	18.9245	32.9864	49.8758	64.6323
203.5	64.6323	0.7014	1.3965	2.778	5.3269	10.2324	18.8975	32.9392	49.8045	64.54
204	64.54	0.7004	1.3945	2.774	5.3193	10.2178	18.8705	32.8922	49.7334	64.4478
204.5	64.4478	0.6994	1.3925	2.77	5.3117	10.2032	18.8435	32.8452	49.6623	64.3557
205	64.3557	0.6984	1.3905	2.7661	5.3041	10.1887	18.8166	32.7983	49.5914	64.2638
205.5	64.2638	0.6974	1.3885	2.7621	5.2965	10.1741	18.7897	32.7514	49.5205	64.172
206	64.172	0.6964	1.3866	2.7582	5.2889	10.1596	18.7629	32.7047	49.4498	64.0803
206.5	64.0803	0.6954	1.3846	2.7542	5.2814	10.1451	18.7361	32.6579	49.3792	63.9888
207	63.9888	0.6944	1.3826	2.7503	5.2738	10.1306	18.7093	32.6113	49.3086	63.8974
207.5	63.8974	0.6934	1.3806	2.7464	5.2663	10.1161	18.6826	32.5647	49.2382	63.8061
208	63.8061	0.6924	1.3787	2.7425	5.2588	10.1016	18.6559	32.5182	49.1678	63.715
208.5	63.715	0.6915	1.3767	2.7385	5.2513	10.0872	18.6292	32.4717	49.0976	63.624
209	63.624	0.6905	1.3747	2.7346	5.2438	10.0728	18.6026	32.4253	49.0275	63.5331
209.5	63.5331	0.6895	1.3728	2.7307	5.2363	10.0584	18.5761	32.379	48.9574	63.4423
210	63.4423	0.6885	1.3708	2.7268	5.2288	10.044	18.5495	32.3328	48.8875	63.3517
210.5	63.3517	0.6875	1.3688	2.7229	5.2213	10.0297	18.523	32.2866	48.8177	63.2612
211	63.2612	0.6865	1.3669	2.719	5.2139	10.0154	18.4966	32.2405	48.7479	63.1708
211.5	63.1708	0.6856	1.3649	2.7151	5.2064	10.0011	18.4701	32.1944	48.6783	63.0806
212	63.0806	0.6846	1.363	2.7113	5.199	9.9868	18.4438	32.1484	48.6088	62.9905
212.5	62.9905	0.6836	1.361	2.7074	5.1916	9.9725	18.4174	32.1025	48.5393	62.9005
213	62.9005	0.6826	1.3591	2.7035	5.1841	9.9583	18.3911	32.0566	48.47	62.8106
213.5	62.8106	0.6816	1.3571	2.6997	5.1767	9.944	18.3648	32.0108	48.4008	62.7209
214	62.7209	0.6807	1.3552	2.6958	5.1693	9.9298	18.3386	31.9651	48.3316	62.6313
214.5	62.6313	0.6797	1.3533	2.692	5.162	9.9156	18.3124	31.9195	48.2626	62.5419
215	62.5419	0.6787	1.3513	2.6881	5.1546	9.9015	18.2862	31.8739	48.1936	62.4525
215.5	62.4525	0.6778	1.3494	2.6843	5.1472	9.8873	18.2601	31.8283	48.1248	62.3633
216	62.3633	0.6768	1.3475	2.6804	5.1399	9.8732	18.234	31.7829	48.056	62.2742
216.5	62.2742	0.6758	1.3456	2.6766	5.1325	9.8591	18.208	31.7375	47.9874	62.1853
217	62.1853	0.6749	1.3436	2.6728	5.1252	9.845	18.182	31.6921	47.9188	62.0964
217.5	62.0964	0.6739	1.3417	2.669	5.1179	9.831	18.156	31.6469	47.8504	62.0077
218	62.0077	0.6729	1.3398	2.6652	5.1106	9.8169	18.1301	31.6017	47.782	61.9192
218.5	61.9192	0.672	1.3379	2.6613	5.1033	9.8029	18.1042	31.5565	47.7138	61.8307
219	61.8307	0.671	1.336	2.6575	5.096	9.7889	18.0783	31.5114	47.6456	61.7424
219.5	61.7424	0.6701	1.3341	2.6538	5.0887	9.7749	18.0525	31.4664	47.5776	61.6542
220	61.6542	0.6691	1.3322	2.65	5.0814	9.7609	18.0267	31.4215	47.5096	61.5661
220.5	61.5661	0.6681	1.3303	2.6462	5.0742	9.747	18.001	31.3766	47.4417	61.4782
221	61.4782	0.6672	1.3284	2.6424	5.0669	9.7331	17.9752	31.3318	47.374	61.3903
221.5	61.3903	0.6662	1.3265	2.6386	5.0597	9.7192	17.9496	31.287	47.3063	61.3026
222	61.3026	0.6653	1.3246	2.6349	5.0525	9.7053	17.9239	31.2423	47.2387	61.2151
222.5	61.2151	0.6643	1.3227	2.6311	5.0452	9.6914	17.8983	31.1977	47.1712	61.1276
223	61.1276	0.6634	1.3208	2.6273	5.038	9.6776	17.8727	31.1531	47.1039	61.0403
223.5	61.0403	0.6624	1.3189	2.6236	5.0308	9.6638	17.8472	31.1086	47.0366	60.9531
224	60.9531	0.6615	1.317	2.6198	5.0236	9.65	17.8217	31.0642	46.9694	60.8661
224.5	60.8661	0.6605	1.3151	2.6161	5.0165	9.6362	17.7963	31.0198	46.9023	60.7791
225	60.7791	0.6596	1.3133	2.6123	5.0093	9.6224	17.7708	30.9755	46.8353	60.6923
225.5	60.6923	0.6587	1.3114	2.6086	5.0021	9.6087	17.7455	30.9312	46.7684	60.6056
226	60.6056	0.6577	1.3095	2.6049	4.995	9.5949	17.7201	30.8871	46.7016	60.519
226.5	60.519	0.6568	1.3076	2.6012	4.9879	9.5812	17.6948	30.8429	46.6349	60.4326
227	60.4326	0.6558	1.3058	2.5975	4.9807	9.5675	17.6695	30.7989	46.5682	60.3462
227.5	60.3462	0.6549	1.3039	2.5937	4.9736	9.5539	17.6443	30.7549	46.5017	60.26
228	60.26	0.654	1.302	2.59	4.9665	9.5402	17.6191	30.711	46.4353	60.174
228.5	60.174	0.653	1.3002	2.5863	4.9594	9.5266	17.5939	30.6671	46.369	60.088
229	60.088	0.6521	1.2983	2.5826	4.9523	9.513	17.5688	30.6233	46.3027	60.0022
229.5	60.0022	0.6512	1.2965	2.579	4.9453	9.4994	17.5437	30.5795	46.2366	59.9164
230	59.9164	0.6502	1.2946	2.5753	4.9382	9.4858	17.5186	30.5358	46.1705	59.8309
230.5	59.8309	0.6493	1.2928	2.5716	4.9312	9.4723	17.4936	30.4922	46.1046	59.7454
231	59.7454	0.6484	1.2909	2.5679	4.9241	9.4588	17.4686	30.4487	46.0387	59.66
231.5	59.66	0.6475	1.2891	2.5643	4.9171	9.4452	17.4436	30.4052	45.973	59.5748
232	59.5748	0.6465	1.2872	2.5606	4.9101	9.4318	17.4187	30.3617	45.9073	59.4897
232.5	59.4897	0.6456	1.2854	2.5569	4.903	9.4183	17.3938	30.3184	45.8417	59.4047
233	59.4047	0.6447	1.2836	2.5533	4.896	9.4048	17.369	30.2751	45.7762	59.3199
233.5	59.3199	0.6438	1.2817	2.5496	4.889	9.3914	17.3442	30.2318	45.7108	59.2351
234	59.2351	0.6428	1.2799	2.546	4.8821	9.378	17.3194	30.1886	45.6455	59.1505
234.5	59.1505	0.6419	1.2781	2.5424	4.8751	9.3646	17.2947	30.1455	45.5803	59.066
235	59.066	0.641	1.2762	2.5387	4.8681	9.3512	17.27	30.1024	45.5152	58.9817
235.5	58.9817	0.6401	1.2744	2.5351	4.8612	9.3378	17.2453	30.0594	45.4502	58.8974
236	58.8974	0.6392	1.2726	2.5315	4.8542	9.3245	17.2207	30.0165	45.3853	58.8133
236.5	58.8133	0.6383	1.2708	2.5279	4.8473	9.3112	17.1961	29.9736	45.3205	58.7293
237	58.7293	0.6374	1.269	2.5242	4.8404	9.2979	17.1715	29.9308	45.2557	58.6454
237.5	58.6454	0.6364	1.2671	2.5206	4.8334	9.2846	17.147	29.8881	45.1911	58.5616
238	58.5616	0.6355	1.2653	2.517	4.8265	9.2713	17.1225	29.8454	45.1265	58.4779
238.5	58.4779	0.6346	1.2635	2.5134	4.8196	9.2581	17.098	29.8027	45.0621	58.3944
239	58.3944	0.6337	1.2617	2.5099	4.8128	9.2449	17.0736	29.7602	44.9977	58.311
239.5	58.311	0.6328	1.2599	2.5063	4.8059	9.2317	17.0492	29.7176	44.9334	58.2277
240	58.2277	0.6319	1.2581	2.5027	4.799	9.2185	17.0249	29.6752	44.8692	58.1445
240.5	58.1445	0.631	1.2563	2.4991	4.7922	9.2053	17.0005	29.6328	44.8051	58.0615
241	58.0615	0.6301	1.2545	2.4955	4.7853	9.1922	16.9762	29.5905	44.7411	57.9785
241.5	57.9785	0.6292	1.2527	2.492	4.7785	9.179	16.952	29.5482	44.6772	57.8957
242	57.8957	0.6283	1.2509	2.4884	4.7717	9.1659	16.9278	29.506	44.6134	57.813
242.5	57.813	0.6274	1.2492	2.4849	4.7648	9.1528	16.9036	29.4638	44.5497	57.7304
243	57.7304	0.6265	1.2474	2.4813	4.758	9.1397	16.8795	29.4218	44.486	57.6479
243.5	57.6479	0.6256	1.2456	2.4778	4.7512	9.1267	16.8553	29.3797	44.4225	57.5656
244	57.5656	0.6247	1.2438	2.4742	4.7445	9.1137	16.8313	29.3378	44.359	57.4834
244.5	57.4834	0.6238	1.242	2.4707	4.7377	9.1006	16.8072	29.2958	44.2956	57.4012
245	57.4012	0.6229	1.2403	2.4672	4.7309	9.0876	16.7832	29.254	44.2324	57.3193
245.5	57.3193	0.622	1.2385	2.4636	4.7242	9.0747	16.7592	29.2122	44.1692	57.2374
246	57.2374	0.6212	1.2367	2.4601	4.7174	9.0617	16.7353	29.1705	44.1061	57.1556
246.5	57.1556	0.6203	1.235	2.4566	4.7107	9.0487	16.7114	29.1288	44.0431	57.074
247	57.074	0.6194	1.2332	2.4531	4.7039	9.0358	16.6875	29.0872	43.9802	56.9924
247.5	56.9924	0.6185	1.2314	2.4496	4.6972	9.0229	16.6637	29.0457	43.9173	56.911
248	56.911	0.6176	1.2297	2.4461	4.6905	9.01	16.6399	29.0042	43.8546	56.8297
248.5	56.8297	0.6167	1.2279	2.4426	4.6838	8.9972	16.6161	28.9627	43.792	56.7485
249	56.7485	0.6159	1.2262	2.4391	4.6771	8.9843	16.5924	28.9214	43.7294	56.6675
249.5	56.6675	0.615	1.2244	2.4356	4.6704	8.9715	16.5687	28.88	43.6669	56.5865
250	56.5865	0.6141	1.2227	2.4321	4.6638	8.9587	16.545	28.8388	43.6046	56.5057
250.5	56.5057	0.6132	1.2209	2.4287	4.6571	8.9459	16.5214	28.7976	43.5423	56.425
251	56.425	0.6123	1.2192	2.4252	4.6504	8.9331	16.4978	28.7565	43.4801	56.3444
251.5	56.3444	0.6115	1.2174	2.4217	4.6438	8.9203	16.4742	28.7154	43.418	56.2639
252	56.2639	0.6106	1.2157	2.4183	4.6372	8.9076	16.4507	28.6744	43.3559	56.1835
252.5	56.1835	0.6097	1.214	2.4148	4.6305	8.8948	16.4272	28.6334	43.294	56.1033
253	56.1033	0.6089	1.2122	2.4114	4.6239	8.8821	16.4037	28.5925	43.2322	56.0231
253.5	56.0231	0.608	1.2105	2.4079	4.6173	8.8695	16.3803	28.5517	43.1704	55.9431
254	55.9431	0.6071	1.2088	2.4045	4.6107	8.8568	16.3569	28.5109	43.1087	55.8632
254.5	55.8632	0.6062	1.207	2.4011	4.6041	8.8441	16.3335	28.4701	43.0472	55.7834
255	55.7834	0.6054	1.2053	2.3976	4.5976	8.8315	16.3102	28.4295	42.9857	55.7037
255.5	55.7037	0.6045	1.2036	2.3942	4.591	8.8189	16.2869	28.3889	42.9243	55.6241
256	55.6241	0.6037	1.2019	2.3908	4.5844	8.8063	16.2636	28.3483	42.863	55.5447
256.5	55.5447	0.6028	1.2002	2.3874	4.5779	8.7937	16.2404	28.3078	42.8017	55.4653
257	55.4653	0.6019	1.1984	2.384	4.5714	8.7811	16.2172	28.2674	42.7406	55.3861
257.5	55.3861	0.6011	1.1967	2.3806	4.5648	8.7686	16.194	28.227	42.6795	55.307
258	55.307	0.6002	1.195	2.3772	4.5583	8.7561	16.1709	28.1867	42.6186	55.228
258.5	55.228	0.5994	1.1933	2.3738	4.5518	8.7436	16.1478	28.1464	42.5577	55.1491
259	55.1491	0.5985	1.1916	2.3704	4.5453	8.7311	16.1247	28.1062	42.4969	55.0703
259.5	55.0703	0.5976	1.1899	2.367	4.5388	8.7186	16.1017	28.0661	42.4362	54.9916
260	54.9916	0.5968	1.1882	2.3636	4.5323	8.7061	16.0787	28.026	42.3756	54.9131
260.5	54.9131	0.5959	1.1865	2.3602	4.5258	8.6937	16.0557	27.9859	42.315	54.8346
261	54.8346	0.5951	1.1848	2.3568	4.5194	8.6813	16.0328	27.946	42.2546	54.7563
261.5	54.7563	0.5942	1.1831	2.3535	4.5129	8.6689	16.0099	27.906	42.1942	54.6781
262	54.6781	0.5934	1.1814	2.3501	4.5065	8.6565	15.987	27.8662	42.134	54.6
262.5	54.6	0.5925	1.1797	2.3468	4.5	8.6441	15.9642	27.8264	42.0738	54.522
263	54.522	0.5917	1.1781	2.3434	4.4936	8.6318	15.9414	27.7866	42.0137	54.4441
263.5	54.4441	0.5908	1.1764	2.3401	4.4872	8.6195	15.9186	27.7469	41.9537	54.3663
264	54.3663	0.59	1.1747	2.3367	4.4808	8.6072	15.8958	27.7073	41.8937	54.2887
264.5	54.2887	0.5892	1.173	2.3334	4.4744	8.5949	15.8731	27.6677	41.8339	54.2111
265	54.2111	0.5883	1.1713	2.33	4.468	8.5826	15.8505	27.6282	41.7741	54.1337
265.5	54.1337	0.5875	1.1697	2.3267	4.4616	8.5703	15.8278	27.5887	41.7144	54.0564
266	54.0564	0.5866	1.168	2.3234	4.4552	8.5581	15.8052	27.5493	41.6549	53.9791
266.5	53.9791	0.5858	1.1663	2.3201	4.4489	8.5459	15.7826	27.51	41.5954	53.902
267	53.902	0.585	1.1647	2.3168	4.4425	8.5336	15.7601	27.4707	41.5359	53.825
267.5	53.825	0.5841	1.163	2.3135	4.4362	8.5215	15.7376	27.4314	41.4766	53.7481
268	53.7481	0.5833	1.1613	2.3102	4.4298	8.5093	15.7151	27.3922	41.4174	53.6714
268.5	53.6714	0.5825	1.1597	2.3069	4.4235	8.4971	15.6927	27.3531	41.3582	53.5947
269	53.5947	0.5816	1.158	2.3036	4.4172	8.485	15.6702	27.314	41.2991	53.5181
269.5	53.5181	0.5808	1.1564	2.3003	4.4109	8.4729	15.6479	27.275	41.2401	53.4417
270	53.4417	0.58	1.1547	2.297	4.4046	8.4608	15.6255	27.236	41.1812	53.3653
270.5	53.3653	0.5791	1.1531	2.2937	4.3983	8.4487	15.6032	27.1971	41.1224	53.2891
271	53.2891	0.5783	1.1514	2.2904	4.392	8.4366	15.5809	27.1583	41.0636	53.213
271.5	53.213	0.5775	1.1498	2.2871	4.3857	8.4246	15.5586	27.1195	41.005	53.137
272	53.137	0.5767	1.1481	2.2839	4.3795	8.4125	15.5364	27.0808	40.9464	53.0611
272.5	53.0611	0.5758	1.1465	2.2806	4.3732	8.4005	15.5142	27.0421	40.8879	52.9853
273	52.9853	0.575	1.1448	2.2774	4.367	8.3885	15.4921	27.0034	40.8295	52.9096
273.5	52.9096	0.5742	1.1432	2.2741	4.3607	8.3765	15.4699	26.9649	40.7712	52.834
274	52.834	0.5734	1.1416	2.2709	4.3545	8.3646	15.4478	26.9264	40.7129	52.7585
274.5	52.7585	0.5726	1.14	2.2676	4.3483	8.3526	15.4258	26.8879	40.6548	52.6832
275	52.6832	0.5717	1.1383	2.2644	4.3421	8.3407	15.4037	26.8495	40.5967	52.6079
275.5	52.6079	0.5709	1.1367	2.2611	4.3359	8.3288	15.3817	26.8111	40.5387	52.5328
276	52.5328	0.5701	1.1351	2.2579	4.3297	8.3169	15.3597	26.7728	40.4808	52.4577
276.5	52.4577	0.5693	1.1335	2.2547	4.3235	8.305	15.3378	26.7346	40.423	52.3828
277	52.3828	0.5685	1.1318	2.2515	4.3173	8.2931	15.3159	26.6964	40.3652	52.308
277.5	52.308	0.5677	1.1302	2.2482	4.3111	8.2813	15.294	26.6583	40.3076	52.2332
278	52.2332	0.5669	1.1286	2.245	4.305	8.2694	15.2722	26.6202	40.25	52.1586
278.5	52.1586	0.566	1.127	2.2418	4.2988	8.2576	15.2504	26.5821	40.1925	52.0841
279	52.0841	0.5652	1.1254	2.2386	4.2927	8.2458	15.2286	26.5442	40.1351	52.0097
279.5	52.0097	0.5644	1.1238	2.2354	4.2865	8.2341	15.2068	26.5063	40.0778	51.9354
280	51.9354	0.5636	1.1222	2.2322	4.2804	8.2223	15.1851	26.4684	40.0205	51.8612
280.5	51.8612	0.5628	1.1206	2.229	4.2743	8.2106	15.1634	26.4306	39.9633	51.7872
281	51.7872	0.562	1.119	2.2259	4.2682	8.1988	15.1417	26.3928	39.9062	51.7132
281.5	51.7132	0.5612	1.1174	2.2227	4.2621	8.1871	15.1201	26.3551	39.8492	51.6393
282	51.6393	0.5604	1.1158	2.2195	4.256	8.1754	15.0985	26.3175	39.7923	51.5655
282.5	51.5655	0.5596	1.1142	2.2163	4.2499	8.1637	15.0769	26.2799	39.7355	51.4919
283	51.4919	0.5588	1.1126	2.2132	4.2439	8.1521	15.0554	26.2423	39.6787	51.4183
283.5	51.4183	0.558	1.111	2.21	4.2378	8.1404	15.0339	26.2049	39.622	51.3449
284	51.3449	0.5572	1.1094	2.2069	4.2318	8.1288	15.0124	26.1674	39.5654	51.2715
284.5	51.2715	0.5564	1.1078	2.2037	4.2257	8.1172	14.991	26.13	39.5089	51.1983
285	51.1983	0.5556	1.1062	2.2006	4.2197	8.1056	14.9696	26.0927	39.4525	51.1252
285.5	51.1252	0.5548	1.1047	2.1974	4.2136	8.094	14.9482	26.0554	39.3961	51.0521
286	51.0521	0.554	1.1031	2.1943	4.2076	8.0825	14.9268	26.0182	39.3398	50.9792
286.5	50.9792	0.5532	1.1015	2.1911	4.2016	8.0709	14.9055	25.9811	39.2837	50.9064
287	50.9064	0.5525	1.0999	2.188	4.1956	8.0594	14.8842	25.9439	39.2275	50.8337
287.5	50.8337	0.5517	1.0984	2.1849	4.1896	8.0479	14.863	25.9069	39.1715	50.761
288	50.761	0.5509	1.0968	2.1818	4.1836	8.0364	14.8417	25.8699	39.1155	50.6885
288.5	50.6885	0.5501	1.0952	2.1786	4.1777	8.0249	14.8205	25.8329	39.0597	50.6161
289	50.6161	0.5493	1.0937	2.1755	4.1717	8.0134	14.7993	25.796	39.0039	50.5438
289.5	50.5438	0.5485	1.0921	2.1724	4.1657	8.002	14.7782	25.7592	38.9482	50.4716
290	50.4716	0.5477	1.0905	2.1693	4.1598	7.9906	14.7571	25.7224	38.8925	50.3995
290.5	50.3995	0.547	1.089	2.1662	4.1538	7.9791	14.736	25.6856	38.837	50.3275
291	50.3275	0.5462	1.0874	2.1631	4.1479	7.9677	14.715	25.6489	38.7815	50.2556
291.5	50.2556	0.5454	1.0859	2.16	4.142	7.9564	14.6939	25.6123	38.7261	50.1838
292	50.1838	0.5446	1.0843	2.157	4.1361	7.945	14.673	25.5757	38.6708	50.1122
292.5	50.1122	0.5438	1.0828	2.1539	4.1302	7.9336	14.652	25.5392	38.6155	50.0406
293	50.0406	0.5431	1.0812	2.1508	4.1243	7.9223	14.6311	25.5027	38.5604	49.9691
293.5	49.9691	0.5423	1.0797	2.1477	4.1184	7.911	14.6102	25.4663	38.5053	49.8977
294	49.8977	0.5415	1.0781	2.1447	4.1125	7.8997	14.5893	25.4299	38.4503	49.8264
294.5	49.8264	0.5407	1.0766	2.1416	4.1066	7.8884	14.5685	25.3936	38.3954	49.7553
295	49.7553	0.54	1.0751	2.1385	4.1007	7.8771	14.5476	25.3573	38.3405	49.6842
295.5	49.6842	0.5392	1.0735	2.1355	4.0949	7.8659	14.5269	25.3211	38.2857	49.6132
296	49.6132	0.5384	1.072	2.1324	4.089	7.8546	14.5061	25.2849	38.231	49.5423
296.5	49.5423	0.5377	1.0705	2.1294	4.0832	7.8434	14.4854	25.2488	38.1764	49.4716
297	49.4716	0.5369	1.0689	2.1263	4.0774	7.8322	14.4647	25.2127	38.1219	49.4009
297.5	49.4009	0.5361	1.0674	2.1233	4.0715	7.821	14.444	25.1767	38.0674	49.3303
298	49.3303	0.5354	1.0659	2.1203	4.0657	7.8099	14.4234	25.1407	38.0131	49.2599
298.5	49.2599	0.5346	1.0644	2.1172	4.0599	7.7987	14.4028	25.1048	37.9588	49.1895
299	49.1895	0.5338	1.0628	2.1142	4.0541	7.7876	14.3822	25.069	37.9045	49.1192
299.5	49.1192	0.5331	1.0613	2.1112	4.0483	7.7764	14.3617	25.0331	37.8504	49.0491
300	49.0491	0.5323	1.0598	2.1082	4.0425	7.7653	14.3412	24.9974	37.7963	48.979
300.5	48.979	0.5315	1.0583	2.1052	4.0368	7.7542	14.3207	24.9617	37.7423	48.909
301	48.909	0.5308	1.0568	2.1022	4.031	7.7432	14.3002	24.926	37.6884	48.8392
301.5	48.8392	0.53	1.0553	2.0992	4.0252	7.7321	14.2798	24.8904	37.6346	48.7694
302	48.7694	0.5293	1.0538	2.0962	4.0195	7.7211	14.2594	24.8549	37.5808	48.6997
302.5	48.6997	0.5285	1.0523	2.0932	4.0137	7.71	14.239	24.8194	37.5271	48.6302
303	48.6302	0.5278	1.0507	2.0902	4.008	7.699	14.2187	24.7839	37.4735	48.5607
303.5	48.5607	0.527	1.0492	2.0872	4.0023	7.688	14.1984	24.7485	37.42	48.4913
304	48.4913	0.5262	1.0477	2.0842	3.9966	7.677	14.1781	24.7131	37.3666	48.4221
304.5	48.4221	0.5255	1.0463	2.0812	3.9909	7.6661	14.1578	24.6778	37.3132	48.3529
305	48.3529	0.5247	1.0448	2.0783	3.9852	7.6551	14.1376	24.6426	37.2599	48.2838
305.5	48.2838	0.524	1.0433	2.0753	3.9795	7.6442	14.1174	24.6074	37.2066	48.2149
306	48.2149	0.5232	1.0418	2.0723	3.9738	7.6333	14.0973	24.5722	37.1535	48.146
306.5	48.146	0.5225	1.0403	2.0694	3.9681	7.6224	14.0771	24.5371	37.1004	48.0772
307	48.0772	0.5218	1.0388	2.0664	3.9624	7.6115	14.057	24.5021	37.0474	48.0085
307.5	48.0085	0.521	1.0373	2.0635	3.9568	7.6006	14.0369	24.4671	36.9945	47.9399
308	47.9399	0.5203	1.0358	2.0605	3.9511	7.5897	14.0169	24.4321	36.9417	47.8715
308.5	47.8715	0.5195	1.0344	2.0576	3.9455	7.5789	13.9969	24.3972	36.8889	47.8031
309	47.8031	0.5188	1.0329	2.0546	3.9398	7.5681	13.9769	24.3624	36.8362	47.7348
309.5	47.7348	0.518	1.0314	2.0517	3.9342	7.5573	13.9569	24.3276	36.7836	47.6666
310	47.6666	0.5173	1.0299	2.0488	3.9286	7.5465	13.937	24.2928	36.731	47.5985
310.5	47.5985	0.5166	1.0285	2.0458	3.923	7.5357	13.917	24.2581	36.6786	47.5305
311	47.5305	0.5158	1.027	2.0429	3.9174	7.5249	13.8972	24.2235	36.6262	47.4626
311.5	47.4626	0.5151	1.0255	2.04	3.9118	7.5142	13.8773	24.1889	36.5738	47.3948
312	47.3948	0.5143	1.0241	2.0371	3.9062	7.5034	13.8575	24.1543	36.5216	47.3271
312.5	47.3271	0.5136	1.0226	2.0342	3.9006	7.4927	13.8377	24.1198	36.4694	47.2595
313	47.2595	0.5129	1.0211	2.0313	3.895	7.482	13.8179	24.0854	36.4173	47.192
313.5	47.192	0.5121	1.0197	2.0284	3.8895	7.4713	13.7982	24.051	36.3653	47.1246
314	47.1246	0.5114	1.0182	2.0255	3.8839	7.4607	13.7785	24.0166	36.3134	47.0573
314.5	47.0573	0.5107	1.0168	2.0226	3.8784	7.45	13.7588	23.9823	36.2615	46.9901
315	46.9901	0.51	1.0153	2.0197	3.8728	7.4394	13.7391	23.948	36.2097	46.9229
315.5	46.9229	0.5092	1.0139	2.0168	3.8673	7.4287	13.7195	23.9138	36.158	46.8559
316	46.8559	0.5085	1.0124	2.0139	3.8618	7.4181	13.6999	23.8797	36.1063	46.789
316.5	46.789	0.5078	1.011	2.011	3.8563	7.4075	13.6804	23.8456	36.0547	46.7221
317	46.7221	0.507	1.0095	2.0082	3.8508	7.3969	13.6608	23.8115	36.0032	46.6554
317.5	46.6554	0.5063	1.0081	2.0053	3.8453	7.3864	13.6413	23.7775	35.9518	46.5887
318	46.5887	0.5056	1.0066	2.0024	3.8398	7.3758	13.6218	23.7435	35.9005	46.5222
318.5	46.5222	0.5049	1.0052	1.9996	3.8343	7.3653	13.6023	23.7096	35.8492	46.4557
319	46.4557	0.5042	1.0038	1.9967	3.8288	7.3548	13.5829	23.6757	35.798	46.3894
319.5	46.3894	0.5034	1.0023	1.9939	3.8233	7.3443	13.5635	23.6419	35.7468	46.3231
320	46.3231	0.5027	1.0009	1.991	3.8179	7.3338	13.5441	23.6081	35.6958	46.2569
320.5	46.2569	0.502	0.9995	1.9882	3.8124	7.3233	13.5248	23.5744	35.6448	46.1909
321	46.1909	0.5013	0.998	1.9853	3.807	7.3128	13.5055	23.5407	35.5939	46.1249
321.5	46.1249	0.5006	0.9966	1.9825	3.8015	7.3024	13.4862	23.5071	35.543	46.059
322	46.059	0.4998	0.9952	1.9797	3.7961	7.292	13.4669	23.4735	35.4922	45.9932
322.5	45.9932	0.4991	0.9938	1.9768	3.7907	7.2815	13.4477	23.44	35.4415	45.9275
323	45.9275	0.4984	0.9924	1.974	3.7853	7.2711	13.4285	23.4065	35.3909	45.8619
323.5	45.8619	0.4977	0.9909	1.9712	3.7799	7.2608	13.4093	23.3731	35.3404	45.7964
324	45.7964	0.497	0.9895	1.9684	3.7745	7.2504	13.3901	23.3397	35.2899	45.731
324.5	45.731	0.4963	0.9881	1.9656	3.7691	7.24	13.371	23.3064	35.2395	45.6656
325	45.6656	0.4956	0.9867	1.9628	3.7637	7.2297	13.3519	23.2731	35.1891	45.6004
325.5	45.6004	0.4949	0.9853	1.96	3.7583	7.2194	13.3328	23.2398	35.1389	45.5353
326	45.5353	0.4942	0.9839	1.9572	3.7529	7.209	13.3138	23.2066	35.0887	45.4702
326.5	45.4702	0.4935	0.9825	1.9544	3.7476	7.1987	13.2948	23.1735	35.0385	45.4053
327	45.4053	0.4928	0.9811	1.9516	3.7422	7.1885	13.2758	23.1404	34.9885	45.3404
327.5	45.3404	0.4921	0.9797	1.9488	3.7369	7.1782	13.2568	23.1073	34.9385	45.2756
328	45.2756	0.4913	0.9783	1.946	3.7315	7.1679	13.2379	23.0743	34.8886	45.211
328.5	45.211	0.4906	0.9769	1.9432	3.7262	7.1577	13.219	23.0413	34.8388	45.1464
329	45.1464	0.4899	0.9755	1.9404	3.7209	7.1475	13.2001	23.0084	34.789	45.0819
329.5	45.0819	0.4892	0.9741	1.9377	3.7156	7.1373	13.1812	22.9756	34.7393	45.0175
330	45.0175	0.4885	0.9727	1.9349	3.7103	7.1271	13.1624	22.9427	34.6897	44.9532
330.5	44.9532	0.4878	0.9713	1.9321	3.705	7.1169	13.1436	22.91	34.6401	44.889
331	44.889	0.4872	0.9699	1.9294	3.6997	7.1067	13.1248	22.8772	34.5906	44.8248
331.5	44.8248	0.4865	0.9685	1.9266	3.6944	7.0966	13.1061	22.8446	34.5412	44.7608
332	44.7608	0.4858	0.9671	1.9239	3.6891	7.0864	13.0873	22.8119	34.4919	44.6969
332.5	44.6969	0.4851	0.9658	1.9211	3.6838	7.0763	13.0687	22.7793	34.4426	44.633
333	44.633	0.4844	0.9644	1.9184	3.6786	7.0662	13.05	22.7468	34.3934	44.5693
333.5	44.5693	0.4837	0.963	1.9156	3.6733	7.0561	13.0313	22.7143	34.3443	44.5056
334	44.5056	0.483	0.9616	1.9129	3.6681	7.046	13.0127	22.6819	34.2952	44.442
334.5	44.442	0.4823	0.9603	1.9102	3.6628	7.036	12.9941	22.6495	34.2462	44.3785
335	44.3785	0.4816	0.9589	1.9074	3.6576	7.0259	12.9756	22.6171	34.1973	44.3151
335.5	44.3151	0.4809	0.9575	1.9047	3.6524	7.0159	12.957	22.5848	34.1485	44.2518
336	44.2518	0.4802	0.9561	1.902	3.6472	7.0059	12.9385	22.5525	34.0997	44.1886
336.5	44.1886	0.4796	0.9548	1.8993	3.6419	6.9958	12.9201	22.5203	34.051	44.1255
337	44.1255	0.4789	0.9534	1.8966	3.6367	6.9858	12.9016	22.4881	34.0023	44.0625
337.5	44.0625	0.4782	0.9521	1.8939	3.6316	6.9759	12.8832	22.456	33.9538	43.9995
338	43.9995	0.4775	0.9507	1.8911	3.6264	6.9659	12.8648	22.4239	33.9053	43.9367
338.5	43.9367	0.4768	0.9493	1.8884	3.6212	6.956	12.8464	22.3919	33.8568	43.8739
339	43.8739	0.4761	0.948	1.8857	3.616	6.946	12.828	22.3599	33.8085	43.8112
339.5	43.8112	0.4755	0.9466	1.8831	3.6108	6.9361	12.8097	22.328	33.7602	43.7487
340	43.7487	0.4748	0.9453	1.8804	3.6057	6.9262	12.7914	22.2961	33.7119	43.6862
340.5	43.6862	0.4741	0.9439	1.8777	3.6005	6.9163	12.7731	22.2642	33.6638	43.6238
341	43.6238	0.4734	0.9426	1.875	3.5954	6.9064	12.7549	22.2324	33.6157	43.5614
341.5	43.5614	0.4727	0.9412	1.8723	3.5903	6.8965	12.7367	22.2007	33.5677	43.4992
342	43.4992	0.4721	0.9399	1.8696	3.5851	6.8867	12.7185	22.169	33.5197	43.4371
342.5	43.4371	0.4714	0.9385	1.867	3.58	6.8769	12.7003	22.1373	33.4718	43.375
343	43.375	0.4707	0.9372	1.8643	3.5749	6.867	12.6822	22.1057	33.424	43.3131
343.5	43.3131	0.47	0.9359	1.8616	3.5698	6.8572	12.6641	22.0741	33.3763	43.2512
344	43.2512	0.4694	0.9345	1.859	3.5647	6.8474	12.646	22.0426	33.3286	43.1894
344.5	43.1894	0.4687	0.9332	1.8563	3.5596	6.8377	12.6279	22.0111	33.281	43.1277
345	43.1277	0.468	0.9319	1.8537	3.5545	6.8279	12.6099	21.9796	33.2335	43.0661
345.5	43.0661	0.4674	0.9305	1.851	3.5494	6.8181	12.5918	21.9482	33.186	43.0046
346	43.0046	0.4667	0.9292	1.8484	3.5444	6.8084	12.5739	21.9169	33.1386	42.9432
346.5	42.9432	0.466	0.9279	1.8457	3.5393	6.7987	12.5559	21.8856	33.0912	42.8818
347	42.8818	0.4654	0.9265	1.8431	3.5342	6.789	12.538	21.8543	33.044	42.8206
347.5	42.8206	0.4647	0.9252	1.8405	3.5292	6.7793	12.5201	21.8231	32.9968	42.7594
348	42.7594	0.464	0.9239	1.8378	3.5242	6.7696	12.5022	21.7919	32.9496	42.6983
348.5	42.6983	0.4634	0.9226	1.8352	3.5191	6.7599	12.4843	21.7608	32.9026	42.6373
349	42.6373	0.4627	0.9213	1.8326	3.5141	6.7502	12.4665	21.7297	32.8556	42.5764
349.5	42.5764	0.4621	0.9199	1.83	3.5091	6.7406	12.4487	21.6987	32.8086	42.5156
350	42.5156	0.4614	0.9186	1.8274	3.5041	6.731	12.4309	21.6677	32.7618	42.4549
350.5	42.4549	0.4607	0.9173	1.8248	3.4991	6.7214	12.4131	21.6367	32.715	42.3942
351	42.3942	0.4601	0.916	1.8221	3.4941	6.7118	12.3954	21.6058	32.6682	42.3337
351.5	42.3337	0.4594	0.9147	1.8195	3.4891	6.7022	12.3777	21.5749	32.6216	42.2732
352	42.2732	0.4588	0.9134	1.8169	3.4841	6.6926	12.36	21.5441	32.575	42.2128
352.5	42.2128	0.4581	0.9121	1.8143	3.4791	6.683	12.3424	21.5134	32.5284	42.1525
353	42.1525	0.4575	0.9108	1.8118	3.4741	6.6735	12.3247	21.4826	32.482	42.0923
353.5	42.0923	0.4568	0.9095	1.8092	3.4692	6.664	12.3071	21.4519	32.4356	42.0322
354	42.0322	0.4561	0.9082	1.8066	3.4642	6.6544	12.2895	21.4213	32.3892	41.9721
354.5	41.9721	0.4555	0.9069	1.804	3.4593	6.6449	12.272	21.3907	32.343	41.9122
355	41.9122	0.4548	0.9056	1.8014	3.4543	6.6354	12.2544	21.3601	32.2968	41.8523
355.5	41.8523	0.4542	0.9043	1.7989	3.4494	6.626	12.2369	21.3296	32.2506	41.7925
356	41.7925	0.4535	0.903	1.7963	3.4445	6.6165	12.2195	21.2992	32.2046	41.7328
356.5	41.7328	0.4529	0.9017	1.7937	3.4395	6.607	12.202	21.2687	32.1586	41.6732
357	41.6732	0.4523	0.9004	1.7912	3.4346	6.5976	12.1846	21.2383	32.1126	41.6137
357.5	41.6137	0.4516	0.8991	1.7886	3.4297	6.5882	12.1672	21.208	32.0667	41.5542
358	41.5542	0.451	0.8979	1.786	3.4248	6.5788	12.1498	21.1777	32.0209	41.4949
358.5	41.4949	0.4503	0.8966	1.7835	3.4199	6.5694	12.1324	21.1475	31.9752	41.4356
359	41.4356	0.4497	0.8953	1.7809	3.415	6.56	12.1151	21.1173	31.9295	41.3764
359.5	41.3764	0.449	0.894	1.7784	3.4102	6.5506	12.0978	21.0871	31.8839	41.3173
360	41.3173	0.4484	0.8927	1.7759	3.4053	6.5413	12.0805	21.057	31.8384	41.2583
360.5	41.2583	0.4477	0.8915	1.7733	3.4004	6.5319	12.0633	21.0269	31.7929	41.1993
361	41.1993	0.4471	0.8902	1.7708	3.3956	6.5226	12.046	20.9968	31.7475	41.1405
361.5	41.1405	0.4465	0.8889	1.7683	3.3907	6.5133	12.0288	20.9669	31.7021	41.0817
362	41.0817	0.4458	0.8877	1.7657	3.3859	6.504	12.0116	20.9369	31.6568	41.023
362.5	41.023	0.4452	0.8864	1.7632	3.381	6.4947	11.9945	20.907	31.6116	40.9644
363	40.9644	0.4446	0.8851	1.7607	3.3762	6.4854	11.9773	20.8771	31.5665	40.9059
363.5	40.9059	0.4439	0.8839	1.7582	3.3714	6.4761	11.9602	20.8473	31.5214	40.8475
364	40.8475	0.4433	0.8826	1.7557	3.3666	6.4669	11.9432	20.8175	31.4763	40.7891
364.5	40.7891	0.4427	0.8813	1.7532	3.3618	6.4576	11.9261	20.7878	31.4314	40.7309
365	40.7309	0.442	0.8801	1.7507	3.357	6.4484	11.9091	20.7581	31.3865	40.6727
365.5	40.6727	0.4414	0.8788	1.7482	3.3522	6.4392	11.892	20.7284	31.3416	40.6146
366	40.6146	0.4408	0.8776	1.7457	3.3474	6.43	11.8751	20.6988	31.2969	40.5566
366.5	40.5566	0.4401	0.8763	1.7432	3.3426	6.4208	11.8581	20.6693	31.2522	40.4986
367	40.4986	0.4395	0.8751	1.7407	3.3378	6.4117	11.8412	20.6397	31.2075	40.4408
367.5	40.4408	0.4389	0.8738	1.7382	3.3331	6.4025	11.8242	20.6103	31.1629	40.383
368	40.383	0.4383	0.8726	1.7357	3.3283	6.3933	11.8073	20.5808	31.1184	40.3253
368.5	40.3253	0.4376	0.8713	1.7332	3.3235	6.3842	11.7905	20.5514	31.074	40.2677
369	40.2677	0.437	0.8701	1.7307	3.3188	6.3751	11.7736	20.5221	31.0296	40.2102
369.5	40.2102	0.4364	0.8688	1.7283	3.3141	6.366	11.7568	20.4927	30.9853	40.1528
370	40.1528	0.4358	0.8676	1.7258	3.3093	6.3569	11.74	20.4635	30.941	40.0954
370.5	40.0954	0.4351	0.8663	1.7233	3.3046	6.3478	11.7233	20.4342	30.8968	40.0381
371	40.0381	0.4345	0.8651	1.7209	3.2999	6.3387	11.7065	20.405	30.8527	39.9809
371.5	39.9809	0.4339	0.8639	1.7184	3.2952	6.3297	11.6898	20.3759	30.8086	39.9238
372	39.9238	0.4333	0.8626	1.716	3.2904	6.3206	11.6731	20.3468	30.7646	39.8668
372.5	39.8668	0.4326	0.8614	1.7135	3.2857	6.3116	11.6564	20.3177	30.7206	39.8098
373	39.8098	0.432	0.8602	1.7111	3.2811	6.3026	11.6398	20.2887	30.6767	39.753
373.5	39.753	0.4314	0.8589	1.7086	3.2764	6.2936	11.6231	20.2597	30.6329	39.6962
374	39.6962	0.4308	0.8577	1.7062	3.2717	6.2846	11.6065	20.2308	30.5892	39.6395
374.5	39.6395	0.4302	0.8565	1.7037	3.267	6.2756	11.59	20.2019	30.5455	39.5829
375	39.5829	0.4296	0.8553	1.7013	3.2623	6.2667	11.5734	20.173	30.5018	39.5263
375.5	39.5263	0.429	0.854	1.6989	3.2577	6.2577	11.5569	20.1442	30.4583	39.4698
376	39.4698	0.4283	0.8528	1.6965	3.253	6.2488	11.5404	20.1154	30.4148	39.4135
376.5	39.4135	0.4277	0.8516	1.694	3.2484	6.2399	11.5239	20.0867	30.3713	39.3572
377	39.3572	0.4271	0.8504	1.6916	3.2437	6.2309	11.5074	20.058	30.3279	39.3009
377.5	39.3009	0.4265	0.8492	1.6892	3.2391	6.222	11.491	20.0294	30.2846	39.2448
378	39.2448	0.4259	0.848	1.6868	3.2345	6.2131	11.4746	20.0007	30.2413	39.1887
378.5	39.1887	0.4253	0.8467	1.6844	3.2299	6.2043	11.4582	19.9722	30.1981	39.1328
379	39.1328	0.4247	0.8455	1.682	3.2253	6.1954	11.4418	19.9436	30.155	39.0769
379.5	39.0769	0.4241	0.8443	1.6796	3.2206	6.1866	11.4255	19.9152	30.1119	39.021
380	39.021	0.4235	0.8431	1.6772	3.216	6.1777	11.4091	19.8867	30.0689	38.9653
380.5	38.9653	0.4229	0.8419	1.6748	3.2115	6.1689	11.3928	19.8583	30.026	38.9096
381	38.9096	0.4223	0.8407	1.6724	3.2069	6.1601	11.3766	19.8299	29.9831	38.8541
381.5	38.8541	0.4217	0.8395	1.67	3.2023	6.1513	11.3603	19.8016	29.9402	38.7986
382	38.7986	0.4211	0.8383	1.6676	3.1977	6.1425	11.3441	19.7733	29.8975	38.7431
382.5	38.7431	0.4205	0.8371	1.6652	3.1931	6.1337	11.3279	19.7451	29.8548	38.6878
383	38.6878	0.4199	0.8359	1.6628	3.1886	6.125	11.3117	19.7169	29.8121	38.6325
383.5	38.6325	0.4193	0.8347	1.6605	3.184	6.1162	11.2955	19.6887	29.7695	38.5773
384	38.5773	0.4187	0.8335	1.6581	3.1795	6.1075	11.2794	19.6606	29.727	38.5222
384.5	38.5222	0.4181	0.8323	1.6557	3.1749	6.0988	11.2633	19.6325	29.6845	38.4672
385	38.4672	0.4175	0.8312	1.6534	3.1704	6.09	11.2472	19.6044	29.6421	38.4123
385.5	38.4123	0.4169	0.83	1.651	3.1659	6.0813	11.2311	19.5764	29.5998	38.3574
386	38.3574	0.4163	0.8288	1.6486	3.1613	6.0727	11.2151	19.5485	29.5575	38.3026
386.5	38.3026	0.4157	0.8276	1.6463	3.1568	6.064	11.1991	19.5206	29.5153	38.2479
387	38.2479	0.4151	0.8264	1.6439	3.1523	6.0553	11.1831	19.4927	29.4731	38.1932
387.5	38.1932	0.4145	0.8252	1.6416	3.1478	6.0467	11.1671	19.4648	29.431	38.1387
388	38.1387	0.4139	0.8241	1.6392	3.1433	6.038	11.1511	19.437	29.389	38.0842
388.5	38.0842	0.4133	0.8229	1.6369	3.1388	6.0294	11.1352	19.4093	29.347	38.0298
389	38.0298	0.4127	0.8217	1.6346	3.1343	6.0208	11.1193	19.3815	29.3051	37.9755
389.5	37.9755	0.4121	0.8205	1.6322	3.1299	6.0122	11.1034	19.3538	29.2632	37.9212
390	37.9212	0.4115	0.8194	1.6299	3.1254	6.0036	11.0876	19.3262	29.2214	37.8671
390.5	37.8671	0.4109	0.8182	1.6276	3.1209	5.995	11.0717	19.2986	29.1797	37.813
391	37.813	0.4104	0.817	1.6252	3.1165	5.9865	11.0559	19.271	29.138	37.759
391.5	37.759	0.4098	0.8159	1.6229	3.112	5.9779	11.0401	19.2435	29.0964	37.705
392	37.705	0.4092	0.8147	1.6206	3.1076	5.9694	11.0243	19.216	29.0548	37.6512
392.5	37.6512	0.4086	0.8135	1.6183	3.1031	5.9608	11.0086	19.1886	29.0133	37.5974
393	37.5974	0.408	0.8124	1.616	3.0987	5.9523	10.9929	19.1611	28.9719	37.5437
393.5	37.5437	0.4074	0.8112	1.6137	3.0943	5.9438	10.9772	19.1338	28.9305	37.49
394	37.49	0.4069	0.81	1.6114	3.0899	5.9353	10.9615	19.1064	28.8891	37.4365
394.5	37.4365	0.4063	0.8089	1.6091	3.0854	5.9269	10.9458	19.0791	28.8479	37.383
395	37.383	0.4057	0.8077	1.6068	3.081	5.9184	10.9302	19.0519	28.8067	37.3296
395.5	37.3296	0.4051	0.8066	1.6045	3.0766	5.9099	10.9146	19.0247	28.7655	37.2763
396	37.2763	0.4045	0.8054	1.6022	3.0722	5.9015	10.899	18.9975	28.7244	37.223
396.5	37.223	0.404	0.8043	1.5999	3.0679	5.8931	10.8834	18.9704	28.6834	37.1699
397	37.1699	0.4034	0.8031	1.5976	3.0635	5.8846	10.8679	18.9433	28.6424	37.1168
397.5	37.1168	0.4028	0.802	1.5953	3.0591	5.8762	10.8523	18.9162	28.6015	37.0637
398	37.0637	0.4022	0.8008	1.593	3.0547	5.8678	10.8368	18.8892	28.5607	37.0108
398.5	37.0108	0.4017	0.7997	1.5908	3.0504	5.8595	10.8214	18.8622	28.5199	36.9579
399	36.9579	0.4011	0.7985	1.5885	3.046	5.8511	10.8059	18.8353	28.4791	36.9051
399.5	36.9051	0.4005	0.7974	1.5862	3.0417	5.8427	10.7905	18.8083	28.4384	36.8524
400	36.8524	0.3999	0.7963	1.584	3.0373	5.8344	10.7751	18.7815	28.3978	36.7998
400.5	36.7998	0.3994	0.7951	1.5817	3.033	5.8261	10.7597	18.7547	28.3572	36.7472
401	36.7472	0.3988	0.794	1.5794	3.0286	5.8177	10.7443	18.7279	28.3167	36.6947

## Sheet: Fig.3B, Right top
Fis1_K64D-Bap31_WT
Time1		0.625 μM	1.25 μM	2.5 μM	5 μM	10 μM	20 μM	40 μM	80 μM	160 μM
0		0	0	0	0	0	0.1435	0	0.3876	0.9683
0.5		0	0	0.0143	0.0159	0	0.2968	0	0.9987	2.1825
1		0	0	0.0334	0.0543	0	0.4497	0	1.6064	3.3844
1.5		0.0019	0	0.0526	0.0926	0	0.6022	0	2.2106	4.5742
2		0.0067	0	0.0717	0.1309	0.0242	0.7544	0	2.8114	5.752
2.5		0.0115	0	0.0908	0.1691	0.101	0.9062	0	3.4087	6.9178
3		0.0163	0	0.1099	0.2073	0.1776	1.0577	0.1694	4.0027	8.0719
3.5		0.0211	0	0.129	0.2454	0.2541	1.2088	0.4758	4.5933	9.2144
4		0.0259	0	0.148	0.2834	0.3305	1.3595	0.7812	5.1805	10.3453
4.5		0.0306	0	0.167	0.3214	0.4067	1.5099	1.0855	5.7644	11.4647
5		0.0354	0	0.186	0.3593	0.4828	1.6599	1.3887	6.345	12.5729
5.5		0.0402	0	0.2049	0.3972	0.5587	1.8096	1.6909	6.9223	13.6699
6		0.0449	0	0.2239	0.435	0.6345	1.9589	1.9921	7.4963	14.7558
6.5		0.0497	0.0039	0.2428	0.4728	0.7102	2.1079	2.2922	8.0671	15.8308
7		0.0544	0.0135	0.2616	0.5105	0.7857	2.2565	2.5913	8.6346	16.8949
7.5		0.0591	0.023	0.2805	0.5481	0.8612	2.4048	2.8893	9.1988	17.9482
8		0.0639	0.0326	0.2993	0.5857	0.9364	2.5527	3.1863	9.7599	18.9909
8.5		0.0686	0.0422	0.3181	0.6232	1.0115	2.7003	3.4822	10.3178	20.0231
9		0.0733	0.0517	0.3369	0.6607	1.0865	2.8475	3.7772	10.8725	21.0449
9.5		0.078	0.0613	0.3556	0.6981	1.1614	2.9944	4.0711	11.4241	22.0563
10		0.0827	0.0708	0.3743	0.7354	1.2361	3.1409	4.364	11.9725	23.0576
10.5		0.0874	0.0803	0.393	0.7727	1.3107	3.2871	4.6559	12.5178	24.0487
11		0.0921	0.0898	0.4117	0.8099	1.3852	3.433	4.9468	13.06	25.0298
11.5		0.0968	0.0993	0.4303	0.8471	1.4595	3.5785	5.2366	13.5992	26.001
12		0.1014	0.1088	0.4489	0.8842	1.5337	3.7236	5.5255	14.1352	26.9624
12.5		0.1061	0.1182	0.4675	0.9213	1.6077	3.8684	5.8133	14.6683	27.9141
13		0.1108	0.1277	0.4861	0.9583	1.6817	4.0129	6.1002	15.1983	28.8562
13.5		0.1154	0.1371	0.5046	0.9953	1.7554	4.157	6.3861	15.7252	29.7887
14		0.1201	0.1465	0.5231	1.0322	1.8291	4.3008	6.6709	16.2492	30.7119
14.5		0.1247	0.1559	0.5416	1.069	1.9026	4.4443	6.9548	16.7703	31.6257
15		0.1294	0.1653	0.5601	1.1058	1.976	4.5874	7.2377	17.2883	32.5303
15.5		0.134	0.1747	0.5785	1.1425	2.0493	4.7302	7.5196	17.8034	33.4258
16		0.1387	0.1841	0.5969	1.1792	2.1224	4.8726	7.8006	18.3156	34.3122
16.5		0.1433	0.1935	0.6153	1.2158	2.1954	5.0147	8.0806	18.8249	35.1897
17		0.1479	0.2028	0.6336	1.2524	2.2682	5.1565	8.3596	19.3313	36.0583
17.5		0.1525	0.2122	0.652	1.2889	2.341	5.2979	8.6376	19.8348	36.9182
18		0.1571	0.2215	0.6703	1.3253	2.4136	5.439	8.9147	20.3354	37.7693
18.5		0.1617	0.2308	0.6886	1.3617	2.486	5.5798	9.1908	20.8332	38.6119
19		0.1663	0.2401	0.7068	1.3981	2.5584	5.7203	9.4659	21.3282	39.446
19.5		0.1709	0.2494	0.725	1.4343	2.6306	5.8604	9.7401	21.8203	40.2716
20		0.1755	0.2587	0.7432	1.4706	2.7027	6.0002	10.0134	22.3097	41.0889
20.5		0.1801	0.2679	0.7614	1.5067	2.7746	6.1396	10.2857	22.7963	41.8979
21		0.1846	0.2772	0.7796	1.5429	2.8464	6.2787	10.557	23.2801	42.6988
21.5		0.1892	0.2864	0.7977	1.5789	2.9181	6.4175	10.8275	23.7612	43.4916
22		0.1938	0.2956	0.8158	1.6149	2.9897	6.556	11.0969	24.2395	44.2764
22.5		0.1983	0.3049	0.8339	1.6509	3.0611	6.6941	11.3655	24.7151	45.0533
23		0.2029	0.3141	0.8519	1.6868	3.1324	6.8319	11.6331	25.188	45.8223
23.5		0.2074	0.3233	0.87	1.7226	3.2036	6.9694	11.8998	25.6583	46.5835
24		0.2119	0.3324	0.888	1.7584	3.2746	7.1066	12.1655	26.1258	47.3371
24.5		0.2165	0.3416	0.9059	1.7942	3.3456	7.2434	12.4304	26.5907	48.0831
25		0.221	0.3508	0.9239	1.8298	3.4163	7.38	12.6943	27.053	48.8215
25.5		0.2255	0.3599	0.9418	1.8655	3.487	7.5162	12.9573	27.5126	49.5524
26		0.23	0.369	0.9597	1.901	3.5575	7.652	13.2194	27.9696	50.276
26.5		0.2345	0.3781	0.9776	1.9365	3.6279	7.7876	13.4806	28.4241	50.9923
27		0.239	0.3873	0.9955	1.972	3.6982	7.9228	13.7409	28.8759	51.7014
27.5		0.2435	0.3964	1.0133	2.0074	3.7684	8.0578	14.0003	29.3252	52.4032
28		0.248	0.4054	1.0311	2.0428	3.8384	8.1924	14.2588	29.7719	53.098
28.5		0.2525	0.4145	1.0489	2.0781	3.9083	8.3266	14.5163	30.2161	53.7858
29		0.257	0.4236	1.0666	2.1133	3.9781	8.4606	14.773	30.6578	54.4667
29.5		0.2615	0.4326	1.0844	2.1485	4.0477	8.5943	15.0288	31.0969	55.1406
30		0.2659	0.4416	1.1021	2.1837	4.1173	8.7276	15.2838	31.5336	55.8078
30.5		0.2704	0.4507	1.1198	2.2187	4.1867	8.8606	15.5378	31.9678	56.4682
31		0.2749	0.4597	1.1374	2.2538	4.2559	8.9933	15.791	32.3995	57.122
31.5		0.2793	0.4687	1.1551	2.2888	4.3251	9.1257	16.0432	32.8287	57.7691
32		0.2838	0.4777	1.1727	2.3237	4.3941	9.2578	16.2946	33.2555	58.4097
32.5		0.2882	0.4866	1.1902	2.3586	4.463	9.3896	16.5452	33.6799	59.0439
33		0.2926	0.4956	1.2078	2.3934	4.5318	9.521	16.7948	34.1019	59.6716
33.5		0.297	0.5046	1.2253	2.4281	4.6004	9.6522	17.0436	34.5215	60.293
34		0.3015	0.5135	1.2429	2.4629	4.669	9.783	17.2916	34.9387	60.9082
34.5		0.3059	0.5224	1.2603	2.4975	4.7374	9.9136	17.5386	35.3535	61.5171
35		0.3103	0.5314	1.2778	2.5321	4.8057	10.0438	17.7848	35.766	62.1199
35.5		0.3147	0.5403	1.2952	2.5667	4.8738	10.1737	18.0302	36.1761	62.7165
36		0.3191	0.5491	1.3127	2.6012	4.9419	10.3033	18.2747	36.5839	63.3072
36.5		0.3235	0.558	1.33	2.6356	5.0098	10.4327	18.5184	36.9894	63.8919
37		0.3279	0.5669	1.3474	2.67	5.0776	10.5617	18.7612	37.3926	64.4707
37.5		0.3323	0.5758	1.3648	2.7044	5.1452	10.6904	19.0032	37.7935	65.0436
38		0.3366	0.5846	1.3821	2.7387	5.2128	10.8188	19.2443	38.1921	65.6108
38.5		0.341	0.5934	1.3994	2.7729	5.2802	10.9469	19.4846	38.5884	66.1722
39		0.3454	0.6023	1.4166	2.8071	5.3475	11.0746	19.7241	38.9825	66.728
39.5		0.3497	0.6111	1.4339	2.8412	5.4147	11.2021	19.9628	39.3744	67.2782
40		0.3541	0.6199	1.4511	2.8753	5.4818	11.3293	20.2006	39.764	67.8228
40.5		0.3584	0.6287	1.4683	2.9094	5.5487	11.4562	20.4376	40.1514	68.3619
41		0.3628	0.6374	1.4855	2.9433	5.6155	11.5828	20.6737	40.5367	68.8955
41.5		0.3671	0.6462	1.5026	2.9773	5.6822	11.7091	20.9091	40.9197	69.4238
42		0.3715	0.655	1.5198	3.0111	5.7488	11.8351	21.1436	41.3005	69.9467
42.5		0.3758	0.6637	1.5369	3.045	5.8153	11.9608	21.3774	41.6792	70.4644
43		0.3801	0.6724	1.5539	3.0787	5.8816	12.0862	21.6103	42.0558	70.9768
43.5		0.3844	0.6812	1.571	3.1125	5.9478	12.2113	21.8424	42.4301	71.484
44		0.3887	0.6899	1.588	3.1461	6.0139	12.3361	22.0737	42.8024	71.9862
44.5		0.393	0.6986	1.605	3.1798	6.0799	12.4607	22.3042	43.1726	72.4832
45		0.3973	0.7073	1.622	3.2133	6.1458	12.5849	22.5339	43.5406	72.9753
45.5		0.4016	0.7159	1.639	3.2468	6.2115	12.7088	22.7628	43.9066	73.4623
46		0.4059	0.7246	1.6559	3.2803	6.2772	12.8325	22.9909	44.2705	73.9445
46.5		0.4102	0.7332	1.6728	3.3137	6.3427	12.9558	23.2182	44.6323	74.4218
47		0.4145	0.7419	1.6897	3.3471	6.4081	13.0789	23.4447	44.992	74.8942
47.5		0.4187	0.7505	1.7066	3.3804	6.4733	13.2016	23.6705	45.3497	75.3619
48		0.423	0.7591	1.7234	3.4137	6.5385	13.3241	23.8955	45.7054	75.8249
48.5		0.4273	0.7677	1.7403	3.4469	6.6035	13.4463	24.1196	46.0591	76.2832
49		0.4315	0.7763	1.7571	3.48	6.6685	13.5682	24.343	46.4107	76.7369
49.5		0.4358	0.7849	1.7738	3.5132	6.7333	13.6898	24.5657	46.7604	77.186
50		0.44	0.7935	1.7906	3.5462	6.7979	13.8112	24.7875	47.108	77.6305
50.5		0.4443	0.802	1.8073	3.5792	6.8625	13.9322	25.0086	47.4537	78.0706
51		0.4485	0.8106	1.824	3.6122	6.927	14.053	25.229	47.7975	78.5062
51.5		0.4527	0.8191	1.8407	3.6451	6.9913	14.1734	25.4485	48.1392	78.9374
52		0.4569	0.8277	1.8574	3.678	7.0555	14.2936	25.6673	48.4791	79.3643
52.5		0.4612	0.8362	1.874	3.7108	7.1196	14.4135	25.8854	48.817	79.7869
53		0.4654	0.8447	1.8906	3.7435	7.1836	14.5332	26.1027	49.1529	80.2051
53.5		0.4696	0.8532	1.9072	3.7762	7.2475	14.6525	26.3192	49.487	80.6192
54		0.4738	0.8617	1.9238	3.8089	7.3113	14.7716	26.535	49.8192	81.0291
54.5		0.478	0.8701	1.9403	3.8415	7.3749	14.8903	26.75	50.1495	81.4348
55		0.4822	0.8786	1.9568	3.8741	7.4385	15.0088	26.9643	50.4779	81.8365
55.5		0.4864	0.887	1.9733	3.9066	7.5019	15.1271	27.1779	50.8044	82.2341
56		0.4905	0.8955	1.9898	3.939	7.5652	15.245	27.3907	51.1291	82.6277
56.5		0.4947	0.9039	2.0063	3.9715	7.6284	15.3627	27.6027	51.452	83.0173
57		0.4989	0.9123	2.0227	4.0038	7.6914	15.4801	27.8141	51.773	83.4029
57.5		0.503	0.9207	2.0391	4.0361	7.7544	15.5972	28.0247	52.0922	83.7847
58		0.5072	0.9291	2.0555	4.0684	7.8172	15.714	28.2345	52.4095	84.1626
58.5		0.5113	0.9375	2.0719	4.1006	7.88	15.8306	28.4437	52.7251	84.5367
59		0.5155	0.9459	2.0882	4.1328	7.9426	15.9468	28.6521	53.0389	84.9071
59.5		0.5196	0.9542	2.1045	4.1649	8.0051	16.0629	28.8598	53.3509	85.2737
60		0.5238	0.9626	2.1208	4.197	8.0675	16.1786	29.0668	53.6611	85.6366
60.5		0.5279	0.9709	2.1371	4.229	8.1298	16.2941	29.2731	53.9696	85.9958
61		0.532	0.9792	2.1533	4.261	8.192	16.4092	29.4786	54.2763	86.3514
61.5		0.5362	0.9876	2.1696	4.2929	8.254	16.5242	29.6834	54.5812	86.7034
62		0.5403	0.9959	2.1858	4.3247	8.316	16.6388	29.8876	54.8845	87.0518
62.5		0.5444	1.0042	2.2019	4.3566	8.3778	16.7532	30.091	55.186	87.3968
63		0.5485	1.0124	2.2181	4.3884	8.4395	16.8673	30.2937	55.4858	87.7382
63.5		0.5526	1.0207	2.2342	4.4201	8.5012	16.9811	30.4957	55.7839	88.0762
64		0.5567	1.029	2.2503	4.4518	8.5627	17.0947	30.697	56.0803	88.4108
64.5		0.5608	1.0372	2.2664	4.4834	8.624	17.208	30.8976	56.375	88.742
65		0.5649	1.0455	2.2825	4.515	8.6853	17.3211	31.0975	56.668	89.0699
65.5		0.5689	1.0537	2.2986	4.5465	8.7465	17.4338	31.2967	56.9594	89.3944
66		0.573	1.0619	2.3146	4.578	8.8076	17.5463	31.4953	57.2491	89.7157
66.5		0.5771	1.0701	2.3306	4.6094	8.8685	17.6586	31.6931	57.5372	90.0337
67		0.5811	1.0783	2.3466	4.6408	8.9294	17.7706	31.8903	57.8236	90.3486
67.5		0.5852	1.0865	2.3625	4.6722	8.9901	17.8823	32.0868	58.1084	90.6602
68		0.5893	1.0947	2.3785	4.7035	9.0507	17.9937	32.2825	58.3916	90.9687
68.5		0.5933	1.1028	2.3944	4.7347	9.1112	18.1049	32.4777	58.6732	91.2741
69		0.5973	1.111	2.4103	4.7659	9.1716	18.2158	32.6721	58.9532	91.5764
69.5		0.6014	1.1191	2.4261	4.7971	9.2319	18.3265	32.8659	59.2316	91.8756
70		0.6054	1.1273	2.442	4.8282	9.2921	18.4369	33.059	59.5084	92.1718
70.5		0.6094	1.1354	2.4578	4.8592	9.3522	18.5471	33.2514	59.7836	92.4651
71		0.6135	1.1435	2.4736	4.8902	9.4122	18.6569	33.4431	60.0573	92.7553
71.5		0.6175	1.1516	2.4894	4.9212	9.472	18.7666	33.6342	60.3294	93.0427
72		0.6215	1.1597	2.5052	4.9521	9.5318	18.8759	33.8247	60.6	93.3271
72.5		0.6255	1.1678	2.5209	4.983	9.5914	18.985	34.0144	60.869	93.6087
73		0.6295	1.1758	2.5366	5.0138	9.651	19.0939	34.2035	61.1365	93.8874
73.5		0.6335	1.1839	2.5523	5.0446	9.7104	19.2025	34.392	61.4025	94.1633
74		0.6375	1.192	2.568	5.0753	9.7697	19.3108	34.5798	61.667	94.4364
74.5		0.6415	1.2	2.5836	5.106	9.8289	19.4189	34.767	61.93	94.7068
75		0.6455	1.208	2.5993	5.1366	9.8881	19.5267	34.9535	62.1914	94.9744
75.5		0.6494	1.216	2.6149	5.1672	9.9471	19.6343	35.1393	62.4514	95.2394
76		0.6534	1.224	2.6305	5.1977	10.006	19.7416	35.3245	62.71	95.5016
76.5		0.6574	1.232	2.646	5.2282	10.0647	19.8487	35.5091	62.967	95.7612
77		0.6613	1.24	2.6616	5.2587	10.1234	19.9555	35.693	63.2226	96.0182
77.5		0.6653	1.248	2.6771	5.2891	10.182	20.0621	35.8763	63.4767	96.2726
78		0.6692	1.256	2.6926	5.3194	10.2405	20.1684	36.059	63.7294	96.5244
78.5		0.6732	1.2639	2.7081	5.3498	10.2989	20.2745	36.241	63.9807	96.7737
79		0.6771	1.2718	2.7235	5.38	10.3571	20.3803	36.4224	64.2305	97.0205
79.5		0.681	1.2798	2.739	5.4102	10.4153	20.4858	36.6032	64.4789	97.2648
80		0.685	1.2877	2.7544	5.4404	10.4733	20.5911	36.7833	64.7259	97.5066
80.5		0.6889	1.2956	2.7698	5.4705	10.5313	20.6962	36.9628	64.9715	97.7459
81		0.6928	1.3035	2.7852	5.5006	10.5891	20.801	37.1417	65.2157	97.9829
81.5		0.6967	1.3114	2.8005	5.5306	10.6469	20.9056	37.32	65.4585	98.2174
82		0.7007	1.3193	2.8158	5.5606	10.7045	21.0099	37.4976	65.6999	98.4496
82.5		0.7046	1.3272	2.8312	5.5906	10.7621	21.114	37.6747	65.94	98.6795
83		0.7085	1.335	2.8464	5.6205	10.8195	21.2178	37.8511	66.1787	98.907
83.5		0.7124	1.3429	2.8617	5.6503	10.8768	21.3214	38.0269	66.416	99.1322
84		0.7162	1.3507	2.877	5.6801	10.934	21.4248	38.2021	66.652	99.3551
84.5		0.7201	1.3585	2.8922	5.7099	10.9912	21.5279	38.3767	66.8867	99.5758
85		0.724	1.3663	2.9074	5.7396	11.0482	21.6307	38.5507	67.12	99.7943
85.5		0.7279	1.3741	2.9226	5.7693	11.1051	21.7333	38.7241	67.352	100.011
86		0.7318	1.3819	2.9377	5.7989	11.1619	21.8357	38.8969	67.5827	100.225
86.5		0.7356	1.3897	2.9529	5.8285	11.2186	21.9379	39.0691	67.812	100.437
87		0.7395	1.3975	2.968	5.858	11.2752	22.0398	39.2407	68.0401	100.646
87.5		0.7433	1.4053	2.9831	5.8875	11.3317	22.1414	39.4117	68.2669	100.854
88		0.7472	1.413	2.9982	5.9169	11.3881	22.2428	39.5821	68.4923	101.06
88.5		0.751	1.4208	3.0132	5.9463	11.4444	22.344	39.7519	68.7165	101.263
89		0.7549	1.4285	3.0283	5.9757	11.5006	22.4449	39.9211	68.9394	101.465
89.5		0.7587	1.4362	3.0433	6.005	11.5567	22.5456	40.0897	69.1611	101.664
90		0.7625	1.444	3.0583	6.0343	11.6127	22.6461	40.2578	69.3815	101.861
90.5		0.7664	1.4517	3.0732	6.0635	11.6686	22.7463	40.4253	69.6006	102.057
91		0.7702	1.4594	3.0882	6.0927	11.7244	22.8463	40.5922	69.8185	102.25
91.5		0.774	1.467	3.1031	6.1218	11.7801	22.946	40.7585	70.0352	102.442
92		0.7778	1.4747	3.118	6.1509	11.8357	23.0456	40.9242	70.2506	102.631
92.5		0.7816	1.4824	3.1329	6.1799	11.8912	23.1448	41.0894	70.4648	102.819
93		0.7854	1.49	3.1478	6.2089	11.9466	23.2439	41.254	70.6778	103.004
93.5		0.7892	1.4977	3.1626	6.2379	12.0019	23.3427	41.418	70.8896	103.188
94		0.793	1.5053	3.1775	6.2668	12.0571	23.4413	41.5814	71.1002	103.37
94.5		0.7968	1.5129	3.1923	6.2956	12.1122	23.5396	41.7443	71.3096	103.55
95		0.8006	1.5206	3.2071	6.3245	12.1672	23.6378	41.9066	71.5177	103.729
95.5		0.8044	1.5282	3.2218	6.3532	12.2221	23.7356	42.0684	71.7247	103.905
96		0.8081	1.5358	3.2366	6.382	12.2769	23.8333	42.2296	71.9306	104.08
96.5		0.8119	1.5433	3.2513	6.4107	12.3316	23.9307	42.3902	72.1352	104.253
97		0.8157	1.5509	3.266	6.4393	12.3862	24.0279	42.5503	72.3387	104.424
97.5		0.8194	1.5585	3.2807	6.4679	12.4407	24.1249	42.7098	72.5411	104.594
98		0.8232	1.566	3.2954	6.4965	12.4951	24.2216	42.8688	72.7423	104.762
98.5		0.8269	1.5736	3.31	6.525	12.5494	24.3181	43.0272	72.9423	104.928
99		0.8307	1.5811	3.3246	6.5535	12.6037	24.4144	43.1851	73.1412	105.092
99.5		0.8344	1.5886	3.3392	6.5819	12.6578	24.5105	43.3424	73.339	105.255
100		0.8381	1.5962	3.3538	6.6103	12.7118	24.6063	43.4992	73.5357	105.416
100.5		0.8419	1.6037	3.3684	6.6386	12.7657	24.7019	43.6554	73.7312	105.576
101		0.8456	1.6112	3.3829	6.6669	12.8195	24.7973	43.8111	73.9256	105.733
101.5		0.8493	1.6186	3.3975	6.6952	12.8733	24.8925	43.9663	74.119	105.89
102		0.853	1.6261	3.412	6.7234	12.9269	24.9874	44.1209	74.3112	106.044
102.5		0.8567	1.6336	3.4264	6.7516	12.9804	25.0821	44.275	74.5023	106.198
103		0.8604	1.641	3.4409	6.7797	13.0338	25.1766	44.4285	74.6924	106.349
103.5		0.8641	1.6485	3.4554	6.8078	13.0872	25.2708	44.5816	74.8813	106.499
104		0.8678	1.6559	3.4698	6.8358	13.1404	25.3649	44.734	75.0692	106.648
104.5		0.8715	1.6633	3.4842	6.8638	13.1936	25.4587	44.886	75.2561	106.795
105		0.8752	1.6708	3.4986	6.8918	13.2466	25.5523	45.0374	75.4418	106.94
105.5		0.8789	1.6782	3.5129	6.9197	13.2996	25.6457	45.1883	75.6266	107.085
106		0.8826	1.6856	3.5273	6.9476	13.3524	25.7388	45.3387	75.8102	107.227
106.5		0.8862	1.693	3.5416	6.9754	13.4052	25.8318	45.4886	75.9928	107.368
107		0.8899	1.7003	3.5559	7.0032	13.4579	25.9245	45.6379	76.1744	107.508
107.5		0.8936	1.7077	3.5702	7.0309	13.5105	26.017	45.7867	76.355	107.647
108		0.8972	1.7151	3.5845	7.0586	13.5629	26.1092	45.9351	76.5345	107.784
108.5		0.9009	1.7224	3.5987	7.0863	13.6153	26.2013	46.0829	76.713	107.919
109		0.9045	1.7297	3.6129	7.1139	13.6676	26.2932	46.2301	76.8905	108.053
109.5		0.9082	1.7371	3.6271	7.1415	13.7198	26.3848	46.3769	77.067	108.186
110		0.9118	1.7444	3.6413	7.169	13.7719	26.4762	46.5232	77.2424	108.318
110.5		0.9154	1.7517	3.6555	7.1965	13.8239	26.5674	46.6689	77.4169	108.448
111		0.9191	1.759	3.6696	7.2239	13.8758	26.6584	46.8142	77.5904	108.577
111.5		0.9227	1.7663	3.6838	7.2514	13.9277	26.7491	46.9589	77.7629	108.704
112		0.9263	1.7736	3.6979	7.2787	13.9794	26.8397	47.1032	77.9344	108.831
112.5		0.9299	1.7808	3.7119	7.306	14.031	26.93	47.2469	78.105	108.956
113		0.9335	1.7881	3.726	7.3333	14.0826	27.0202	47.3902	78.2746	109.079
113.5		0.9372	1.7954	3.7401	7.3606	14.134	27.1101	47.5329	78.4432	109.202
114		0.9408	1.8026	3.7541	7.3878	14.1854	27.1998	47.6752	78.6108	109.323
114.5		0.9444	1.8098	3.7681	7.4149	14.2366	27.2893	47.8169	78.7775	109.443
115		0.9479	1.8171	3.7821	7.442	14.2878	27.3786	47.9582	78.9433	109.562
115.5		0.9515	1.8243	3.7961	7.4691	14.3389	27.4676	48.099	79.1081	109.68
116		0.9551	1.8315	3.81	7.4961	14.3899	27.5565	48.2393	79.272	109.796
116.5		0.9587	1.8387	3.824	7.5231	14.4408	27.6452	48.3791	79.435	109.911
117		0.9623	1.8459	3.8379	7.5501	14.4916	27.7336	48.5184	79.597	110.025
117.5		0.9658	1.853	3.8518	7.577	14.5423	27.8218	48.6572	79.7581	110.138
118		0.9694	1.8602	3.8656	7.6039	14.5929	27.9099	48.7956	79.9183	110.25
118.5		0.973	1.8674	3.8795	7.6307	14.6434	27.9977	48.9335	80.0776	110.361
119		0.9765	1.8745	3.8933	7.6575	14.6939	28.0853	49.0709	80.2359	110.471
119.5		0.9801	1.8817	3.9071	7.6842	14.7442	28.1727	49.2078	80.3934	110.579
120		0.9836	1.8888	3.9209	7.7109	14.7945	28.2599	49.3443	80.55	110.686
120.5		0.9872	1.8959	3.9347	7.7376	14.8447	28.3469	49.4802	80.7057	110.793
121		0.9907	1.903	3.9485	7.7642	14.8947	28.4337	49.6157	80.8605	110.898
121.5		0.9942	1.9101	3.9622	7.7908	14.9447	28.5203	49.7508	81.0144	111.002
122		0.9978	1.9172	3.9759	7.8174	14.9946	28.6067	49.8853	81.1674	111.105
122.5		1.0013	1.9243	3.9896	7.8439	15.0444	28.6928	50.0194	81.3196	111.207
123		1.0048	1.9314	4.0033	7.8703	15.0941	28.7788	50.1531	81.4709	111.308
123.5		1.0083	1.9384	4.017	7.8968	15.1438	28.8646	50.2863	81.6214	111.408
124		1.0118	1.9455	4.0306	7.9231	15.1933	28.9501	50.419	81.771	111.507
124.5		1.0154	1.9525	4.0443	7.9495	15.2428	29.0355	50.5512	81.9198	111.605
125		1.0189	1.9596	4.0579	7.9758	15.2921	29.1207	50.683	82.0677	111.702
125.5		1.0224	1.9666	4.0715	8.002	15.3414	29.2056	50.8144	82.2147	111.798
126		1.0258	1.9736	4.085	8.0283	15.3906	29.2904	50.9452	82.361	111.893
126.5		1.0293	1.9806	4.0986	8.0544	15.4397	29.375	51.0757	82.5064	111.987
127		1.0328	1.9876	4.1121	8.0806	15.4887	29.4593	51.2056	82.6509	112.081
127.5		1.0363	1.9946	4.1256	8.1067	15.5376	29.5435	51.3352	82.7947	112.173
128		1.0398	2.0016	4.1391	8.1328	15.5864	29.6275	51.4642	82.9376	112.264
128.5		1.0432	2.0086	4.1526	8.1588	15.6351	29.7113	51.5929	83.0797	112.354
129		1.0467	2.0155	4.1661	8.1848	15.6838	29.7948	51.7211	83.2211	112.444
129.5		1.0502	2.0225	4.1795	8.2107	15.7324	29.8782	51.8488	83.3616	112.532
130		1.0536	2.0294	4.1929	8.2366	15.7808	29.9614	51.9761	83.5013	112.62
130.5		1.0571	2.0364	4.2063	8.2625	15.8292	30.0444	52.1029	83.6402	112.707
131		1.0605	2.0433	4.2197	8.2883	15.8775	30.1272	52.2294	83.7783	112.793
131.5		1.064	2.0502	4.2331	8.3141	15.9258	30.2098	52.3553	83.9157	112.877
132		1.0674	2.0571	4.2464	8.3398	15.9739	30.2922	52.4809	84.0523	112.962
132.5		1.0709	2.064	4.2598	8.3655	16.0219	30.3744	52.606	84.188	113.045
133		1.0743	2.0709	4.2731	8.3912	16.0699	30.4564	52.7307	84.3231	113.127
133.5		1.0777	2.0778	4.2864	8.4168	16.1178	30.5382	52.8549	84.4573	113.209
134		1.0811	2.0847	4.2996	8.4424	16.1655	30.6198	52.9787	84.5908	113.29
134.5		1.0845	2.0915	4.3129	8.468	16.2132	30.7013	53.1021	84.7235	113.37
135		1.088	2.0984	4.3261	8.4935	16.2608	30.7825	53.225	84.8555	113.449
135.5		1.0914	2.1052	4.3393	8.519	16.3084	30.8635	53.3476	84.9867	113.527
136		1.0948	2.112	4.3525	8.5444	16.3558	30.9444	53.4697	85.1172	113.605
136.5		1.0982	2.1189	4.3657	8.5698	16.4032	31.0251	53.5913	85.247	113.682
137		1.1016	2.1257	4.3789	8.5951	16.4504	31.1056	53.7126	85.376	113.758
137.5		1.105	2.1325	4.392	8.6205	16.4976	31.1858	53.8334	85.5042	113.833
138		1.1084	2.1393	4.4052	8.6457	16.5447	31.2659	53.9539	85.6318	113.908
138.5		1.1117	2.1461	4.4183	8.671	16.5917	31.3459	54.0739	85.7586	113.981
139		1.1151	2.1529	4.4314	8.6962	16.6387	31.4256	54.1934	85.8847	114.054
139.5		1.1185	2.1596	4.4444	8.7214	16.6855	31.5051	54.3126	86.0101	114.127
140		1.1219	2.1664	4.4575	8.7465	16.7323	31.5845	54.4314	86.1347	114.198
140.5		1.1252	2.1732	4.4705	8.7716	16.779	31.6636	54.5497	86.2587	114.269
141		1.1286	2.1799	4.4835	8.7966	16.8255	31.7426	54.6676	86.382	114.339
141.5		1.1319	2.1867	4.4965	8.8216	16.8721	31.8214	54.7852	86.5045	114.409
142		1.1353	2.1934	4.5095	8.8466	16.9185	31.9	54.9023	86.6264	114.477
142.5		1.1386	2.2001	4.5225	8.8715	16.9648	31.9784	55.019	86.7475	114.545
143		1.142	2.2068	4.5354	8.8964	17.0111	32.0566	55.1353	86.868	114.612
143.5		1.1453	2.2135	4.5484	8.9213	17.0573	32.1347	55.2512	86.9878	114.679
144		1.1487	2.2202	4.5613	8.9461	17.1033	32.2125	55.3667	87.1069	114.745
144.5		1.152	2.2269	4.5742	8.9709	17.1494	32.2902	55.4818	87.2254	114.81
145		1.1553	2.2336	4.587	8.9956	17.1953	32.3677	55.5965	87.3431	114.875
145.5		1.1586	2.2402	4.5999	9.0204	17.2411	32.445	55.7108	87.4602	114.939
146		1.162	2.2469	4.6127	9.045	17.2869	32.5222	55.8247	87.5766	115.002
146.5		1.1653	2.2535	4.6255	9.0697	17.3326	32.5991	55.9383	87.6924	115.065
147		1.1686	2.2602	4.6383	9.0943	17.3782	32.6759	56.0514	87.8075	115.127
147.5		1.1719	2.2668	4.6511	9.1188	17.4237	32.7525	56.1641	87.922	115.189
148		1.1752	2.2734	4.6639	9.1433	17.4691	32.8289	56.2764	88.0358	115.249
148.5		1.1785	2.28	4.6767	9.1678	17.5144	32.9051	56.3884	88.1489	115.31
149		1.1818	2.2867	4.6894	9.1923	17.5597	32.9812	56.5	88.2615	115.369
149.5		1.1851	2.2933	4.7021	9.2167	17.6049	33.057	56.6111	88.3733	115.428
150		1.1884	2.2998	4.7148	9.241	17.65	33.1327	56.7219	88.4846	115.487
150.5		1.1916	2.3064	4.7275	9.2654	17.695	33.2082	56.8323	88.5952	115.544
151		1.1949	2.313	4.7401	9.2897	17.74	33.2836	56.9424	88.7052	115.602
151.5		1.1982	2.3196	4.7528	9.3139	17.7848	33.3587	57.052	88.8145	115.658
152		1.2015	2.3261	4.7654	9.3382	17.8296	33.4337	57.1613	88.9232	115.714
152.5		1.2047	2.3327	4.778	9.3623	17.8743	33.5085	57.2701	89.0314	115.77
153		1.208	2.3392	4.7906	9.3865	17.9189	33.5831	57.3786	89.1389	115.825
153.5		1.2112	2.3457	4.8032	9.4106	17.9635	33.6576	57.4868	89.2458	115.879
154		1.2145	2.3522	4.8157	9.4347	18.0079	33.7319	57.5945	89.352	115.933
154.5		1.2177	2.3587	4.8283	9.4587	18.0523	33.806	57.7019	89.4577	115.986
155		1.221	2.3652	4.8408	9.4827	18.0966	33.8799	57.8089	89.5628	116.039
155.5		1.2242	2.3717	4.8533	9.5067	18.1408	33.9536	57.9156	89.6673	116.091
156		1.2275	2.3782	4.8658	9.5306	18.185	34.0272	58.0218	89.7712	116.143
156.5		1.2307	2.3847	4.8783	9.5545	18.229	34.1006	58.1277	89.8745	116.194
157		1.2339	2.3912	4.8907	9.5784	18.273	34.1738	58.2333	89.9772	116.245
157.5		1.2371	2.3976	4.9032	9.6022	18.3169	34.2469	58.3384	90.0793	116.295
158		1.2404	2.4041	4.9156	9.626	18.3607	34.3198	58.4432	90.1809	116.345
158.5		1.2436	2.4105	4.928	9.6497	18.4045	34.3925	58.5477	90.2818	116.394
159		1.2468	2.417	4.9404	9.6734	18.4481	34.465	58.6517	90.3822	116.442
159.5		1.25	2.4234	4.9527	9.6971	18.4917	34.5374	58.7555	90.4821	116.491
160		1.2532	2.4298	4.9651	9.7207	18.5352	34.6096	58.8588	90.5813	116.538
160.5		1.2564	2.4362	4.9774	9.7444	18.5787	34.6816	58.9618	90.68	116.585
161		1.2596	2.4426	4.9897	9.7679	18.622	34.7535	59.0645	90.7781	116.632
161.5		1.2628	2.449	5.002	9.7915	18.6653	34.8252	59.1667	90.8757	116.678
162		1.2659	2.4554	5.0143	9.8149	18.7085	34.8967	59.2687	90.9727	116.724
162.5		1.2691	2.4618	5.0266	9.8384	18.7516	34.9681	59.3703	91.0692	116.769
163		1.2723	2.4681	5.0388	9.8618	18.7946	35.0393	59.4715	91.1651	116.814
163.5		1.2755	2.4745	5.0511	9.8852	18.8376	35.1103	59.5724	91.2605	116.859
164		1.2786	2.4808	5.0633	9.9086	18.8805	35.1811	59.6729	91.3554	116.903
164.5		1.2818	2.4872	5.0755	9.9319	18.9233	35.2518	59.7731	91.4497	116.946
165		1.285	2.4935	5.0877	9.9552	18.966	35.3223	59.8729	91.5434	116.989
165.5		1.2881	2.4998	5.0998	9.9784	19.0087	35.3927	59.9724	91.6367	117.032
166		1.2913	2.5062	5.112	10.0016	19.0513	35.4629	60.0715	91.7294	117.074
166.5		1.2944	2.5125	5.1241	10.0248	19.0938	35.5329	60.1703	91.8215	117.116
167		1.2976	2.5188	5.1362	10.0479	19.1362	35.6028	60.2688	91.9132	117.157
167.5		1.3007	2.5251	5.1483	10.0711	19.1785	35.6724	60.3669	92.0043	117.198
168		1.3039	2.5313	5.1604	10.0941	19.2208	35.742	60.4646	92.0949	117.239
168.5		1.307	2.5376	5.1724	10.1172	19.263	35.8113	60.5621	92.185	117.279
169		1.3101	2.5439	5.1845	10.1402	19.3051	35.8805	60.6592	92.2746	117.319
169.5		1.3132	2.5501	5.1965	10.1631	19.3472	35.9496	60.7559	92.3637	117.358
170		1.3164	2.5564	5.2085	10.1861	19.3891	36.0184	60.8524	92.4522	117.397
170.5		1.3195	2.5626	5.2205	10.2089	19.431	36.0872	60.9484	92.5403	117.435
171		1.3226	2.5689	5.2325	10.2318	19.4728	36.1557	61.0442	92.6279	117.473
171.5		1.3257	2.5751	5.2445	10.2546	19.5146	36.2241	61.1396	92.7149	117.511
172		1.3288	2.5813	5.2564	10.2774	19.5562	36.2923	61.2347	92.8015	117.549
172.5		1.3319	2.5875	5.2683	10.3002	19.5978	36.3604	61.3295	92.8876	117.585
173		1.335	2.5937	5.2803	10.3229	19.6393	36.4283	61.4239	92.9732	117.622
173.5		1.3381	2.5999	5.2922	10.3456	19.6808	36.496	61.518	93.0583	117.658
174		1.3412	2.6061	5.304	10.3682	19.7221	36.5636	61.6118	93.1429	117.694
174.5		1.3443	2.6123	5.3159	10.3909	19.7634	36.6311	61.7053	93.2271	117.73
175		1.3474	2.6184	5.3277	10.4134	19.8047	36.6983	61.7984	93.3107	117.765
175.5		1.3504	2.6246	5.3396	10.436	19.8458	36.7654	61.8912	93.3939	117.8
176		1.3535	2.6308	5.3514	10.4585	19.8869	36.8324	61.9837	93.4766	117.834
176.5		1.3566	2.6369	5.3632	10.481	19.9279	36.8992	62.0759	93.5589	117.868
177		1.3596	2.643	5.375	10.5034	19.9688	36.9658	62.1677	93.6407	117.902
177.5		1.3627	2.6492	5.3867	10.5258	20.0096	37.0323	62.2592	93.722	117.936
178		1.3658	2.6553	5.3985	10.5482	20.0504	37.0986	62.3505	93.8028	117.969
178.5		1.3688	2.6614	5.4102	10.5706	20.0911	37.1648	62.4414	93.8832	118.001
179		1.3719	2.6675	5.4219	10.5929	20.1317	37.2308	62.5319	93.9632	118.034
179.5		1.3749	2.6736	5.4336	10.6151	20.1723	37.2966	62.6222	94.0426	118.066
180		1.3779	2.6797	5.4453	10.6374	20.2128	37.2575	62.7122	93.9978	117.956
180.5		1.381	2.6858	5.4433	10.6449	20.2532	37.2111	62.8018	93.8807	117.809
181		1.384	2.6918	5.4365	10.6316	20.2935	37.1648	62.8911	93.7638	117.662
181.5		1.3851	2.6979	5.4297	10.6184	20.3338	37.1185	62.9802	93.647	117.516
182		1.3834	2.704	5.423	10.6051	20.3533	37.0722	63.0689	93.5303	117.37
182.5		1.3817	2.71	5.4162	10.5919	20.3279	37.026	63.1573	93.4138	117.223
183		1.38	2.716	5.4095	10.5787	20.3026	36.9799	63.1534	93.2974	117.077
183.5		1.3782	2.7221	5.4027	10.5656	20.2773	36.9338	63.0747	93.1812	116.931
184		1.3765	2.7281	5.396	10.5524	20.2521	36.8878	62.9962	93.0651	116.786
184.5		1.3748	2.7341	5.3893	10.5393	20.2268	36.8419	62.9177	92.9492	116.64
185		1.3731	2.7401	5.3826	10.5261	20.2016	36.796	62.8393	92.8334	116.495
185.5		1.3714	2.7461	5.3759	10.513	20.1765	36.7502	62.761	92.7178	116.35
186		1.3697	2.7521	5.3692	10.4999	20.1513	36.7044	62.6829	92.6023	116.205
186.5		1.368	2.7543	5.3625	10.4868	20.1262	36.6586	62.6048	92.4869	116.06
187		1.3663	2.7509	5.3558	10.4738	20.1012	36.613	62.5268	92.3717	115.916
187.5		1.3646	2.7475	5.3491	10.4607	20.0761	36.5674	62.4489	92.2566	115.771
188		1.3629	2.744	5.3425	10.4477	20.0511	36.5218	62.3711	92.1417	115.627
188.5		1.3612	2.7406	5.3358	10.4347	20.0261	36.4763	62.2934	92.0269	115.483
189		1.3595	2.7372	5.3292	10.4217	20.0012	36.4309	62.2158	91.9123	115.339
189.5		1.3578	2.7338	5.3225	10.4087	19.9763	36.3855	62.1383	91.7978	115.195
190		1.3561	2.7304	5.3159	10.3957	19.9514	36.3402	62.0609	91.6834	115.052
190.5		1.3544	2.727	5.3093	10.3828	19.9265	36.2949	61.9836	91.5692	114.909
191		1.3527	2.7236	5.3027	10.3699	19.9017	36.2497	61.9064	91.4552	114.766
191.5		1.351	2.7202	5.2961	10.3569	19.8769	36.2045	61.8292	91.3412	114.623
192		1.3493	2.7168	5.2895	10.344	19.8522	36.1594	61.7522	91.2274	114.48
192.5		1.3477	2.7134	5.2829	10.3311	19.8274	36.1144	61.6753	91.1138	114.337
193		1.346	2.71	5.2763	10.3183	19.8027	36.0694	61.5985	91.0003	114.195
193.5		1.3443	2.7067	5.2697	10.3054	19.7781	36.0245	61.5217	90.8869	114.052
194		1.3426	2.7033	5.2632	10.2926	19.7534	35.9796	61.4451	90.7737	113.91
194.5		1.341	2.6999	5.2566	10.2798	19.7288	35.9348	61.3685	90.6606	113.768
195		1.3393	2.6966	5.25	10.267	19.7042	35.89	61.2921	90.5477	113.627
195.5		1.3376	2.6932	5.2435	10.2542	19.6797	35.8453	61.2157	90.4349	113.485
196		1.336	2.6899	5.237	10.2414	19.6552	35.8006	61.1395	90.3222	113.344
196.5		1.3343	2.6865	5.2305	10.2286	19.6307	35.756	61.0633	90.2097	113.203
197		1.3326	2.6832	5.2239	10.2159	19.6062	35.7115	60.9873	90.0973	113.062
197.5		1.331	2.6798	5.2174	10.2032	19.5818	35.667	60.9113	89.9851	112.921
198		1.3293	2.6765	5.2109	10.1905	19.5574	35.6226	60.8354	89.873	112.78
198.5		1.3277	2.6731	5.2044	10.1778	19.5331	35.5782	60.7596	89.7611	112.64
199		1.326	2.6698	5.198	10.1651	19.5087	35.5339	60.6839	89.6492	112.499
199.5		1.3244	2.6665	5.1915	10.1524	19.4844	35.4896	60.6083	89.5376	112.359
200		1.3227	2.6632	5.185	10.1398	19.4602	35.4454	60.5328	89.426	112.219
200.5		1.3211	2.6598	5.1786	10.1271	19.4359	35.4013	60.4574	89.3146	112.079
201		1.3194	2.6565	5.1721	10.1145	19.4117	35.3572	60.3821	89.2034	111.94
201.5		1.3178	2.6532	5.1657	10.1019	19.3875	35.3131	60.3069	89.0922	111.8
202		1.3161	2.6499	5.1592	10.0893	19.3634	35.2691	60.2318	88.9813	111.661
202.5		1.3145	2.6466	5.1528	10.0768	19.3393	35.2252	60.1567	88.8704	111.522
203		1.3128	2.6433	5.1464	10.0642	19.3152	35.1813	60.0818	88.7597	111.383
203.5		1.3112	2.64	5.14	10.0517	19.2911	35.1375	60.007	88.6491	111.244
204		1.3096	2.6367	5.1336	10.0392	19.2671	35.0937	59.9322	88.5387	111.106
204.5		1.3079	2.6335	5.1272	10.0267	19.2431	35.05	59.8575	88.4284	110.967
205		1.3063	2.6302	5.1208	10.0142	19.2191	35.0063	59.783	88.3182	110.829
205.5		1.3047	2.6269	5.1144	10.0017	19.1952	34.9627	59.7085	88.2082	110.691
206		1.3031	2.6236	5.108	9.9892	19.1712	34.9192	59.6341	88.0983	110.553
206.5		1.3014	2.6204	5.1017	9.9768	19.1474	34.8757	59.5598	87.9886	110.415
207		1.2998	2.6171	5.0953	9.9644	19.1235	34.8322	59.4856	87.879	110.278
207.5		1.2982	2.6138	5.089	9.9519	19.0997	34.7888	59.4115	87.7695	110.14
208		1.2966	2.6106	5.0826	9.9395	19.0759	34.7455	59.3375	87.6602	110.003
208.5		1.295	2.6073	5.0763	9.9272	19.0521	34.7022	59.2636	87.551	109.866
209		1.2934	2.6041	5.07	9.9148	19.0284	34.659	59.1898	87.4419	109.729
209.5		1.2917	2.6008	5.0637	9.9024	19.0047	34.6158	59.1161	87.333	109.593
210		1.2901	2.5976	5.0573	9.8901	18.981	34.5727	59.0424	87.2242	109.456
210.5		1.2885	2.5944	5.051	9.8778	18.9574	34.5296	58.9689	87.1155	109.32
211		1.2869	2.5911	5.0448	9.8655	18.9338	34.4866	58.8954	87.007	109.184
211.5		1.2853	2.5879	5.0385	9.8532	18.9102	34.4436	58.822	86.8986	109.048
212		1.2837	2.5847	5.0322	9.8409	18.8866	34.4007	58.7488	86.7904	108.912
212.5		1.2821	2.5815	5.0259	9.8287	18.8631	34.3579	58.6756	86.6823	108.776
213		1.2805	2.5782	5.0197	9.8164	18.8396	34.3151	58.6025	86.5743	108.641
213.5		1.2789	2.575	5.0134	9.8042	18.8161	34.2723	58.5295	86.4664	108.505
214		1.2773	2.5718	5.0072	9.792	18.7927	34.2296	58.4566	86.3587	108.37
214.5		1.2757	2.5686	5.0009	9.7798	18.7693	34.187	58.3837	86.2511	108.235
215		1.2742	2.5654	4.9947	9.7676	18.7459	34.1444	58.311	86.1437	108.1
215.5		1.2726	2.5622	4.9885	9.7554	18.7225	34.1019	58.2384	86.0364	107.966
216		1.271	2.559	4.9823	9.7433	18.6992	34.0594	58.1658	85.9292	107.831
216.5		1.2694	2.5558	4.9761	9.7311	18.6759	34.017	58.0934	85.8222	107.697
217		1.2678	2.5527	4.9699	9.719	18.6526	33.9746	58.021	85.7152	107.563
217.5		1.2662	2.5495	4.9637	9.7069	18.6294	33.9323	57.9487	85.6085	107.429
218		1.2647	2.5463	4.9575	9.6948	18.6062	33.89	57.8765	85.5018	107.295
218.5		1.2631	2.5431	4.9513	9.6827	18.583	33.8478	57.8044	85.3953	107.161
219		1.2615	2.54	4.9451	9.6707	18.5599	33.8056	57.7324	85.2889	107.028
219.5		1.2599	2.5368	4.939	9.6586	18.5368	33.7635	57.6605	85.1827	106.894
220		1.2584	2.5336	4.9328	9.6466	18.5137	33.7214	57.5887	85.0766	106.761
220.5		1.2568	2.5305	4.9267	9.6346	18.4906	33.6794	57.5169	84.9706	106.628
221		1.2552	2.5273	4.9205	9.6226	18.4676	33.6375	57.4453	84.8647	106.495
221.5		1.2537	2.5242	4.9144	9.6106	18.4446	33.5956	57.3737	84.759	106.363
222		1.2521	2.521	4.9083	9.5986	18.4216	33.5537	57.3023	84.6534	106.23
222.5		1.2506	2.5179	4.9022	9.5867	18.3986	33.5119	57.2309	84.548	106.098
223		1.249	2.5148	4.8961	9.5747	18.3757	33.4702	57.1596	84.4427	105.966
223.5		1.2474	2.5116	4.89	9.5628	18.3528	33.4285	57.0884	84.3375	105.834
224		1.2459	2.5085	4.8839	9.5509	18.33	33.3868	57.0173	84.2324	105.702
224.5		1.2443	2.5054	4.8778	9.539	18.3071	33.3453	56.9462	84.1275	105.57
225		1.2428	2.5023	4.8717	9.5271	18.2843	33.3037	56.8753	84.0227	105.439
225.5		1.2412	2.4991	4.8657	9.5152	18.2615	33.2622	56.8044	83.918	105.307
226		1.2397	2.496	4.8596	9.5034	18.2388	33.2208	56.7337	83.8135	105.176
226.5		1.2381	2.4929	4.8535	9.4915	18.2161	33.1794	56.663	83.7091	105.045
227		1.2366	2.4898	4.8475	9.4797	18.1934	33.1381	56.5924	83.6048	104.914
227.5		1.2351	2.4867	4.8415	9.4679	18.1707	33.0968	56.5219	83.5006	104.784
228		1.2335	2.4836	4.8354	9.4561	18.1481	33.0556	56.4515	83.3966	104.653
228.5		1.232	2.4805	4.8294	9.4443	18.1255	33.0144	56.3812	83.2927	104.523
229		1.2304	2.4774	4.8234	9.4326	18.1029	32.9733	56.3109	83.189	104.392
229.5		1.2289	2.4743	4.8174	9.4208	18.0804	32.9322	56.2408	83.0853	104.262
230		1.2274	2.4713	4.8114	9.4091	18.0578	32.8912	56.1707	82.9818	104.132
230.5		1.2259	2.4682	4.8054	9.3974	18.0353	32.8502	56.1008	82.8785	104.003
231		1.2243	2.4651	4.7994	9.3857	18.0129	32.8093	56.0309	82.7752	103.873
231.5		1.2228	2.462	4.7934	9.374	17.9904	32.7684	55.9611	82.6721	103.744
232		1.2213	2.459	4.7874	9.3623	17.968	32.7276	55.8914	82.5691	103.615
232.5		1.2198	2.4559	4.7815	9.3506	17.9456	32.6868	55.8217	82.4663	103.486
233		1.2182	2.4528	4.7755	9.339	17.9233	32.6461	55.7522	82.3635	103.357
233.5		1.2167	2.4498	4.7696	9.3273	17.9009	32.6054	55.6828	82.2609	103.228
234		1.2152	2.4467	4.7636	9.3157	17.8786	32.5648	55.6134	82.1585	103.099
234.5		1.2137	2.4437	4.7577	9.3041	17.8564	32.5242	55.5441	82.0561	102.971
235		1.2122	2.4406	4.7518	9.2925	17.8341	32.4837	55.4749	81.9539	102.843
235.5		1.2107	2.4376	4.7459	9.281	17.8119	32.4433	55.4058	81.8518	102.714
236		1.2092	2.4346	4.7399	9.2694	17.7897	32.4028	55.3368	81.7498	102.586
236.5		1.2077	2.4315	4.734	9.2578	17.7676	32.3625	55.2679	81.648	102.459
237		1.2062	2.4285	4.7281	9.2463	17.7454	32.3222	55.199	81.5463	102.331
237.5		1.2047	2.4255	4.7222	9.2348	17.7233	32.2819	55.1302	81.4447	102.204
238		1.2031	2.4225	4.7164	9.2233	17.7012	32.2417	55.0616	81.3432	102.076
238.5		1.2017	2.4194	4.7105	9.2118	17.6792	32.2015	54.993	81.2419	101.949
239		1.2002	2.4164	4.7046	9.2003	17.6572	32.1614	54.9245	81.1407	101.822
239.5		1.1987	2.4134	4.6988	9.1889	17.6352	32.1213	54.856	81.0396	101.695
240		1.1972	2.4104	4.6929	9.1774	17.6132	32.0813	54.7877	80.9387	101.569
240.5		1.1957	2.4074	4.6871	9.166	17.5913	32.0414	54.7195	80.8378	101.442
241		1.1942	2.4044	4.6812	9.1546	17.5694	32.0014	54.6513	80.7371	101.316
241.5		1.1927	2.4014	4.6754	9.1432	17.5475	31.9616	54.5832	80.6366	101.189
242		1.1912	2.3984	4.6696	9.1318	17.5256	31.9218	54.5152	80.5361	101.063
242.5		1.1897	2.3954	4.6638	9.1204	17.5038	31.882	54.4473	80.4358	100.938
243		1.1882	2.3924	4.6579	9.109	17.482	31.8423	54.3795	80.3356	100.812
243.5		1.1868	2.3895	4.6521	9.0977	17.4602	31.8026	54.3117	80.2355	100.686
244		1.1853	2.3865	4.6463	9.0864	17.4384	31.763	54.2441	80.1356	100.561
244.5		1.1838	2.3835	4.6406	9.075	17.4167	31.7234	54.1765	80.0357	100.435
245		1.1823	2.3805	4.6348	9.0637	17.395	31.6839	54.109	79.936	100.31
245.5		1.1809	2.3776	4.629	9.0524	17.3734	31.6444	54.0416	79.8365	100.185
246		1.1794	2.3746	4.6232	9.0412	17.3517	31.605	53.9743	79.737	100.061
246.5		1.1779	2.3717	4.6175	9.0299	17.3301	31.5656	53.9071	79.6377	99.9359
247		1.1765	2.3687	4.6117	9.0187	17.3085	31.5263	53.8399	79.5385	99.8114
247.5		1.175	2.3658	4.606	9.0074	17.2869	31.4871	53.7728	79.4394	99.6871
248		1.1735	2.3628	4.6002	8.9962	17.2654	31.4478	53.7059	79.3404	99.5629
248.5		1.1721	2.3599	4.5945	8.985	17.2439	31.4087	53.6389	79.2416	99.4389
249		1.1706	2.3569	4.5888	8.9738	17.2224	31.3695	53.5721	79.1429	99.315
249.5		1.1691	2.354	4.5831	8.9626	17.201	31.3304	53.5054	79.0443	99.1913
250		1.1677	2.3511	4.5774	8.9515	17.1795	31.2914	53.4387	78.9458	99.0677
250.5		1.1662	2.3481	4.5717	8.9403	17.1581	31.2524	53.3722	78.8475	98.9443
251		1.1648	2.3452	4.566	8.9292	17.1368	31.2135	53.3057	78.7492	98.8211
251.5		1.1633	2.3423	4.5603	8.918	17.1154	31.1746	53.2393	78.6511	98.698
252		1.1619	2.3394	4.5546	8.9069	17.0941	31.1358	53.173	78.5532	98.575
252.5		1.1604	2.3365	4.5489	8.8958	17.0728	31.097	53.1067	78.4553	98.4522
253		1.159	2.3335	4.5433	8.8848	17.0515	31.0583	53.0406	78.3576	98.3296
253.5		1.1575	2.3306	4.5376	8.8737	17.0303	31.0196	52.9745	78.26	98.2071
254		1.1561	2.3277	4.5319	8.8626	17.0091	30.9809	52.9085	78.1625	98.0847
254.5		1.1547	2.3248	4.5263	8.8516	16.9879	30.9423	52.8426	78.0651	97.9625
255		1.1532	2.3219	4.5207	8.8406	16.9667	30.9038	52.7768	77.9679	97.8405
255.5		1.1518	2.319	4.515	8.8296	16.9456	30.8653	52.711	77.8707	97.7186
256		1.1504	2.3162	4.5094	8.8186	16.9245	30.8268	52.6454	77.7737	97.5969
256.5		1.1489	2.3133	4.5038	8.8076	16.9034	30.7884	52.5798	77.6768	97.4753
257		1.1475	2.3104	4.4982	8.7966	16.8823	30.7501	52.5143	77.5801	97.3539
257.5		1.1461	2.3075	4.4926	8.7856	16.8613	30.7118	52.4489	77.4834	97.2326
258		1.1446	2.3046	4.487	8.7747	16.8403	30.6735	52.3835	77.3869	97.1115
258.5		1.1432	2.3018	4.4814	8.7638	16.8193	30.6353	52.3183	77.2905	96.9905
259		1.1418	2.2989	4.4758	8.7528	16.7984	30.5972	52.2531	77.1942	96.8697
259.5		1.1404	2.296	4.4702	8.7419	16.7775	30.559	52.188	77.0981	96.749
260		1.1389	2.2932	4.4647	8.7311	16.7565	30.521	52.123	77.002	96.6285
260.5		1.1375	2.2903	4.4591	8.7202	16.7357	30.4829	52.0581	76.9061	96.5081
261		1.1361	2.2875	4.4535	8.7093	16.7148	30.445	51.9932	76.8103	96.3879
261.5		1.1347	2.2846	4.448	8.6985	16.694	30.407	51.9284	76.7146	96.2678
262		1.1333	2.2818	4.4425	8.6876	16.6732	30.3692	51.8637	76.6191	96.1479
262.5		1.1319	2.2789	4.4369	8.6768	16.6524	30.3313	51.7991	76.5236	96.0281
263		1.1305	2.2761	4.4314	8.666	16.6317	30.2936	51.7346	76.4283	95.9085
263.5		1.129	2.2732	4.4259	8.6552	16.611	30.2558	51.6702	76.3331	95.789
264		1.1276	2.2704	4.4204	8.6444	16.5903	30.2181	51.6058	76.238	95.6697
264.5		1.1262	2.2676	4.4149	8.6336	16.5696	30.1805	51.5415	76.143	95.5505
265		1.1248	2.2648	4.4094	8.6229	16.549	30.1429	51.4773	76.0482	95.4315
265.5		1.1234	2.2619	4.4039	8.6122	16.5284	30.1053	51.4132	75.9534	95.3126
266		1.122	2.2591	4.3984	8.6014	16.5078	30.0678	51.3491	75.8588	95.1939
266.5		1.1206	2.2563	4.3929	8.5907	16.4872	30.0304	51.2852	75.7643	95.0753
267		1.1192	2.2535	4.3874	8.58	16.4667	29.993	51.2213	75.6699	94.9569
267.5		1.1178	2.2507	4.382	8.5693	16.4462	29.9556	51.1575	75.5757	94.8386
268		1.1164	2.2479	4.3765	8.5586	16.4257	29.9183	51.0937	75.4815	94.7204
268.5		1.1151	2.2451	4.371	8.548	16.4052	29.881	51.0301	75.3875	94.6024
269		1.1137	2.2423	4.3656	8.5373	16.3848	29.8438	50.9665	75.2936	94.4846
269.5		1.1123	2.2395	4.3602	8.5267	16.3644	29.8066	50.903	75.1998	94.3669
270		1.1109	2.2367	4.3547	8.5161	16.344	29.7695	50.8396	75.1061	94.2493
270.5		1.1095	2.2339	4.3493	8.5055	16.3236	29.7324	50.7763	75.0125	94.1319
271		1.1081	2.2311	4.3439	8.4949	16.3033	29.6954	50.713	74.9191	94.0147
271.5		1.1067	2.2284	4.3385	8.4843	16.283	29.6584	50.6499	74.8258	93.8975
272		1.1054	2.2256	4.3331	8.4737	16.2627	29.6214	50.5868	74.7326	93.7806
272.5		1.104	2.2228	4.3277	8.4632	16.2424	29.5845	50.5237	74.6395	93.6637
273		1.1026	2.22	4.3223	8.4526	16.2222	29.5477	50.4608	74.5465	93.5471
273.5		1.1012	2.2173	4.3169	8.4421	16.202	29.5109	50.3979	74.4536	93.4305
274		1.0999	2.2145	4.3115	8.4316	16.1818	29.4741	50.3352	74.3609	93.3141
274.5		1.0985	2.2118	4.3061	8.4211	16.1616	29.4374	50.2725	74.2682	93.1979
275		1.0971	2.209	4.3008	8.4106	16.1415	29.4007	50.2098	74.1757	93.0818
275.5		1.0958	2.2062	4.2954	8.4001	16.1214	29.3641	50.1473	74.0833	92.9658
276		1.0944	2.2035	4.2901	8.3896	16.1013	29.3275	50.0848	73.991	92.85
276.5		1.093	2.2008	4.2847	8.3792	16.0813	29.291	50.0224	73.8988	92.7344
277		1.0917	2.198	4.2794	8.3688	16.0612	29.2545	49.9601	73.8068	92.6189
277.5		1.0903	2.1953	4.2741	8.3583	16.0412	29.218	49.8979	73.7148	92.5035
278		1.089	2.1925	4.2687	8.3479	16.0212	29.1816	49.8357	73.623	92.3882
278.5		1.0876	2.1898	4.2634	8.3375	16.0013	29.1453	49.7736	73.5313	92.2731
279		1.0862	2.1871	4.2581	8.3271	15.9813	29.109	49.7116	73.4397	92.1582
279.5		1.0849	2.1844	4.2528	8.3168	15.9614	29.0727	49.6497	73.3482	92.0434
280		1.0835	2.1816	4.2475	8.3064	15.9416	29.0365	49.5879	73.2568	91.9287
280.5		1.0822	2.1789	4.2422	8.296	15.9217	29.0003	49.5261	73.1656	91.8142
281		1.0808	2.1762	4.2369	8.2857	15.9019	28.9642	49.4644	73.0744	91.6998
281.5		1.0795	2.1735	4.2317	8.2754	15.8821	28.9281	49.4028	72.9834	91.5856
282		1.0782	2.1708	4.2264	8.2651	15.8623	28.8921	49.3412	72.8925	91.4715
282.5		1.0768	2.1681	4.2211	8.2548	15.8425	28.8561	49.2798	72.8017	91.3576
283		1.0755	2.1654	4.2159	8.2445	15.8228	28.8202	49.2184	72.711	91.2438
283.5		1.0741	2.1627	4.2106	8.2342	15.8031	28.7843	49.1571	72.6204	91.1301
284		1.0728	2.16	4.2054	8.224	15.7834	28.7484	49.0958	72.53	91.0166
284.5		1.0715	2.1573	4.2001	8.2137	15.7637	28.7126	49.0347	72.4396	90.9032
285		1.0701	2.1546	4.1949	8.2035	15.7441	28.6768	48.9736	72.3494	90.79
285.5		1.0688	2.1519	4.1897	8.1933	15.7245	28.6411	48.9126	72.2592	90.6769
286		1.0675	2.1492	4.1844	8.1831	15.7049	28.6054	48.8516	72.1692	90.5639
286.5		1.0661	2.1466	4.1792	8.1729	15.6853	28.5698	48.7908	72.0793	90.4511
287		1.0648	2.1439	4.174	8.1627	15.6658	28.5342	48.73	71.9895	90.3384
287.5		1.0635	2.1412	4.1688	8.1525	15.6463	28.4986	48.6693	71.8999	90.2259
288		1.0621	2.1386	4.1636	8.1424	15.6268	28.4631	48.6087	71.8103	90.1135
288.5		1.0608	2.1359	4.1584	8.1322	15.6073	28.4277	48.5481	71.7208	90.0012
289		1.0595	2.1332	4.1533	8.1221	15.5879	28.3923	48.4876	71.6315	89.8891
289.5		1.0582	2.1306	4.1481	8.112	15.5684	28.3569	48.4272	71.5423	89.7771
290		1.0569	2.1279	4.1429	8.1019	15.549	28.3216	48.3669	71.4531	89.6653
290.5		1.0555	2.1253	4.1378	8.0918	15.5297	28.2863	48.3067	71.3641	89.5536
291		1.0542	2.1226	4.1326	8.0817	15.5103	28.2511	48.2465	71.2752	89.442
291.5		1.0529	2.12	4.1275	8.0716	15.491	28.2159	48.1864	71.1864	89.3306
292		1.0516	2.1173	4.1223	8.0616	15.4717	28.1807	48.1264	71.0978	89.2193
292.5		1.0503	2.1147	4.1172	8.0515	15.4524	28.1456	48.0664	71.0092	89.1082
293		1.049	2.1121	4.1121	8.0415	15.4332	28.1105	48.0065	70.9207	88.9972
293.5		1.0477	2.1094	4.1069	8.0315	15.414	28.0755	47.9467	70.8324	88.8863
294		1.0464	2.1068	4.1018	8.0215	15.3948	28.0406	47.887	70.7441	88.7756
294.5		1.0451	2.1042	4.0967	8.0115	15.3756	28.0056	47.8273	70.656	88.665
295		1.0438	2.1016	4.0916	8.0015	15.3564	27.9707	47.7678	70.568	88.5545
295.5		1.0425	2.0989	4.0865	7.9915	15.3373	27.9359	47.7083	70.4801	88.4442
296		1.0412	2.0963	4.0814	7.9816	15.3182	27.9011	47.6488	70.3923	88.3341
296.5		1.0399	2.0937	4.0763	7.9716	15.2991	27.8663	47.5895	70.3046	88.224
297		1.0386	2.0911	4.0713	7.9617	15.2801	27.8316	47.5302	70.217	88.1141
297.5		1.0373	2.0885	4.0662	7.9518	15.261	27.797	47.471	70.1295	88.0043
298		1.036	2.0859	4.0611	7.9419	15.242	27.7623	47.4118	70.0422	87.8947
298.5		1.0347	2.0833	4.0561	7.932	15.223	27.7277	47.3528	69.9549	87.7852
299		1.0334	2.0807	4.051	7.9221	15.2041	27.6932	47.2938	69.8678	87.6759
299.5		1.0321	2.0781	4.046	7.9122	15.1851	27.6587	47.2349	69.7808	87.5666
300		1.0308	2.0755	4.0409	7.9024	15.1662	27.6242	47.176	69.6938	87.4576
300.5		1.0296	2.0729	4.0359	7.8925	15.1473	27.5898	47.1173	69.607	87.3486
301		1.0283	2.0704	4.0309	7.8827	15.1284	27.5555	47.0586	69.5203	87.2398
301.5		1.027	2.0678	4.0258	7.8729	15.1096	27.5211	46.9999	69.4337	87.1311
302		1.0257	2.0652	4.0208	7.8631	15.0908	27.4869	46.9414	69.3472	87.0226
302.5		1.0244	2.0626	4.0158	7.8533	15.072	27.4526	46.8829	69.2608	86.9142
303		1.0232	2.0601	4.0108	7.8435	15.0532	27.4184	46.8245	69.1745	86.8059
303.5		1.0219	2.0575	4.0058	7.8337	15.0344	27.3843	46.7662	69.0884	86.6978
304		1.0206	2.0549	4.0008	7.824	15.0157	27.3501	46.7079	69.0023	86.5898
304.5		1.0193	2.0524	3.9958	7.8142	14.997	27.3161	46.6497	68.9163	86.4819
305		1.0181	2.0498	3.9909	7.8045	14.9783	27.282	46.5916	68.8305	86.3742
305.5		1.0168	2.0473	3.9859	7.7948	14.9597	27.2481	46.5336	68.7447	86.2666
306		1.0155	2.0447	3.9809	7.7851	14.941	27.2141	46.4756	68.6591	86.1591
306.5		1.0143	2.0422	3.976	7.7754	14.9224	27.1802	46.4177	68.5736	86.0518
307		1.013	2.0396	3.971	7.7657	14.9038	27.1464	46.3599	68.4882	85.9446
307.5		1.0117	2.0371	3.9661	7.756	14.8853	27.1125	46.3022	68.4028	85.8375
308		1.0105	2.0345	3.9611	7.7463	14.8667	27.0788	46.2445	68.3176	85.7306
308.5		1.0092	2.032	3.9562	7.7367	14.8482	27.045	46.1869	68.2325	85.6238
309		1.008	2.0295	3.9513	7.7271	14.8297	27.0113	46.1293	68.1475	85.5171
309.5		1.0067	2.0269	3.9463	7.7174	14.8112	26.9777	46.0719	68.0626	85.4106
310		1.0055	2.0244	3.9414	7.7078	14.7928	26.9441	46.0145	67.9778	85.3042
310.5		1.0042	2.0219	3.9365	7.6982	14.7744	26.9105	45.9572	67.8932	85.1979
311		1.003	2.0194	3.9316	7.6886	14.7559	26.877	45.8999	67.8086	85.0918
311.5		1.0017	2.0169	3.9267	7.6791	14.7376	26.8435	45.8427	67.7241	84.9858
312		1.0005	2.0144	3.9218	7.6695	14.7192	26.8101	45.7856	67.6397	84.8799
312.5		0.9992	2.0118	3.9169	7.6599	14.7009	26.7767	45.7286	67.5555	84.7742
313		0.998	2.0093	3.9121	7.6504	14.6826	26.7433	45.6716	67.4713	84.6686
313.5		0.9967	2.0068	3.9072	7.6409	14.6643	26.71	45.6147	67.3873	84.5631
314		0.9955	2.0043	3.9023	7.6313	14.646	26.6767	45.5579	67.3033	84.4578
314.5		0.9942	2.0018	3.8975	7.6218	14.6278	26.6435	45.5011	67.2195	84.3526
315		0.993	1.9993	3.8926	7.6123	14.6095	26.6103	45.4445	67.1358	84.2475
315.5		0.9918	1.9969	3.8878	7.6029	14.5913	26.5772	45.3879	67.0521	84.1425
316		0.9905	1.9944	3.8829	7.5934	14.5732	26.5441	45.3313	66.9686	84.0377
316.5		0.9893	1.9919	3.8781	7.5839	14.555	26.511	45.2748	66.8852	83.933
317		0.9881	1.9894	3.8732	7.5745	14.5369	26.478	45.2184	66.8018	83.8285
317.5		0.9868	1.9869	3.8684	7.565	14.5188	26.445	45.1621	66.7186	83.724
318		0.9856	1.9844	3.8636	7.5556	14.5007	26.412	45.1059	66.6355	83.6197
318.5		0.9844	1.982	3.8588	7.5462	14.4826	26.3791	45.0497	66.5525	83.5156
319		0.9832	1.9795	3.854	7.5368	14.4646	26.3463	44.9935	66.4696	83.4115
319.5		0.9819	1.977	3.8492	7.5274	14.4466	26.3135	44.9375	66.3868	83.3076
320		0.9807	1.9746	3.8444	7.518	14.4286	26.2807	44.8815	66.3041	83.2039
320.5		0.9795	1.9721	3.8396	7.5087	14.4106	26.2479	44.8256	66.2215	83.1002
321		0.9783	1.9697	3.8348	7.4993	14.3926	26.2152	44.7698	66.139	82.9967
321.5		0.977	1.9672	3.83	7.49	14.3747	26.1826	44.714	66.0566	82.8933
322		0.9758	1.9648	3.8253	7.4806	14.3568	26.15	44.6583	65.9743	82.79
322.5		0.9746	1.9623	3.8205	7.4713	14.3389	26.1174	44.6027	65.8921	82.6869
323		0.9734	1.9599	3.8157	7.462	14.321	26.0849	44.5471	65.8101	82.5839
323.5		0.9722	1.9574	3.811	7.4527	14.3032	26.0524	44.4916	65.7281	82.481
324		0.971	1.955	3.8062	7.4434	14.2854	26.0199	44.4362	65.6462	82.3783
324.5		0.9698	1.9526	3.8015	7.4342	14.2676	25.9875	44.3808	65.5644	82.2756
325		0.9686	1.9501	3.7968	7.4249	14.2498	25.9551	44.3255	65.4827	82.1732
325.5		0.9674	1.9477	3.792	7.4157	14.2321	25.9228	44.2703	65.4012	82.0708
326		0.9661	1.9453	3.7873	7.4064	14.2143	25.8905	44.2152	65.3197	81.9686
326.5		0.9649	1.9428	3.7826	7.3972	14.1966	25.8582	44.1601	65.2383	81.8664
327		0.9637	1.9404	3.7779	7.388	14.1789	25.826	44.1051	65.1571	81.7645
327.5		0.9625	1.938	3.7732	7.3788	14.1613	25.7939	44.0501	65.0759	81.6626
328		0.9613	1.9356	3.7685	7.3696	14.1436	25.7617	43.9953	64.9948	81.5609
328.5		0.9601	1.9332	3.7638	7.3604	14.126	25.7296	43.9405	64.9139	81.4593
329		0.9589	1.9308	3.7591	7.3512	14.1084	25.6976	43.8857	64.833	81.3578
329.5		0.9578	1.9284	3.7544	7.3421	14.0909	25.6656	43.8311	64.7522	81.2564
330		0.9566	1.926	3.7497	7.3329	14.0733	25.6336	43.7764	64.6716	81.1552
330.5		0.9554	1.9236	3.7451	7.3238	14.0558	25.6017	43.7219	64.591	81.0541
331		0.9542	1.9212	3.7404	7.3147	14.0383	25.5698	43.6674	64.5105	80.9532
331.5		0.953	1.9188	3.7357	7.3056	14.0208	25.5379	43.6131	64.4302	80.8523
332		0.9518	1.9164	3.7311	7.2965	14.0033	25.5061	43.5587	64.3499	80.7516
332.5		0.9506	1.914	3.7264	7.2874	13.9859	25.4743	43.5045	64.2698	80.651
333		0.9494	1.9116	3.7218	7.2783	13.9684	25.4426	43.4503	64.1897	80.5505
333.5		0.9482	1.9092	3.7171	7.2692	13.951	25.4109	43.3961	64.1097	80.4502
334		0.9471	1.9069	3.7125	7.2602	13.9337	25.3793	43.3421	64.0299	80.35
334.5		0.9459	1.9045	3.7079	7.2511	13.9163	25.3476	43.2881	63.9501	80.2499
335		0.9447	1.9021	3.7033	7.2421	13.899	25.3161	43.2342	63.8704	80.1499
335.5		0.9435	1.8997	3.6987	7.2331	13.8816	25.2845	43.1803	63.7909	80.0501
336		0.9424	1.8974	3.6941	7.2241	13.8644	25.253	43.1265	63.7114	79.9503
336.5		0.9412	1.895	3.6895	7.2151	13.8471	25.2216	43.0728	63.632	79.8507
337		0.94	1.8926	3.6849	7.2061	13.8298	25.1901	43.0191	63.5528	79.7513
337.5		0.9388	1.8903	3.6803	7.1971	13.8126	25.1588	42.9655	63.4736	79.6519
338		0.9377	1.8879	3.6757	7.1881	13.7954	25.1274	42.912	63.3945	79.5527
338.5		0.9365	1.8856	3.6711	7.1792	13.7782	25.0961	42.8586	63.3156	79.4536
339		0.9353	1.8832	3.6665	7.1702	13.7611	25.0649	42.8052	63.2367	79.3546
339.5		0.9342	1.8809	3.662	7.1613	13.7439	25.0336	42.7519	63.1579	79.2558
340		0.933	1.8785	3.6574	7.1524	13.7268	25.0025	42.6986	63.0792	79.157
340.5		0.9318	1.8762	3.6528	7.1435	13.7097	24.9713	42.6454	63.0007	79.0584
341		0.9307	1.8739	3.6483	7.1346	13.6926	24.9402	42.5923	62.9222	78.9599
341.5		0.9295	1.8715	3.6437	7.1257	13.6756	24.9091	42.5392	62.8438	78.8616
342		0.9284	1.8692	3.6392	7.1168	13.6585	24.8781	42.4862	62.7655	78.7633
342.5		0.9272	1.8669	3.6347	7.1079	13.6415	24.8471	42.4333	62.6873	78.6652
343		0.9261	1.8645	3.6301	7.0991	13.6245	24.8162	42.3804	62.6092	78.5672
343.5		0.9249	1.8622	3.6256	7.0902	13.6075	24.7852	42.3276	62.5312	78.4694
344		0.9237	1.8599	3.6211	7.0814	13.5906	24.7544	42.2749	62.4533	78.3716
344.5		0.9226	1.8576	3.6166	7.0726	13.5737	24.7235	42.2223	62.3755	78.274
345		0.9214	1.8553	3.6121	7.0638	13.5567	24.6927	42.1697	62.2978	78.1765
345.5		0.9203	1.853	3.6076	7.055	13.5399	24.662	42.1171	62.2202	78.0791
346		0.9192	1.8507	3.6031	7.0462	13.523	24.6312	42.0647	62.1427	77.9818
346.5		0.918	1.8483	3.5986	7.0374	13.5061	24.6006	42.0123	62.0653	77.8847
347		0.9169	1.846	3.5941	7.0287	13.4893	24.5699	41.9599	61.988	77.7877
347.5		0.9157	1.8437	3.5897	7.0199	13.4725	24.5393	41.9077	61.9108	77.6907
348		0.9146	1.8414	3.5852	7.0111	13.4557	24.5087	41.8554	61.8337	77.594
348.5		0.9134	1.8392	3.5807	7.0024	13.439	24.4782	41.8033	61.7566	77.4973
349		0.9123	1.8369	3.5763	6.9937	13.4222	24.4477	41.7512	61.6797	77.4008
349.5		0.9112	1.8346	3.5718	6.985	13.4055	24.4173	41.6992	61.6029	77.3043
350		0.91	1.8323	3.5673	6.9763	13.3888	24.3868	41.6473	61.5261	77.208
350.5		0.9089	1.83	3.5629	6.9676	13.3721	24.3565	41.5954	61.4495	77.1119
351		0.9078	1.8277	3.5585	6.9589	13.3555	24.3261	41.5436	61.3729	77.0158
351.5		0.9066	1.8254	3.554	6.9502	13.3388	24.2958	41.4918	61.2965	76.9199
352		0.9055	1.8232	3.5496	6.9416	13.3222	24.2656	41.4401	61.2201	76.824
352.5		0.9044	1.8209	3.5452	6.9329	13.3056	24.2353	41.3885	61.1438	76.7283
353		0.9033	1.8186	3.5408	6.9243	13.289	24.2051	41.337	61.0677	76.6328
353.5		0.9021	1.8164	3.5364	6.9157	13.2725	24.175	41.2855	60.9916	76.5373
354		0.901	1.8141	3.532	6.9071	13.256	24.1449	41.234	60.9156	76.442
354.5		0.8999	1.8118	3.5276	6.8985	13.2394	24.1148	41.1827	60.8397	76.3467
355		0.8988	1.8096	3.5232	6.8899	13.223	24.0848	41.1314	60.764	76.2516
355.5		0.8976	1.8073	3.5188	6.8813	13.2065	24.0547	41.0801	60.6883	76.1566
356		0.8965	1.8051	3.5144	6.8727	13.19	24.0248	41.029	60.6127	76.0618
356.5		0.8954	1.8028	3.51	6.8641	13.1736	23.9949	40.9778	60.5372	75.967
357		0.8943	1.8006	3.5056	6.8556	13.1572	23.965	40.9268	60.4617	75.8724
357.5		0.8932	1.7983	3.5013	6.8471	13.1408	23.9351	40.8758	60.3864	75.7779
358		0.8921	1.7961	3.4969	6.8385	13.1244	23.9053	40.8249	60.3112	75.6835
358.5		0.891	1.7939	3.4925	6.83	13.1081	23.8755	40.774	60.2361	75.5892
359		0.8898	1.7916	3.4882	6.8215	13.0917	23.8458	40.7232	60.161	75.495
359.5		0.8887	1.7894	3.4839	6.813	13.0754	23.8161	40.6725	60.0861	75.401
360		0.8876	1.7872	3.4795	6.8045	13.0592	23.7864	40.6218	60.0112	75.307
360.5		0.8865	1.7849	3.4752	6.796	13.0429	23.7568	40.5712	59.9365	75.2132
361		0.8854	1.7827	3.4708	6.7876	13.0266	23.7272	40.5207	59.8618	75.1195
361.5		0.8843	1.7805	3.4665	6.7791	13.0104	23.6976	40.4702	59.7872	75.026
362		0.8832	1.7783	3.4622	6.7707	12.9942	23.6681	40.4198	59.7128	74.9325
362.5		0.8821	1.7761	3.4579	6.7622	12.978	23.6386	40.3695	59.6384	74.8392
363		0.881	1.7739	3.4536	6.7538	12.9618	23.6092	40.3192	59.5641	74.7459
363.5		0.8799	1.7716	3.4493	6.7454	12.9457	23.5798	40.2689	59.4899	74.6528
364		0.8788	1.7694	3.445	6.737	12.9296	23.5504	40.2188	59.4158	74.5598
364.5		0.8777	1.7672	3.4407	6.7286	12.9135	23.521	40.1687	59.3418	74.4669
365		0.8766	1.765	3.4364	6.7202	12.8974	23.4917	40.1186	59.2678	74.3742
365.5		0.8755	1.7628	3.4321	6.7118	12.8813	23.4625	40.0687	59.194	74.2815
366		0.8744	1.7606	3.4279	6.7035	12.8653	23.4332	40.0187	59.1203	74.189
366.5		0.8734	1.7584	3.4236	6.6951	12.8492	23.4041	39.9689	59.0466	74.0966
367		0.8723	1.7563	3.4193	6.6868	12.8332	23.3749	39.9191	58.9731	74.0043
367.5		0.8712	1.7541	3.4151	6.6785	12.8172	23.3458	39.8694	58.8996	73.9121
368		0.8701	1.7519	3.4108	6.6701	12.8013	23.3167	39.8197	58.8262	73.82
368.5		0.869	1.7497	3.4066	6.6618	12.7853	23.2877	39.7701	58.7529	73.728
369		0.8679	1.7475	3.4023	6.6535	12.7694	23.2586	39.7206	58.6798	73.6362
369.5		0.8669	1.7453	3.3981	6.6452	12.7535	23.2297	39.6711	58.6067	73.5445
370		0.8658	1.7432	3.3938	6.637	12.7376	23.2007	39.6217	58.5336	73.4528
370.5		0.8647	1.741	3.3896	6.6287	12.7217	23.1718	39.5723	58.4607	73.3613
371		0.8636	1.7388	3.3854	6.6204	12.7059	23.143	39.523	58.3879	73.27
371.5		0.8625	1.7367	3.3812	6.6122	12.6901	23.1141	39.4738	58.3152	73.1787
372		0.8615	1.7345	3.377	6.604	12.6743	23.0853	39.4246	58.2425	73.0875
372.5		0.8604	1.7323	3.3728	6.5957	12.6585	23.0566	39.3755	58.17	72.9965
373		0.8593	1.7302	3.3686	6.5875	12.6427	23.0279	39.3264	58.0975	72.9055
373.5		0.8583	1.728	3.3644	6.5793	12.627	22.9992	39.2774	58.0251	72.8147
374		0.8572	1.7259	3.3602	6.5711	12.6112	22.9705	39.2285	57.9528	72.724
374.5		0.8561	1.7237	3.356	6.5629	12.5955	22.9419	39.1796	57.8807	72.6334
375		0.855	1.7216	3.3518	6.5548	12.5798	22.9133	39.1308	57.8086	72.5429
375.5		0.854	1.7194	3.3476	6.5466	12.5642	22.8848	39.0821	57.7365	72.4526
376		0.8529	1.7173	3.3435	6.5384	12.5485	22.8563	39.0334	57.6646	72.3623
376.5		0.8519	1.7152	3.3393	6.5303	12.5329	22.8278	38.9848	57.5928	72.2722
377		0.8508	1.713	3.3351	6.5222	12.5173	22.7994	38.9362	57.521	72.1821
377.5		0.8497	1.7109	3.331	6.514	12.5017	22.771	38.8877	57.4494	72.0922
378		0.8487	1.7087	3.3268	6.5059	12.4861	22.7426	38.8393	57.3778	72.0024
378.5		0.8476	1.7066	3.3227	6.4978	12.4705	22.7143	38.7909	57.3063	71.9127
379		0.8466	1.7045	3.3185	6.4897	12.455	22.686	38.7426	57.235	71.8231
379.5		0.8455	1.7024	3.3144	6.4816	12.4395	22.6577	38.6943	57.1637	71.7337
380		0.8445	1.7003	3.3103	6.4736	12.424	22.6295	38.6461	57.0924	71.6443
380.5		0.8434	1.6981	3.3062	6.4655	12.4085	22.6013	38.598	57.0213	71.5551
381		0.8424	1.696	3.302	6.4574	12.3931	22.5731	38.5499	56.9503	71.4659
381.5		0.8413	1.6939	3.2979	6.4494	12.3776	22.545	38.5019	56.8793	71.3769
382		0.8403	1.6918	3.2938	6.4414	12.3622	22.5169	38.4539	56.8085	71.288
382.5		0.8392	1.6897	3.2897	6.4333	12.3468	22.4889	38.406	56.7377	71.1992
383		0.8382	1.6876	3.2856	6.4253	12.3314	22.4609	38.3581	56.667	71.1105
383.5		0.8371	1.6855	3.2815	6.4173	12.3161	22.4329	38.3104	56.5964	71.0219
384		0.8361	1.6834	3.2774	6.4093	12.3007	22.4049	38.2626	56.5259	70.9334
384.5		0.835	1.6813	3.2734	6.4013	12.2854	22.377	38.215	56.4555	70.8451
385		0.834	1.6792	3.2693	6.3934	12.2701	22.3492	38.1674	56.3852	70.7568
385.5		0.833	1.6771	3.2652	6.3854	12.2548	22.3213	38.1198	56.315	70.6687
386		0.8319	1.675	3.2611	6.3774	12.2395	22.2935	38.0723	56.2448	70.5806
386.5		0.8309	1.6729	3.2571	6.3695	12.2243	22.2657	38.0249	56.1747	70.4927
387		0.8298	1.6708	3.253	6.3616	12.2091	22.238	37.9775	56.1048	70.4049
387.5		0.8288	1.6688	3.249	6.3536	12.1938	22.2103	37.9302	56.0349	70.3172
388		0.8278	1.6667	3.2449	6.3457	12.1787	22.1826	37.883	55.9651	70.2296
388.5		0.8267	1.6646	3.2409	6.3378	12.1635	22.155	37.8358	55.8954	70.1421
389		0.8257	1.6625	3.2368	6.3299	12.1483	22.1274	37.7887	55.8257	70.0547
389.5		0.8247	1.6605	3.2328	6.322	12.1332	22.0998	37.7416	55.7562	69.9675
390		0.8237	1.6584	3.2288	6.3142	12.1181	22.0723	37.6946	55.6867	69.8803
390.5		0.8226	1.6563	3.2248	6.3063	12.103	22.0448	37.6476	55.6174	69.7932
391		0.8216	1.6543	3.2207	6.2984	12.0879	22.0174	37.6007	55.5481	69.7063
391.5		0.8206	1.6522	3.2167	6.2906	12.0729	21.9899	37.5539	55.4789	69.6195
392		0.8196	1.6501	3.2127	6.2828	12.0578	21.9625	37.5071	55.4098	69.5327
392.5		0.8185	1.6481	3.2087	6.2749	12.0428	21.9352	37.4604	55.3407	69.4461
393		0.8175	1.646	3.2047	6.2671	12.0278	21.9078	37.4137	55.2718	69.3596
393.5		0.8165	1.644	3.2007	6.2593	12.0128	21.8806	37.3671	55.2029	69.2732
394		0.8155	1.6419	3.1967	6.2515	11.9978	21.8533	37.3205	55.1342	69.1869
394.5		0.8145	1.6399	3.1928	6.2437	11.9829	21.8261	37.2741	55.0655	69.1007
395		0.8135	1.6378	3.1888	6.2359	11.968	21.7989	37.2276	54.9969	69.0146
395.5		0.8124	1.6358	3.1848	6.2282	11.9531	21.7717	37.1812	54.9284	68.9287
396		0.8114	1.6338	3.1808	6.2204	11.9382	21.7446	37.1349	54.86	68.8428
396.5		0.8104	1.6317	3.1769	6.2127	11.9233	21.7175	37.0887	54.7916	68.757
397		0.8094	1.6297	3.1729	6.2049	11.9084	21.6905	37.0425	54.7234	68.6714
397.5		0.8084	1.6277	3.169	6.1972	11.8936	21.6634	36.9963	54.6552	68.5858
398		0.8074	1.6256	3.165	6.1895	11.8788	21.6365	36.9502	54.5871	68.5004
398.5		0.8064	1.6236	3.1611	6.1818	11.864	21.6095	36.9042	54.5191	68.4151
399		0.8054	1.6216	3.1571	6.1741	11.8492	21.5826	36.8582	54.4512	68.3298
399.5		0.8044	1.6196	3.1532	6.1664	11.8345	21.5557	36.8123	54.3834	68.2447
400		0.8034	1.6176	3.1493	6.1587	11.8197	21.5289	36.7665	54.3156	68.1597
400.5		0.8024	1.6155	3.1454	6.151	11.805	21.502	36.7207	54.248	68.0748
401		0.8014	1.6135	3.1414	6.1434	11.7903	21.4752	36.6749	54.1804	67.99
		0.8004	1.6115	3.1375	6.1357	11.7756	21.4485	36.6292	54.1129	67.9053
		0.7994	1.6095	3.1336	6.1281	11.7609	21.4218	36.5836	54.0455	67.8207
		0.7984	1.6075	3.1297	6.1204	11.7463	21.3951	36.538	53.9781	67.7362
		0.7974	1.6055	3.1258	6.1128	11.7316	21.3684	36.4925	53.9109	67.6518
		0.7964	1.6035	3.1219	6.1052	11.717	21.3418	36.447	53.8437	67.5676
		0.7954	1.6015	3.118	6.0976	11.7024	21.3152	36.4016	53.7767	67.4834
		0.7944	1.5995	3.1141	6.09	11.6879	21.2887	36.3563	53.7097	67.3993
		0.7934	1.5975	3.1103	6.0824	11.6733	21.2622	36.311	53.6428	67.3154
		0.7924	1.5955	3.1064	6.0748	11.6588	21.2357	36.2658	53.5759	67.2315
		0.7915	1.5935	3.1025	6.0673	11.6442	21.2092	36.2206	53.5092	67.1478
		0.7905	1.5916	3.0987	6.0597	11.6297	21.1828	36.1755	53.4425	67.0641
		0.7895	1.5896	3.0948	6.0522	11.6152	21.1564	36.1304	53.376	66.9806
		0.7885	1.5876	3.0909	6.0446	11.6008	21.1301	36.0854	53.3095	66.8971
		0.7875	1.5856	3.0871	6.0371	11.5863	21.1037	36.0405	53.2431	66.8138
		0.7865	1.5836	3.0832	6.0296	11.5719	21.0774	35.9956	53.1767	66.7306
		0.7856	1.5817	3.0794	6.0221	11.5575	21.0512	35.9507	53.1105	66.6474
		0.7846	1.5797	3.0756	6.0146	11.5431	21.025	35.9059	53.0443	66.5644
		0.7836	1.5777	3.0717	6.0071	11.5287	20.9988	35.8612	52.9783	66.4815
		0.7826	1.5758	3.0679	5.9996	11.5143	20.9726	35.8165	52.9123	66.3987
		0.7817	1.5738	3.0641	5.9921	11.5	20.9465	35.7719	52.8464	66.316
		0.7807	1.5718	3.0603	5.9846	11.4857	20.9204	35.7273	52.7805	66.2334
		0.7797	1.5699	3.0565	5.9772	11.4714	20.8943	35.6828	52.7148	66.1508
		0.7787	1.5679	3.0526	5.9697	11.4571	20.8683	35.6384	52.6491	66.0684
		0.7778	1.566	3.0488	5.9623	11.4428	20.8423	35.594	52.5835	65.9861
		0.7768	1.564	3.045	5.9549	11.4285	20.8163	35.5497	52.518	65.9039
		0.8257	1.6625	3.2368	6.3299	12.1483	22.1274	37.7887	55.8257	70.0547
		0.8247	1.6605	3.2328	6.322	12.1332	22.0998	37.7416	55.7562	69.9675
		0.8237	1.6584	3.2288	6.3142	12.1181	22.0723	37.6946	55.6867	69.8803
		0.8226	1.6563	3.2248	6.3063	12.103	22.0448	37.6476	55.6174	69.7932
		0.8216	1.6543	3.2207	6.2984	12.0879	22.0174	37.6007	55.5481	69.7063
		0.8206	1.6522	3.2167	6.2906	12.0729	21.9899	37.5539	55.4789	69.6195
		0.8196	1.6501	3.2127	6.2828	12.0578	21.9625	37.5071	55.4098	69.5327
		0.8185	1.6481	3.2087	6.2749	12.0428	21.9352	37.4604	55.3407	69.4461
		0.8175	1.646	3.2047	6.2671	12.0278	21.9078	37.4137	55.2718	69.3596
		0.8165	1.644	3.2007	6.2593	12.0128	21.8806	37.3671	55.2029	69.2732
		0.8155	1.6419	3.1967	6.2515	11.9978	21.8533	37.3205	55.1342	69.1869
		0.8145	1.6399	3.1928	6.2437	11.9829	21.8261	37.2741	55.0655	69.1007
		0.8135	1.6378	3.1888	6.2359	11.968	21.7989	37.2276	54.9969	69.0146
		0.8124	1.6358	3.1848	6.2282	11.9531	21.7717	37.1812	54.9284	68.9287
		0.8114	1.6338	3.1808	6.2204	11.9382	21.7446	37.1349	54.86	68.8428
		0.8104	1.6317	3.1769	6.2127	11.9233	21.7175	37.0887	54.7916	68.757
		0.8094	1.6297	3.1729	6.2049	11.9084	21.6905	37.0425	54.7234	68.6714
		0.8084	1.6277	3.169	6.1972	11.8936	21.6634	36.9963	54.6552	68.5858
		0.8074	1.6256	3.165	6.1895	11.8788	21.6365	36.9502	54.5871	68.5004
		0.8064	1.6236	3.1611	6.1818	11.864	21.6095	36.9042	54.5191	68.4151
		0.8054	1.6216	3.1571	6.1741	11.8492	21.5826	36.8582	54.4512	68.3298
		0.8044	1.6196	3.1532	6.1664	11.8345	21.5557	36.8123	54.3834	68.2447
		0.8034	1.6176	3.1493	6.1587	11.8197	21.5289	36.7665	54.3156	68.1597
		0.8024	1.6155	3.1454	6.151	11.805	21.502	36.7207	54.248	68.0748
		0.8014	1.6135	3.1414	6.1434	11.7903	21.4752	36.6749	54.1804	67.99
		0.8004	1.6115	3.1375	6.1357	11.7756	21.4485	36.6292	54.1129	67.9053
		0.7994	1.6095	3.1336	6.1281	11.7609	21.4218	36.5836	54.0455	67.8207
		0.7984	1.6075	3.1297	6.1204	11.7463	21.3951	36.538	53.9781	67.7362
		0.7974	1.6055	3.1258	6.1128	11.7316	21.3684	36.4925	53.9109	67.6518
		0.7964	1.6035	3.1219	6.1052	11.717	21.3418	36.447	53.8437	67.5676
		0.7954	1.6015	3.118	6.0976	11.7024	21.3152	36.4016	53.7767	67.4834
		0.7944	1.5995	3.1141	6.09	11.6879	21.2887	36.3563	53.7097	67.3993
		0.7934	1.5975	3.1103	6.0824	11.6733	21.2622	36.311	53.6428	67.3154
		0.7924	1.5955	3.1064	6.0748	11.6588	21.2357	36.2658	53.5759	67.2315
		0.7915	1.5935	3.1025	6.0673	11.6442	21.2092	36.2206	53.5092	67.1478
		0.7905	1.5916	3.0987	6.0597	11.6297	21.1828	36.1755	53.4425	67.0641
		0.7895	1.5896	3.0948	6.0522	11.6152	21.1564	36.1304	53.376	66.9806
		0.7885	1.5876	3.0909	6.0446	11.6008	21.1301	36.0854	53.3095	66.8971
		0.7875	1.5856	3.0871	6.0371	11.5863	21.1037	36.0405	53.2431	66.8138
		0.7865	1.5836	3.0832	6.0296	11.5719	21.0774	35.9956	53.1767	66.7306
		0.7856	1.5817	3.0794	6.0221	11.5575	21.0512	35.9507	53.1105	66.6474
		0.7846	1.5797	3.0756	6.0146	11.5431	21.025	35.9059	53.0443	66.5644
		0.7836	1.5777	3.0717	6.0071	11.5287	20.9988	35.8612	52.9783	66.4815
		0.7826	1.5758	3.0679	5.9996	11.5143	20.9726	35.8165	52.9123	66.3987
		0.7817	1.5738	3.0641	5.9921	11.5	20.9465	35.7719	52.8464	66.316
		0.7807	1.5718	3.0603	5.9846	11.4857	20.9204	35.7273	52.7805	66.2334
		0.7797	1.5699	3.0565	5.9772	11.4714	20.8943	35.6828	52.7148	66.1508
		0.7787	1.5679	3.0526	5.9697	11.4571	20.8683	35.6384	52.6491	66.0684
		0.7778	1.566	3.0488	5.9623	11.4428	20.8423	35.594	52.5835	65.9861
		0.7768	1.564	3.045	5.9549	11.4285	20.8163	35.5497	52.518	65.9039

## Sheet: Fig.3B Right middle
Fis1_V65E-Bap31_WT
Time1		0.625 μM	1.25 μM	2.5 μM	5 μM	10 μM	20 μM	40 μM	80 μM	160 μM
0		0	0	0	0	0	0	0	0.0391	0.6892
0.5		0	0	0	0	0	0	0.3602	0.9665	2.5228
1		0	0	0	0	0	0	0.8229	1.884	4.3204
1.5		0	0	0	0	0	0	1.2828	2.7917	6.0828
2		0	0	0	0	0	0	1.7399	3.6897	7.8105
2.5		0	0	0.0062	0	0.0926	0	2.1941	4.5781	9.5042
3		0	0.0002	0.0353	0.0463	0.2088	0	2.6456	5.4571	11.1648
3.5		0	0.0148	0.0643	0.1044	0.3247	0	3.0943	6.3267	12.7926
4		0	0.0293	0.0933	0.1624	0.4402	0.0389	3.5403	7.1871	14.3886
4.5		0.0061	0.0438	0.1223	0.2203	0.5555	0.2715	3.9835	8.0382	15.9531
5		0.0134	0.0583	0.1512	0.2781	0.6704	0.5032	4.4239	8.8803	17.487
5.5		0.0207	0.0728	0.18	0.3357	0.785	0.734	4.8617	9.7134	18.9907
6		0.0279	0.0872	0.2088	0.3932	0.8993	0.9639	5.2968	10.5376	20.4649
6.5		0.0352	0.1016	0.2375	0.4506	1.0132	1.1929	5.7292	11.353	21.9101
7		0.0424	0.116	0.2662	0.5079	1.1269	1.421	6.159	12.1598	23.3269
7.5		0.0496	0.1303	0.2948	0.565	1.2402	1.6483	6.5861	12.9579	24.716
8		0.0568	0.1447	0.3234	0.622	1.3533	1.8746	7.0106	13.7475	26.0777
8.5		0.064	0.159	0.3519	0.6789	1.466	2.1001	7.4324	14.5287	27.4127
9		0.0712	0.1733	0.3804	0.7356	1.5784	2.3247	7.8517	15.3016	28.7214
9.5		0.0783	0.1875	0.4088	0.7923	1.6905	2.5484	8.2684	16.0662	30.0045
10		0.0855	0.2018	0.4371	0.8488	1.8023	2.7713	8.6826	16.8227	31.2623
10.5		0.0926	0.216	0.4654	0.9052	1.9138	2.9933	9.0942	17.5711	32.4955
11		0.0997	0.2302	0.4936	0.9614	2.025	3.2144	9.5033	18.3115	33.7044
11.5		0.1068	0.2443	0.5218	1.0176	2.1359	3.4347	9.9098	19.044	34.8896
12		0.1139	0.2585	0.55	1.0736	2.2465	3.6541	10.3139	19.7687	36.0515
12.5		0.121	0.2726	0.5781	1.1295	2.3568	3.8727	10.7155	20.4857	37.1906
13		0.1281	0.2866	0.6061	1.1853	2.4668	4.0904	11.1146	21.195	38.3073
13.5		0.1352	0.3007	0.6341	1.241	2.5764	4.3073	11.5112	21.8968	39.4021
14		0.1422	0.3147	0.662	1.2965	2.6858	4.5233	11.9055	22.5911	40.4754
14.5		0.1493	0.3288	0.6899	1.3519	2.7949	4.7386	12.2973	23.278	41.5275
15		0.1563	0.3427	0.7177	1.4072	2.9037	4.9529	12.6867	23.9575	42.5591
15.5		0.1633	0.3567	0.7454	1.4624	3.0121	5.1665	13.0737	24.6299	43.5703
16		0.1703	0.3706	0.7732	1.5174	3.1203	5.3792	13.4583	25.295	44.5617
16.5		0.1773	0.3846	0.8008	1.5724	3.2282	5.5911	13.8405	25.9531	45.5337
17		0.1843	0.3985	0.8284	1.6272	3.3358	5.8021	14.2205	26.6041	46.4865
17.5		0.1913	0.4123	0.856	1.6819	3.4431	6.0124	14.598	27.2482	47.4206
18		0.1982	0.4262	0.8835	1.7365	3.5501	6.2218	14.9733	27.8854	48.3364
18.5		0.2052	0.44	0.9109	1.7909	3.6568	6.4304	15.3462	28.5158	49.2342
19		0.2121	0.4538	0.9383	1.8453	3.7632	6.6382	15.7169	29.1395	50.1144
19.5		0.2191	0.4675	0.9657	1.8995	3.8693	6.8452	16.0853	29.7566	50.9772
20		0.226	0.4813	0.993	1.9536	3.9751	7.0514	16.4514	30.3671	51.8232
20.5		0.2329	0.495	1.0202	2.0076	4.0807	7.2568	16.8153	30.971	52.6525
21		0.2398	0.5087	1.0474	2.0615	4.1859	7.4614	17.1769	31.5685	53.4655
21.5		0.2466	0.5224	1.0746	2.1152	4.2909	7.6653	17.5363	32.1597	54.2625
22		0.2535	0.536	1.1017	2.1689	4.3956	7.8683	17.8935	32.7445	55.0439
22.5		0.2604	0.5497	1.1287	2.2224	4.4999	8.0705	18.2485	33.3231	55.81
23		0.2672	0.5633	1.1557	2.2758	4.604	8.272	18.6013	33.8956	56.561
23.5		0.274	0.5768	1.1826	2.3291	4.7079	8.4726	18.952	34.4619	57.2972
24		0.2809	0.5904	1.2095	2.3823	4.8114	8.6725	19.3005	35.0222	58.019
24.5		0.2877	0.6039	1.2364	2.4353	4.9146	8.8717	19.6468	35.5765	58.7266
25		0.2945	0.6174	1.2631	2.4883	5.0176	9.07	19.9911	36.1249	59.4204
25.5		0.3013	0.6309	1.2899	2.5411	5.1203	9.2676	20.3332	36.6675	60.1005
26		0.308	0.6444	1.3166	2.5938	5.2227	9.4644	20.6732	37.2043	60.7672
26.5		0.3148	0.6578	1.3432	2.6464	5.3248	9.6604	21.0111	37.7353	61.4208
27		0.3216	0.6712	1.3698	2.6989	5.4266	9.8557	21.347	38.2607	62.0616
27.5		0.3283	0.6846	1.3963	2.7513	5.5282	10.0502	21.6808	38.7805	62.6898
28		0.335	0.698	1.4228	2.8035	5.6295	10.244	22.0125	39.2947	63.3057
28.5		0.3418	0.7113	1.4492	2.8557	5.7305	10.437	22.3422	39.8035	63.9095
29		0.3485	0.7246	1.4756	2.9077	5.8312	10.6293	22.6699	40.3068	64.5014
29.5		0.3552	0.7379	1.502	2.9596	5.9317	10.8208	22.9955	40.8048	65.0817
30		0.3618	0.7512	1.5282	3.0114	6.0318	11.0116	23.3192	41.2974	65.6506
30.5		0.3685	0.7645	1.5545	3.0631	6.1317	11.2017	23.6409	41.7848	66.2083
31		0.3752	0.7777	1.5807	3.1147	6.2314	11.391	23.9605	42.267	66.7551
31.5		0.3818	0.7909	1.6068	3.1661	6.3307	11.5796	24.2783	42.7441	67.2911
32		0.3885	0.8041	1.6329	3.2175	6.4298	11.7674	24.594	43.2161	67.8166
32.5		0.3951	0.8172	1.6589	3.2687	6.5286	11.9545	24.9079	43.683	68.3318
33		0.4017	0.8304	1.6849	3.3199	6.6272	12.1409	25.2198	44.145	68.8368
33.5		0.4083	0.8435	1.7108	3.3709	6.7254	12.3266	25.5298	44.602	69.332
34		0.4149	0.8566	1.7367	3.4218	6.8234	12.5115	25.8378	45.0542	69.8174
34.5		0.4215	0.8696	1.7626	3.4726	6.9212	12.6958	26.144	45.5015	70.2933
35		0.4281	0.8827	1.7884	3.5233	7.0186	12.8793	26.4483	45.9441	70.7598
35.5		0.4347	0.8957	1.8141	3.5739	7.1158	13.0621	26.7508	46.3819	71.2172
36		0.4412	0.9087	1.8398	3.6243	7.2127	13.2442	27.0514	46.8151	71.6655
36.5		0.4478	0.9217	1.8655	3.6747	7.3094	13.4256	27.3501	47.2436	72.1051
37		0.4543	0.9346	1.8911	3.7249	7.4058	13.6063	27.647	47.6676	72.5361
37.5		0.4608	0.9475	1.9166	3.7751	7.5019	13.7863	27.9421	48.0871	72.9585
38		0.4673	0.9604	1.9421	3.8251	7.5978	13.9656	28.2353	48.5021	73.3727
38.5		0.4738	0.9733	1.9676	3.875	7.6934	14.1441	28.5268	48.9127	73.7788
39		0.4803	0.9862	1.993	3.9248	7.7888	14.3221	28.8165	49.3188	74.1768
39.5		0.4868	0.999	2.0183	3.9746	7.8838	14.4993	29.1043	49.7207	74.5671
40		0.4932	1.0118	2.0436	4.0241	7.9787	14.6758	29.3905	50.1183	74.9497
40.5		0.4997	1.0246	2.0689	4.0736	8.0732	14.8516	29.6748	50.5116	75.3248
41		0.5061	1.0374	2.0941	4.123	8.1675	15.0268	29.9574	50.9007	75.6925
41.5		0.5126	1.0502	2.1193	4.1723	8.2616	15.2013	30.2383	51.2857	76.0529
42		0.519	1.0629	2.1444	4.2215	8.3554	15.3751	30.5175	51.6666	76.4063
42.5		0.5254	1.0756	2.1695	4.2705	8.4489	15.5482	30.7949	52.0434	76.7528
43		0.5318	1.0883	2.1945	4.3195	8.5422	15.7207	31.0706	52.4162	77.0925
43.5		0.5382	1.1009	2.2195	4.3683	8.6352	15.8924	31.3447	52.7851	77.4255
44		0.5446	1.1136	2.2444	4.4171	8.7279	16.0636	31.617	53.15	77.7519
44.5		0.5509	1.1262	2.2693	4.4657	8.8205	16.234	31.8877	53.511	78.0719
45		0.5573	1.1388	2.2941	4.5142	8.9127	16.4038	32.1567	53.8681	78.3857
45.5		0.5637	1.1514	2.3189	4.5627	9.0047	16.573	32.4241	54.2215	78.6933
46		0.57	1.1639	2.3436	4.611	9.0965	16.7415	32.6898	54.571	78.9948
46.5		0.5763	1.1764	2.3683	4.6592	9.188	16.9093	32.9539	54.9169	79.2904
47		0.5826	1.1889	2.393	4.7073	9.2792	17.0765	33.2163	55.259	79.5803
47.5		0.5889	1.2014	2.4176	4.7553	9.3702	17.243	33.4772	55.5976	79.8644
48		0.5952	1.2139	2.4421	4.8032	9.461	17.4089	33.7364	55.9325	80.1429
48.5		0.6015	1.2263	2.4666	4.851	9.5515	17.5741	33.9941	56.2638	80.416
49		0.6078	1.2388	2.4911	4.8987	9.6417	17.7387	34.2502	56.5916	80.6837
49.5		0.614	1.2512	2.5155	4.9463	9.7317	17.9027	34.5047	56.9159	80.9461
50		0.6203	1.2635	2.5399	4.9938	9.8215	18.066	34.7576	57.2367	81.2034
50.5		0.6265	1.2759	2.5642	5.0412	9.911	18.2287	35.009	57.5541	81.4557
51		0.6328	1.2882	2.5885	5.0884	10.0002	18.3908	35.2588	57.8682	81.703
51.5		0.639	1.3005	2.6127	5.1356	10.0893	18.5522	35.5071	58.1789	81.9454
52		0.6452	1.3128	2.6369	5.1827	10.178	18.713	35.7539	58.4862	82.1831
52.5		0.6514	1.3251	2.6611	5.2297	10.2666	18.8732	35.9991	58.7903	82.4161
53		0.6576	1.3373	2.6851	5.2765	10.3549	19.0328	36.2429	59.0912	82.6445
53.5		0.6638	1.3496	2.7092	5.3233	10.4429	19.1917	36.4852	59.3888	82.8684
54		0.6699	1.3618	2.7332	5.37	10.5307	19.3501	36.7259	59.6833	83.088
54.5		0.6761	1.374	2.7572	5.4165	10.6183	19.5078	36.9652	59.9746	83.3032
55		0.6822	1.3861	2.7811	5.463	10.7056	19.6649	37.203	60.2629	83.5142
55.5		0.6884	1.3983	2.8049	5.5093	10.7927	19.8214	37.4394	60.548	83.721
56		0.6945	1.4104	2.8288	5.5556	10.8795	19.9773	37.6743	60.8301	83.9238
56.5		0.7006	1.4225	2.8525	5.6018	10.9662	20.1326	37.9077	61.1092	84.1227
57		0.7067	1.4345	2.8763	5.6478	11.0525	20.2872	38.1398	61.3853	84.3176
57.5		0.7128	1.4466	2.9	5.6938	11.1387	20.4413	38.3704	61.6585	84.5086
58		0.7189	1.4586	2.9236	5.7397	11.2246	20.5948	38.5995	61.9288	84.696
58.5		0.725	1.4707	2.9472	5.7854	11.3102	20.7477	38.8273	62.1962	84.8796
59		0.7311	1.4826	2.9708	5.8311	11.3957	20.9	39.0537	62.4607	85.0596
59.5		0.7371	1.4946	2.9943	5.8766	11.4808	21.0517	39.2787	62.7224	85.2361
60		0.7432	1.5066	3.0177	5.9221	11.5658	21.2028	39.5023	62.9813	85.4092
60.5		0.7492	1.5185	3.0412	5.9675	11.6505	21.3534	39.7245	63.2375	85.5788
61		0.7552	1.5304	3.0645	6.0127	11.735	21.5033	39.9454	63.4909	85.7451
61.5		0.7612	1.5423	3.0879	6.0579	11.8193	21.6527	40.1649	63.7417	85.9081
62		0.7673	1.5542	3.1112	6.103	11.9033	21.8015	40.383	63.9897	86.068
62.5		0.7732	1.566	3.1344	6.1479	11.9871	21.9497	40.5998	64.2351	86.2247
63		0.7792	1.5778	3.1576	6.1928	12.0707	22.0973	40.8153	64.4779	86.3783
63.5		0.7852	1.5896	3.1808	6.2376	12.1541	22.2444	41.0295	64.7181	86.5289
64		0.7912	1.6014	3.2039	6.2823	12.2372	22.3909	41.2423	64.9557	86.6765
64.5		0.7971	1.6132	3.2269	6.3269	12.3201	22.5368	41.4538	65.1908	86.8213
65		0.8031	1.6249	3.25	6.3713	12.4027	22.6822	41.6641	65.4234	86.9632
65.5		0.809	1.6367	3.2729	6.4157	12.4852	22.827	41.873	65.6536	87.1023
66		0.8149	1.6484	3.2959	6.46	12.5674	22.9712	42.0807	65.8812	87.2387
66.5		0.8208	1.66	3.3188	6.5042	12.6493	23.1149	42.2871	66.1065	87.3724
67		0.8268	1.6717	3.3416	6.5483	12.7311	23.258	42.4922	66.3293	87.5034
67.5		0.8327	1.6833	3.3644	6.5923	12.8126	23.4006	42.696	66.5497	87.6319
68		0.8385	1.695	3.3872	6.6362	12.8939	23.5426	42.8986	66.7679	87.7579
68.5		0.8444	1.7066	3.4099	6.68	12.975	23.684	43.1	66.9836	87.8814
69		0.8503	1.7182	3.4326	6.7238	13.0559	23.8249	43.3001	67.1971	88.0025
69.5		0.8561	1.7297	3.4553	6.7674	13.1365	23.9653	43.499	67.4083	88.1212
70		0.862	1.7413	3.4778	6.8109	13.217	24.1051	43.6967	67.6173	88.2376
70.5		0.8678	1.7528	3.5004	6.8543	13.2972	24.2444	43.8931	67.824	88.3517
71		0.8736	1.7643	3.5229	6.8977	13.3771	24.3832	44.0884	68.0285	88.4635
71.5		0.8795	1.7758	3.5454	6.9409	13.4569	24.5214	44.2824	68.2308	88.5731
72		0.8853	1.7872	3.5678	6.9841	13.5364	24.659	44.4753	68.431	88.6806
72.5		0.8911	1.7987	3.5902	7.0271	13.6158	24.7962	44.6669	68.6291	88.786
73		0.8969	1.8101	3.6125	7.0701	13.6949	24.9328	44.8574	68.825	88.8893
73.5		0.9026	1.8215	3.6348	7.113	13.7738	25.0688	45.0467	69.0188	88.9906
74		0.9084	1.8329	3.6571	7.1557	13.8524	25.2044	45.2349	69.2106	89.0899
74.5		0.9142	1.8442	3.6793	7.1984	13.9309	25.3394	45.4219	69.4003	89.1872
75		0.9199	1.8556	3.7015	7.241	14.0092	25.4739	45.6077	69.588	89.2827
75.5		0.9257	1.8669	3.7236	7.2835	14.0872	25.6079	45.7924	69.7738	89.3762
76		0.9314	1.8782	3.7457	7.3259	14.165	25.7413	45.976	69.9575	89.4679
76.5		0.9371	1.8895	3.7677	7.3682	14.2426	25.8742	46.1585	70.1392	89.5579
77		0.9428	1.9007	3.7897	7.4105	14.32	26.0067	46.3398	70.3191	89.646
77.5		0.9485	1.912	3.8117	7.4526	14.3972	26.1386	46.52	70.497	89.7324
78		0.9542	1.9232	3.8336	7.4946	14.4741	26.27	46.6991	70.673	89.8171
78.5		0.9599	1.9344	3.8555	7.5366	14.5509	26.4009	46.8771	70.8471	89.9002
79		0.9656	1.9456	3.8773	7.5784	14.6274	26.5312	47.054	71.0194	89.9816
79.5		0.9712	1.9567	3.8991	7.6202	14.7038	26.6611	47.2298	71.1898	90.0614
80		0.9769	1.9679	3.9209	7.6619	14.7799	26.7905	47.4046	71.3585	90.1397
80.5		0.9825	1.979	3.9426	7.7034	14.8558	26.9193	47.5783	71.5253	90.2164
81		0.9882	1.9901	3.9643	7.7449	14.9315	27.0477	47.7509	71.6903	90.2916
81.5		0.9938	2.0012	3.9859	7.7863	15.007	27.1756	47.9224	71.8536	90.3654
82		0.9994	2.0123	4.0075	7.8277	15.0823	27.303	48.0929	72.0152	90.4377
82.5		1.005	2.0233	4.0291	7.8689	15.1574	27.4298	48.2623	72.175	90.5085
83		1.0106	2.0343	4.0506	7.91	15.2323	27.5562	48.4307	72.3331	90.578
83.5		1.0162	2.0453	4.072	7.9511	15.307	27.6821	48.5981	72.4895	90.6461
84		1.0218	2.0563	4.0935	7.992	15.3814	27.8075	48.7644	72.6443	90.7129
84.5		1.0273	2.0673	4.1148	8.0329	15.4557	27.9325	48.9297	72.7974	90.7784
85		1.0329	2.0782	4.1362	8.0737	15.5298	28.0569	49.094	72.9489	90.8425
85.5		1.0384	2.0892	4.1575	8.1143	15.6036	28.1809	49.2573	73.0988	90.9055
86		1.044	2.1001	4.1788	8.1549	15.6773	28.3043	49.4196	73.247	90.9671
86.5		1.0495	2.111	4.2	8.1955	15.7507	28.4273	49.5809	73.3937	91.0276
87		1.055	2.1219	4.2212	8.2359	15.824	28.5499	49.7412	73.5388	91.0869
87.5		1.0606	2.1327	4.2423	8.2762	15.897	28.6719	49.9005	73.6824	91.145
88		1.0661	2.1435	4.2634	8.3165	15.9699	28.7935	50.0588	73.8245	91.202
88.5		1.0716	2.1544	4.2845	8.3566	16.0425	28.9146	50.2162	73.965	91.2578
89		1.077	2.1652	4.3055	8.3967	16.115	29.0352	50.3726	74.104	91.3126
89.5		1.0825	2.1759	4.3265	8.4367	16.1873	29.1554	50.528	74.2416	91.3663
90		1.088	2.1867	4.3475	8.4766	16.2593	29.2751	50.6825	74.3776	91.4189
90.5		1.0934	2.1974	4.3684	8.5164	16.3312	29.3943	50.836	74.5123	91.4705
91		1.0989	2.2082	4.3893	8.5561	16.4028	29.5131	50.9886	74.6455	91.5211
91.5		1.1043	2.2189	4.4101	8.5958	16.4743	29.6314	51.1402	74.7772	91.5707
92		1.1098	2.2296	4.4309	8.6353	16.5456	29.7492	51.2909	74.9076	91.6193
92.5		1.1152	2.2402	4.4516	8.6748	16.6167	29.8666	51.4407	75.0366	91.667
93		1.1206	2.2509	4.4723	8.7142	16.6875	29.9836	51.5896	75.1642	91.7137
93.5		1.126	2.2615	4.493	8.7535	16.7582	30.1001	51.7376	75.2904	91.7595
94		1.1314	2.2721	4.5137	8.7927	16.8287	30.2161	51.8846	75.4153	91.8044
94.5		1.1368	2.2827	4.5342	8.8318	16.899	30.3317	52.0307	75.5389	91.8484
95		1.1422	2.2933	4.5548	8.8708	16.9691	30.4468	52.176	75.6611	91.8916
95.5		1.1475	2.3038	4.5753	8.9098	17.039	30.5615	52.3203	75.7821	91.9339
96		1.1529	2.3144	4.5958	8.9487	17.1088	30.6758	52.4638	75.9017	91.9754
96.5		1.1582	2.3249	4.6162	8.9875	17.1783	30.7896	52.6064	76.0201	92.016
97		1.1636	2.3354	4.6366	9.0262	17.2476	30.9029	52.7481	76.1372	92.0559
97.5		1.1689	2.3459	4.657	9.0648	17.3168	31.0159	52.8889	76.2531	92.095
98		1.1742	2.3563	4.6773	9.1033	17.3857	31.1283	53.0289	76.3677	92.1333
98.5		1.1795	2.3668	4.6976	9.1418	17.4545	31.2404	53.168	76.4811	92.1709
99		1.1848	2.3772	4.7179	9.1801	17.5231	31.352	53.3062	76.5933	92.2077
99.5		1.1901	2.3876	4.7381	9.2184	17.5915	31.4632	53.4436	76.7043	92.2438
100		1.1954	2.398	4.7582	9.2566	17.6597	31.5739	53.5802	76.8141	92.2792
100.5		1.2007	2.4084	4.7784	9.2947	17.7277	31.6843	53.7159	76.9228	92.3139
101		1.206	2.4187	4.7985	9.3328	17.7956	31.7942	53.8508	77.0302	92.3479
101.5		1.2112	2.4291	4.8185	9.3707	17.8632	31.9036	53.9849	77.1366	92.3813
102		1.2165	2.4394	4.8385	9.4086	17.9307	32.0127	54.1181	77.2418	92.414
102.5		1.2217	2.4497	4.8585	9.4464	17.9979	32.1213	54.2505	77.3459	92.446
103		1.227	2.46	4.8785	9.4841	18.065	32.2295	54.3821	77.4489	92.4774
103.5		1.2322	2.4702	4.8984	9.5217	18.1319	32.3373	54.5129	77.5507	92.5082
104		1.2374	2.4805	4.9182	9.5593	18.1987	32.4446	54.6429	77.6515	92.5384
104.5		1.2426	2.4907	4.9381	9.5967	18.2652	32.5516	54.7721	77.7512	92.568
105		1.2478	2.5009	4.9579	9.6341	18.3316	32.6581	54.9005	77.8499	92.5971
105.5		1.253	2.5111	4.9776	9.6714	18.3978	32.7642	55.0281	77.9475	92.6255
106		1.2582	2.5213	4.9973	9.7086	18.4638	32.8699	55.1549	78.044	92.6534
106.5		1.2633	2.5315	5.017	9.7457	18.5296	32.9752	55.281	78.1396	92.6808
107		1.2685	2.5416	5.0367	9.7828	18.5952	33.0801	55.4062	78.2341	92.7076
107.5		1.2737	2.5517	5.0563	9.8198	18.6607	33.1846	55.5307	78.3276	92.7339
108		1.2788	2.5618	5.0759	9.8567	18.7259	33.2887	55.6545	78.4201	92.7596
108.5		1.284	2.5719	5.0954	9.8935	18.791	33.3923	55.7774	78.5116	92.7849
109		1.2891	2.582	5.1149	9.9302	18.856	33.4956	55.8997	78.6022	92.8097
109.5		1.2942	2.592	5.1343	9.9669	18.9207	33.5985	56.0211	78.6917	92.8339
110		1.2993	2.6021	5.1538	10.0034	18.9853	33.701	56.1419	78.7804	92.8578
110.5		1.3044	2.6121	5.1731	10.0399	19.0497	33.803	56.2618	78.868	92.8811
111		1.3095	2.6221	5.1925	10.0763	19.1139	33.9047	56.3811	78.9548	92.904
111.5		1.3146	2.6321	5.2118	10.1127	19.1779	34.006	56.4996	79.0406	92.9264
112		1.3197	2.642	5.2311	10.1489	19.2418	34.1069	56.6174	79.1255	92.9484
112.5		1.3248	2.652	5.2503	10.1851	19.3054	34.2074	56.7344	79.2095	92.9699
113		1.3298	2.6619	5.2695	10.2212	19.3689	34.3075	56.8508	79.2926	92.9911
113.5		1.3349	2.6718	5.2887	10.2572	19.4323	34.4072	56.9664	79.3748	93.0118
114		1.3399	2.6817	5.3078	10.2932	19.4954	34.5066	57.0813	79.4561	93.0321
114.5		1.3449	2.6916	5.3269	10.329	19.5584	34.6055	57.1955	79.5366	93.052
115		1.35	2.7014	5.346	10.3648	19.6212	34.7041	57.309	79.6162	93.0715
115.5		1.355	2.7113	5.365	10.4005	19.6839	34.8023	57.4218	79.695	93.0907
116		1.36	2.7211	5.384	10.4362	19.7464	34.9001	57.5339	79.7729	93.1094
116.5		1.365	2.7309	5.4029	10.4717	19.8087	34.9975	57.6454	79.85	93.1278
117		1.37	2.7407	5.4219	10.5072	19.8708	35.0945	57.7561	79.9263	93.1458
117.5		1.375	2.7505	5.4407	10.5426	19.9327	35.1912	57.8662	80.0017	93.1635
118		1.38	2.7602	5.4596	10.5779	19.9945	35.2875	57.9756	80.0764	93.1809
118.5		1.3849	2.77	5.4784	10.6132	20.0562	35.3834	58.0843	80.1502	93.1978
119		1.3899	2.7797	5.4972	10.6483	20.1176	35.479	58.1923	80.2233	93.2145
119.5		1.3948	2.7894	5.5159	10.6834	20.1789	35.5741	58.2997	80.2956	93.2308
120		1.3998	2.7991	5.5346	10.7185	20.24	35.669	58.4064	80.3671	93.2468
120.5		1.4047	2.8088	5.5533	10.7534	20.301	35.7634	58.5125	80.4379	93.2625
121		1.4096	2.8184	5.5719	10.7883	20.3617	35.8575	58.6179	80.5079	93.2779
121.5		1.4146	2.8281	5.5905	10.823	20.4223	35.9512	58.7227	80.5771	93.293
122		1.4195	2.8377	5.6091	10.8578	20.4828	36.0445	58.8268	80.6456	93.3078
122.5		1.4244	2.8473	5.6276	10.8924	20.5431	36.1375	58.9303	80.7134	93.3223
123		1.4293	2.8569	5.6461	10.927	20.6032	36.2302	59.0331	80.7805	93.3365
123.5		1.4342	2.8665	5.6645	10.9614	20.6631	36.3224	59.1353	80.8468	93.3504
124		1.439	2.876	5.683	10.9959	20.7229	36.4143	59.2369	80.9125	93.3641
124.5		1.4439	2.8856	5.7013	11.0302	20.7825	36.5059	59.3379	80.9774	93.3775
125		1.4488	2.8951	5.7197	11.0645	20.842	36.5971	59.4382	81.0417	93.3906
125.5		1.4536	2.9046	5.738	11.0986	20.9013	36.6879	59.5379	81.1052	93.4035
126		1.4585	2.9141	5.7563	11.1328	20.9604	36.7784	59.637	81.1681	93.4161
126.5		1.4633	2.9235	5.7745	11.1668	21.0194	36.8686	59.7355	81.2303	93.4285
127		1.4681	2.933	5.7928	11.2008	21.0782	36.9584	59.8334	81.2919	93.4406
127.5		1.473	2.9424	5.8109	11.2347	21.1369	37.0478	59.9307	81.3528	93.4525
128		1.4778	2.9519	5.8291	11.2685	21.1954	37.1369	60.0274	81.413	93.4641
128.5		1.4826	2.9613	5.8472	11.3022	21.2537	37.2257	60.1235	81.4726	93.4756
129		1.4874	2.9706	5.8653	11.3359	21.3118	37.3141	60.2191	81.5316	93.4868
129.5		1.4922	2.98	5.8833	11.3695	21.3699	37.4021	60.314	81.5899	93.4977
130		1.4969	2.9894	5.9013	11.403	21.4277	37.4898	60.4083	81.6476	93.5085
130.5		1.5017	2.9987	5.9193	11.4365	21.4854	37.5772	60.5021	81.7047	93.5191
131		1.5065	3.008	5.9372	11.4699	21.5429	37.6643	60.5953	81.7612	93.5294
131.5		1.5112	3.0173	5.9551	11.5032	21.6003	37.751	60.6879	81.8171	93.5395
132		1.516	3.0266	5.973	11.5364	21.6575	37.8374	60.7799	81.8724	93.5495
132.5		1.5207	3.0359	5.9908	11.5696	21.7146	37.9234	60.8714	81.9271	93.5592
133		1.5255	3.0452	6.0086	11.6027	21.7715	38.0091	60.9623	81.9812	93.5688
133.5		1.5302	3.0544	6.0264	11.6357	21.8282	38.0945	61.0527	82.0348	93.5782
134		1.5349	3.0636	6.0442	11.6686	21.8848	38.1795	61.1425	82.0878	93.5873
134.5		1.5396	3.0728	6.0619	11.7015	21.9413	38.2642	61.2318	82.1402	93.5964
135		1.5443	3.082	6.0795	11.7343	21.9975	38.3486	61.3205	82.192	93.6052
135.5		1.549	3.0912	6.0972	11.767	22.0537	38.4326	61.4086	82.2433	93.6138
136		1.5537	3.1004	6.1148	11.7997	22.1096	38.5164	61.4962	82.2941	93.6223
136.5		1.5584	3.1095	6.1323	11.8323	22.1655	38.5998	61.5833	82.3443	93.6306
137		1.563	3.1187	6.1499	11.8648	22.2211	38.6829	61.6699	82.3939	93.6388
137.5		1.5677	3.1278	6.1674	11.8973	22.2767	38.7656	61.7559	82.4431	93.6468
138		1.5723	3.1369	6.1849	11.9296	22.332	38.8481	61.8413	82.4917	93.6546
138.5		1.577	3.146	6.2023	11.9619	22.3872	38.9302	61.9263	82.5398	93.6623
139		1.5816	3.155	6.2197	11.9942	22.4423	39.012	62.0107	82.5874	93.6698
139.5		1.5863	3.1641	6.2371	12.0263	22.4972	39.0935	62.0947	82.6345	93.6772
140		1.5909	3.1731	6.2544	12.0584	22.552	39.1746	62.1781	82.681	93.6845
140.5		1.5955	3.1821	6.2717	12.0905	22.6066	39.2555	62.261	82.7271	93.6916
141		1.6001	3.1911	6.289	12.1224	22.661	39.336	62.3433	82.7727	93.6985
141.5		1.6047	3.2001	6.3062	12.1543	22.7153	39.4162	62.4252	82.8178	93.7053
142		1.6093	3.2091	6.3234	12.1861	22.7695	39.4961	62.5066	82.8624	93.712
142.5		1.6139	3.218	6.3406	12.2179	22.8235	39.5758	62.5874	82.9066	93.7186
143		1.6185	3.227	6.3578	12.2496	22.8774	39.655	62.6678	82.9502	93.725
143.5		1.623	3.2359	6.3749	12.2812	22.9311	39.734	62.7477	82.9935	93.7313
144		1.6276	3.2448	6.392	12.3127	22.9846	39.8127	62.8271	83.0362	93.7375
144.5		1.6321	3.2537	6.409	12.3442	23.0381	39.8911	62.906	83.0785	93.7436
145		1.6367	3.2626	6.426	12.3756	23.0913	39.9692	62.9844	83.1203	93.7495
145.5		1.6412	3.2714	6.443	12.407	23.1445	40.0469	63.0623	83.1617	93.7553
146		1.6458	3.2803	6.46	12.4382	23.1975	40.1244	63.1398	83.2027	93.761
146.5		1.6503	3.2891	6.4769	12.4694	23.2503	40.2016	63.2168	83.2432	93.7666
147		1.6548	3.2979	6.4938	12.5006	23.303	40.2784	63.2933	83.2833	93.7721
147.5		1.6593	3.3067	6.5106	12.5316	23.3555	40.355	63.3693	83.3229	93.7775
148		1.6638	3.3155	6.5274	12.5626	23.4079	40.4313	63.4449	83.3622	93.7827
148.5		1.6683	3.3243	6.5442	12.5936	23.4602	40.5073	63.52	83.401	93.7879
149		1.6728	3.3331	6.561	12.6244	23.5123	40.583	63.5946	83.4394	93.793
149.5		1.6773	3.3418	6.5777	12.6552	23.5643	40.6583	63.6688	83.4774	93.7979
150		1.6817	3.3505	6.5944	12.686	23.6161	40.7334	63.7425	83.515	93.8028
150.5		1.6862	3.3592	6.6111	12.7166	23.6678	40.8082	63.8158	83.5522	93.8076
151		1.6907	3.3679	6.6277	12.7472	23.7194	40.8828	63.8886	83.589	93.8123
151.5		1.6951	3.3766	6.6443	12.7777	23.7708	40.957	63.961	83.6254	93.8169
152		1.6995	3.3853	6.6609	12.8082	23.822	41.0309	64.033	83.6614	93.8214
152.5		1.704	3.3939	6.6774	12.8386	23.8732	41.1046	64.1045	83.697	93.8258
153		1.7084	3.4025	6.6939	12.8689	23.9242	41.178	64.1755	83.7322	93.8301
153.5		1.7128	3.4112	6.7104	12.8992	23.975	41.251	64.2461	83.7671	93.8343
154		1.7172	3.4198	6.7268	12.9294	24.0257	41.3238	64.3163	83.8016	93.8385
154.5		1.7216	3.4284	6.7433	12.9595	24.0763	41.3964	64.3861	83.8357	93.8425
155		1.726	3.4369	6.7596	12.9896	24.1267	41.4686	64.4554	83.8695	93.8465
155.5		1.7304	3.4455	6.776	13.0196	24.177	41.5405	64.5243	83.9029	93.8505
156		1.7348	3.454	6.7923	13.0496	24.2271	41.6122	64.5927	83.936	93.8543
156.5		1.7392	3.4626	6.8086	13.0794	24.2772	41.6836	64.6608	83.9687	93.8581
157		1.7435	3.4711	6.8249	13.1092	24.327	41.7547	64.7284	84.001	93.8617
157.5		1.7479	3.4796	6.8411	13.139	24.3768	41.8256	64.7956	84.033	93.8654
158		1.7523	3.4881	6.8573	13.1687	24.4264	41.8962	64.8624	84.0647	93.8689
158.5		1.7566	3.4965	6.8735	13.1983	24.4759	41.9665	64.9288	84.096	93.8724
159		1.7609	3.505	6.8896	13.2278	24.5252	42.0365	64.9948	84.127	93.8758
159.5		1.7653	3.5134	6.9057	13.2573	24.5744	42.1062	65.0604	84.1576	93.8791
160		1.7696	3.5218	6.9218	13.2867	24.6235	42.1757	65.1256	84.188	93.8824
160.5		1.7739	3.5302	6.9378	13.3161	24.6724	42.2449	65.1904	84.218	93.8856
161		1.7782	3.5386	6.9538	13.3454	24.7212	42.3139	65.2547	84.2477	93.8888
161.5		1.7825	3.547	6.9698	13.3746	24.7698	42.3826	65.3187	84.2771	93.8918
162		1.7868	3.5554	6.9858	13.4038	24.8184	42.451	65.3823	84.3061	93.8949
162.5		1.7911	3.5637	7.0017	13.4329	24.8668	42.5191	65.4455	84.3349	93.8978
163		1.7954	3.5721	7.0176	13.4619	24.915	42.587	65.5083	84.3633	93.9007
163.5		1.7996	3.5804	7.0335	13.4909	24.9632	42.6546	65.5708	84.3914	93.9036
164		1.8039	3.5887	7.0493	13.5198	25.0111	42.722	65.6328	84.4193	93.9064
164.5		1.8082	3.597	7.0651	13.5487	25.059	42.7891	65.6945	84.4468	93.9091
165		1.8124	3.6053	7.0809	13.5775	25.1067	42.8559	65.7557	84.4741	93.9118
165.5		1.8167	3.6135	7.0966	13.6062	25.1544	42.9225	65.8166	84.501	93.9144
166		1.8209	3.6218	7.1124	13.6349	25.2018	42.9888	65.8772	84.5277	93.917
166.5		1.8251	3.63	7.128	13.6635	25.2492	43.0549	65.9373	84.5541	93.9196
167		1.8294	3.6382	7.1437	13.692	25.2964	43.1207	65.9971	84.5802	93.922
167.5		1.8336	3.6465	7.1593	13.7205	25.3435	43.1862	66.0565	84.606	93.9245
168		1.8378	3.6546	7.1749	13.7489	25.3904	43.2515	66.1156	84.6316	93.9268
168.5		1.842	3.6628	7.1905	13.7773	25.4372	43.3166	66.1743	84.6569	93.9292
169		1.8462	3.671	7.206	13.8056	25.4839	43.3814	66.2326	84.6819	93.9315
169.5		1.8504	3.6791	7.2215	13.8338	25.5305	43.4459	66.2906	84.7066	93.9337
170		1.8545	3.6873	7.237	13.862	25.577	43.5102	66.3482	84.7311	93.9359
170.5		1.8587	3.6954	7.2525	13.8901	25.6233	43.5742	66.4055	84.7553	93.9381
171		1.8629	3.7035	7.2679	13.9181	25.6695	43.638	66.4624	84.7793	93.9402
171.5		1.867	3.7116	7.2833	13.9461	25.7155	43.7016	66.519	84.803	93.9423
172		1.8712	3.7197	7.2986	13.974	25.7615	43.7649	66.5752	84.8264	93.9443
172.5		1.8753	3.7277	7.314	14.0019	25.8073	43.8279	66.631	84.8496	93.9463
173		1.8795	3.7358	7.3293	14.0297	25.8529	43.8907	66.6866	84.8726	93.9483
173.5		1.8836	3.7438	7.3446	14.0574	25.8985	43.9533	66.7418	84.8953	93.9502
174		1.8877	3.7518	7.3598	14.0851	25.9439	44.0156	66.7966	84.9178	93.9521
174.5		1.8919	3.7598	7.375	14.1127	25.9892	44.0777	66.8511	84.94	93.9539
175		1.896	3.7678	7.3902	14.1403	26.0344	44.1396	66.9053	84.962	93.9557
175.5		1.9001	3.7758	7.4054	14.1678	26.0795	44.2012	66.9591	84.9837	93.9575
176		1.9042	3.7838	7.4205	14.1953	26.1244	44.2625	67.0126	85.0053	93.9592
176.5		1.9083	3.7917	7.4356	14.2226	26.1692	44.3236	67.0658	85.0265	93.9609
177		1.9123	3.7997	7.4507	14.25	26.2139	44.3845	67.1187	85.0476	93.9626
177.5		1.9164	3.8076	7.4657	14.2772	26.2585	44.4452	67.1712	85.0685	93.9642
178		1.9205	3.8155	7.4808	14.3044	26.3029	44.5056	67.2234	85.0891	93.9658
178.5		1.9245	3.8234	7.4957	14.3316	26.3473	44.5658	67.2753	85.1095	93.9674
179		1.9286	3.8313	7.5107	14.3587	26.3915	44.6257	67.3269	85.1297	93.9689
179.5		1.9327	3.8392	7.5256	14.3857	26.4356	44.6854	67.3781	85.1496	93.9704
180		1.9367	3.847	7.5405	14.4127	26.4795	44.7449	67.4291	85.1628	93.9154
180.5		1.9407	3.8549	7.5554	14.4396	26.5234	44.8042	67.3567	85.0262	93.7647
181		1.9448	3.8627	7.5703	14.4664	26.5671	44.8632	67.2486	84.8897	93.6143
181.5		1.9488	3.8705	7.5851	14.4932	26.6107	44.922	67.1407	84.7535	93.464
182		1.9528	3.8783	7.5999	14.52	26.6542	44.9806	67.033	84.6175	93.3141
182.5		1.9568	3.8861	7.6089	14.5466	26.629	45.0389	66.9254	84.4817	93.1643
183		1.9608	3.8937	7.5967	14.5336	26.5863	45.097	66.818	84.3461	93.0148
183.5		1.9648	3.8874	7.5845	14.5102	26.5436	45.1549	66.7108	84.2108	92.8655
184		1.9688	3.8812	7.5724	14.4869	26.501	45.1908	66.6038	84.0757	92.7165
184.5		1.9667	3.875	7.5602	14.4637	26.4585	45.1183	66.4969	83.9407	92.5677
185		1.9636	3.8687	7.5481	14.4405	26.416	45.0459	66.3902	83.806	92.4192
185.5		1.9604	3.8625	7.536	14.4173	26.3736	44.9736	66.2836	83.6716	92.2709
186		1.9573	3.8563	7.5239	14.3942	26.3313	44.9015	66.1773	83.5373	92.1228
186.5		1.9542	3.8501	7.5118	14.3711	26.2891	44.8294	66.0711	83.4032	91.975
187		1.951	3.844	7.4997	14.348	26.2469	44.7575	65.965	83.2694	91.8274
187.5		1.9479	3.8378	7.4877	14.325	26.2048	44.6856	65.8592	83.1358	91.68
188		1.9448	3.8316	7.4757	14.302	26.1627	44.6139	65.7535	83.0024	91.5329
188.5		1.9416	3.8255	7.4637	14.2791	26.1207	44.5423	65.648	82.8692	91.386
189		1.9385	3.8193	7.4517	14.2561	26.0788	44.4709	65.5426	82.7362	91.2394
189.5		1.9354	3.8132	7.4398	14.2333	26.037	44.3995	65.4375	82.6034	91.093
190		1.9323	3.8071	7.4278	14.2104	25.9952	44.3282	65.3325	82.4709	90.9468
190.5		1.9292	3.801	7.4159	14.1876	25.9535	44.2571	65.2276	82.3385	90.8009
191		1.9261	3.7949	7.404	14.1649	25.9118	44.1861	65.1229	82.2064	90.6551
191.5		1.923	3.7888	7.3921	14.1421	25.8702	44.1152	65.0184	82.0745	90.5097
192		1.9199	3.7827	7.3803	14.1194	25.8287	44.0444	64.9141	81.9428	90.3644
192.5		1.9169	3.7767	7.3684	14.0968	25.7873	43.9737	64.8099	81.8113	90.2194
193		1.9138	3.7706	7.3566	14.0742	25.7459	43.9032	64.7059	81.68	90.0746
193.5		1.9107	3.7645	7.3448	14.0516	25.7046	43.8327	64.6021	81.5489	89.9301
194		1.9076	3.7585	7.333	14.029	25.6633	43.7624	64.4984	81.4181	89.7858
194.5		1.9046	3.7525	7.3212	14.0065	25.6221	43.6921	64.3949	81.2874	89.6417
195		1.9015	3.7464	7.3095	13.984	25.581	43.622	64.2916	81.157	89.4979
195.5		1.8985	3.7404	7.2978	13.9616	25.54	43.552	64.1884	81.0267	89.3542
196		1.8954	3.7344	7.286	13.9392	25.499	43.4821	64.0854	80.8967	89.2109
196.5		1.8924	3.7284	7.2744	13.9168	25.4581	43.4124	63.9826	80.7669	89.0677
197		1.8893	3.7225	7.2627	13.8945	25.4172	43.3427	63.8799	80.6373	88.9248
197.5		1.8863	3.7165	7.251	13.8722	25.3764	43.2731	63.7774	80.5079	88.7821
198		1.8833	3.7105	7.2394	13.8499	25.3357	43.2037	63.6751	80.3787	88.6396
198.5		1.8803	3.7046	7.2278	13.8277	25.2951	43.1344	63.5729	80.2497	88.4974
199		1.8772	3.6986	7.2162	13.8055	25.2545	43.0652	63.4709	80.1209	88.3553
199.5		1.8742	3.6927	7.2046	13.7834	25.2139	42.996	63.369	79.9924	88.2136
200		1.8712	3.6868	7.193	13.7612	25.1735	42.927	63.2673	79.864	88.072
200.5		1.8682	3.6808	7.1815	13.7392	25.1331	42.8582	63.1658	79.7358	87.9307
201		1.8652	3.6749	7.17	13.7171	25.0927	42.7894	63.0644	79.6079	87.7896
201.5		1.8622	3.669	7.1585	13.6951	25.0525	42.7207	62.9632	79.4801	87.6487
202		1.8592	3.6632	7.147	13.6731	25.0123	42.6522	62.8622	79.3526	87.508
202.5		1.8563	3.6573	7.1355	13.6512	24.9721	42.5837	62.7613	79.2252	87.3676
203		1.8533	3.6514	7.1241	13.6293	24.9321	42.5154	62.6606	79.0981	87.2274
203.5		1.8503	3.6455	7.1126	13.6074	24.8921	42.4472	62.5601	78.9712	87.0874
204		1.8473	3.6397	7.1012	13.5856	24.8521	42.3791	62.4597	78.8445	86.9477
204.5		1.8444	3.6339	7.0898	13.5638	24.8122	42.311	62.3594	78.7179	86.8082
205		1.8414	3.628	7.0784	13.542	24.7724	42.2431	62.2594	78.5916	86.6689
205.5		1.8385	3.6222	7.0671	13.5203	24.7327	42.1754	62.1595	78.4655	86.5298
206		1.8355	3.6164	7.0557	13.4986	24.693	42.1077	62.0597	78.3396	86.3909
206.5		1.8326	3.6106	7.0444	13.4769	24.6534	42.0401	61.9601	78.2139	86.2523
207		1.8296	3.6048	7.0331	13.4553	24.6138	41.9726	61.8607	78.0884	86.1139
207.5		1.8267	3.599	7.0218	13.4337	24.5743	41.9053	61.7614	77.9631	85.9757
208		1.8238	3.5932	7.0106	13.4121	24.5349	41.838	61.6623	77.8379	85.8377
208.5		1.8208	3.5875	6.9993	13.3906	24.4955	41.7709	61.5634	77.713	85.7
209		1.8179	3.5817	6.9881	13.3691	24.4562	41.7039	61.4646	77.5883	85.5625
209.5		1.815	3.576	6.9769	13.3477	24.4169	41.637	61.3659	77.4638	85.4252
210		1.8121	3.5702	6.9657	13.3263	24.3778	41.5701	61.2675	77.3395	85.2881
210.5		1.8092	3.5645	6.9545	13.3049	24.3386	41.5034	61.1691	77.2154	85.1512
211		1.8063	3.5588	6.9433	13.2835	24.2996	41.4368	61.071	77.0915	85.0146
211.5		1.8034	3.5531	6.9322	13.2622	24.2606	41.3703	60.973	76.9678	84.8782
212		1.8005	3.5474	6.9211	13.2409	24.2216	41.304	60.8751	76.8443	84.7419
212.5		1.7976	3.5417	6.91	13.2197	24.1828	41.2377	60.7775	76.721	84.606
213		1.7947	3.536	6.8989	13.1985	24.144	41.1715	60.6799	76.5979	84.4702
213.5		1.7918	3.5303	6.8878	13.1773	24.1052	41.1054	60.5826	76.4749	84.3346
214		1.7889	3.5246	6.8767	13.1561	24.0665	41.0395	60.4853	76.3522	84.1993
214.5		1.7861	3.519	6.8657	13.135	24.0279	40.9736	60.3883	76.2297	84.0642
215		1.7832	3.5133	6.8547	13.1139	23.9894	40.9079	60.2914	76.1074	83.9293
215.5		1.7803	3.5077	6.8437	13.0929	23.9509	40.8422	60.1946	75.9852	83.7946
216		1.7775	3.5021	6.8327	13.0719	23.9124	40.7767	60.098	75.8633	83.6601
216.5		1.7746	3.4965	6.8217	13.0509	23.8741	40.7112	60.0016	75.7416	83.5259
217		1.7718	3.4908	6.8108	13.03	23.8358	40.6459	59.9053	75.62	83.3919
217.5		1.7689	3.4852	6.7999	13.0091	23.7975	40.5807	59.8092	75.4987	83.258
218		1.7661	3.4797	6.789	12.9882	23.7593	40.5156	59.7132	75.3775	83.1244
218.5		1.7633	3.4741	6.7781	12.9673	23.7212	40.4505	59.6174	75.2566	82.991
219		1.7604	3.4685	6.7672	12.9465	23.6831	40.3856	59.5217	75.1358	82.8579
219.5		1.7576	3.4629	6.7563	12.9258	23.6451	40.3208	59.4262	75.0152	82.7249
220		1.7548	3.4574	6.7455	12.905	23.6072	40.2561	59.3308	74.8948	82.5922
220.5		1.752	3.4518	6.7347	12.8843	23.5693	40.1915	59.2356	74.7747	82.4596
221		1.7492	3.4463	6.7238	12.8636	23.5315	40.127	59.1406	74.6547	82.3273
221.5		1.7464	3.4408	6.7131	12.843	23.4937	40.0626	59.0457	74.5349	82.1952
222		1.7436	3.4352	6.7023	12.8224	23.456	39.9983	58.9509	74.4153	82.0633
222.5		1.7408	3.4297	6.6915	12.8018	23.4184	39.9342	58.8563	74.2958	81.9316
223		1.738	3.4242	6.6808	12.7813	23.3808	39.8701	58.7619	74.1766	81.8001
223.5		1.7352	3.4187	6.6701	12.7607	23.3433	39.8061	58.6676	74.0576	81.6689
224		1.7324	3.4132	6.6594	12.7403	23.3058	39.7422	58.5734	73.9387	81.5378
224.5		1.7296	3.4078	6.6487	12.7198	23.2684	39.6784	58.4794	73.8201	81.407
225		1.7268	3.4023	6.638	12.6994	23.2311	39.6148	58.3856	73.7016	81.2763
225.5		1.7241	3.3968	6.6274	12.679	23.1938	39.5512	58.2919	73.5834	81.1459
226		1.7213	3.3914	6.6167	12.6587	23.1566	39.4877	58.1983	73.4653	81.0157
226.5		1.7185	3.3859	6.6061	12.6384	23.1194	39.4244	58.105	73.3474	80.8857
227		1.7158	3.3805	6.5955	12.6181	23.0823	39.3611	58.0117	73.2297	80.7559
227.5		1.713	3.3751	6.5849	12.5978	23.0453	39.2979	57.9186	73.1122	80.6263
228		1.7103	3.3697	6.5744	12.5776	23.0083	39.2349	57.8257	72.9949	80.4969
228.5		1.7075	3.3643	6.5638	12.5574	22.9714	39.1719	57.7329	72.8777	80.3677
229		1.7048	3.3589	6.5533	12.5373	22.9345	39.1091	57.6402	72.7608	80.2388
229.5		1.7021	3.3535	6.5428	12.5172	22.8977	39.0463	57.5477	72.644	80.11
230		1.6993	3.3481	6.5323	12.4971	22.861	38.9836	57.4554	72.5274	79.9814
230.5		1.6966	3.3427	6.5218	12.477	22.8243	38.9211	57.3632	72.4111	79.8531
231		1.6939	3.3373	6.5113	12.457	22.7877	38.8586	57.2711	72.2949	79.725
231.5		1.6912	3.332	6.5009	12.437	22.7511	38.7963	57.1792	72.1788	79.597
232		1.6884	3.3266	6.4904	12.4171	22.7146	38.734	57.0875	72.063	79.4693
232.5		1.6857	3.3213	6.48	12.3971	22.6781	38.6719	56.9959	71.9474	79.3418
233		1.683	3.316	6.4696	12.3772	22.6417	38.6098	56.9044	71.8319	79.2145
233.5		1.6803	3.3107	6.4592	12.3574	22.6054	38.5478	56.8131	71.7167	79.0873
234		1.6776	3.3053	6.4489	12.3376	22.5691	38.486	56.7219	71.6016	78.9604
234.5		1.6749	3.3	6.4385	12.3178	22.5329	38.4242	56.6309	71.4867	78.8337
235		1.6723	3.2947	6.4282	12.298	22.4967	38.3626	56.54	71.372	78.7072
235.5		1.6696	3.2895	6.4179	12.2783	22.4606	38.301	56.4493	71.2574	78.5809
236		1.6669	3.2842	6.4076	12.2586	22.4246	38.2395	56.3587	71.1431	78.4548
236.5		1.6642	3.2789	6.3973	12.2389	22.3886	38.1782	56.2683	71.0289	78.3289
237		1.6615	3.2736	6.387	12.2192	22.3527	38.1169	56.178	70.9149	78.2032
237.5		1.6589	3.2684	6.3768	12.1996	22.3168	38.0557	56.0878	70.8011	78.0777
238		1.6562	3.2631	6.3665	12.1801	22.281	37.9947	55.9978	70.6875	77.9524
238.5		1.6536	3.2579	6.3563	12.1605	22.2453	37.9337	55.908	70.5741	77.8273
239		1.6509	3.2527	6.3461	12.141	22.2096	37.8728	55.8183	70.4608	77.7024
239.5		1.6483	3.2475	6.3359	12.1215	22.1739	37.8121	55.7287	70.3478	77.5778
240		1.6456	3.2423	6.3258	12.1021	22.1383	37.7514	55.6393	70.2349	77.4533
240.5		1.643	3.237	6.3156	12.0826	22.1028	37.6908	55.55	70.1222	77.329
241		1.6403	3.2319	6.3055	12.0633	22.0673	37.6303	55.4608	70.0096	77.2049
241.5		1.6377	3.2267	6.2954	12.0439	22.0319	37.5699	55.3718	69.8973	77.081
242		1.6351	3.2215	6.2853	12.0246	21.9966	37.5096	55.283	69.7851	76.9573
242.5		1.6325	3.2163	6.2752	12.0053	21.9613	37.4495	55.1943	69.6732	76.8338
243		1.6298	3.2112	6.2651	11.986	21.926	37.3894	55.1057	69.5613	76.7105
243.5		1.6272	3.206	6.2551	11.9668	21.8909	37.3294	55.0173	69.4497	76.5874
244		1.6246	3.2009	6.245	11.9476	21.8557	37.2695	54.929	69.3383	76.4645
244.5		1.622	3.1957	6.235	11.9284	21.8207	37.2097	54.8408	69.227	76.3418
245		1.6194	3.1906	6.225	11.9093	21.7856	37.1499	54.7528	69.1159	76.2193
245.5		1.6168	3.1855	6.215	11.8901	21.7507	37.0903	54.665	69.005	76.097
246		1.6142	3.1804	6.205	11.8711	21.7158	37.0308	54.5772	68.8943	75.9749
246.5		1.6116	3.1753	6.1951	11.852	21.6809	36.9714	54.4897	68.7837	75.853
247		1.609	3.1702	6.1851	11.833	21.6461	36.9121	54.4022	68.6733	75.7312
247.5		1.6064	3.1651	6.1752	11.814	21.6114	36.8528	54.3149	68.5631	75.6097
248		1.6039	3.16	6.1653	11.795	21.5767	36.7937	54.2278	68.4531	75.4884
248.5		1.6013	3.1549	6.1554	11.7761	21.5421	36.7346	54.1407	68.3433	75.3672
249		1.5987	3.1499	6.1455	11.7572	21.5075	36.6757	54.0539	68.2336	75.2463
249.5		1.5962	3.1448	6.1357	11.7384	21.473	36.6168	53.9671	68.1241	75.1256
250		1.5936	3.1398	6.1258	11.7195	21.4386	36.5581	53.8805	68.0148	75.005
250.5		1.591	3.1347	6.116	11.7007	21.4042	36.4994	53.7941	67.9056	74.8846
251		1.5885	3.1297	6.1062	11.6819	21.3698	36.4408	53.7077	67.7967	74.7645
251.5		1.5859	3.1247	6.0964	11.6632	21.3355	36.3824	53.6215	67.6879	74.6445
252		1.5834	3.1197	6.0866	11.6445	21.3013	36.324	53.5355	67.5793	74.5247
252.5		1.5809	3.1147	6.0768	11.6258	21.2671	36.2657	53.4496	67.4708	74.4051
253		1.5783	3.1097	6.0671	11.6071	21.233	36.2075	53.3638	67.3625	74.2857
253.5		1.5758	3.1047	6.0573	11.5885	21.1989	36.1494	53.2782	67.2544	74.1665
254		1.5733	3.0997	6.0476	11.5699	21.1649	36.0914	53.1927	67.1465	74.0475
254.5		1.5707	3.0947	6.0379	11.5513	21.1309	36.0335	53.1073	67.0388	73.9287
255		1.5682	3.0897	6.0282	11.5328	21.097	35.9756	53.0221	66.9312	73.81
255.5		1.5657	3.0848	6.0186	11.5143	21.0631	35.9179	52.937	66.8238	73.6916
256		1.5632	3.0798	6.0089	11.4958	21.0293	35.8603	52.8521	66.7165	73.5733
256.5		1.5607	3.0749	5.9993	11.4774	20.9956	35.8027	52.7673	66.6095	73.4553
257		1.5582	3.07	5.9896	11.459	20.9619	35.7453	52.6826	66.5026	73.3374
257.5		1.5557	3.065	5.98	11.4406	20.9283	35.6879	52.598	66.3959	73.2197
258		1.5532	3.0601	5.9704	11.4222	20.8947	35.6306	52.5136	66.2893	73.1022
258.5		1.5507	3.0552	5.9608	11.4039	20.8612	35.5735	52.4294	66.183	72.9849
259		1.5482	3.0503	5.9513	11.3856	20.8277	35.5164	52.3452	66.0768	72.8678
259.5		1.5457	3.0454	5.9417	11.3673	20.7943	35.4594	52.2612	65.9707	72.7509
260		1.5432	3.0405	5.9322	11.3491	20.7609	35.4025	52.1774	65.8649	72.6341
260.5		1.5407	3.0356	5.9227	11.3309	20.7276	35.3457	52.0936	65.7592	72.5176
261		1.5383	3.0308	5.9132	11.3127	20.6943	35.289	52.01	65.6536	72.4012
261.5		1.5358	3.0259	5.9037	11.2945	20.6611	35.2323	51.9266	65.5483	72.285
262		1.5333	3.021	5.8942	11.2764	20.6279	35.1758	51.8433	65.4431	72.169
262.5		1.5309	3.0162	5.8847	11.2583	20.5948	35.1193	51.7601	65.3381	72.0532
263		1.5284	3.0114	5.8753	11.2402	20.5618	35.063	51.677	65.2332	71.9376
263.5		1.526	3.0065	5.8659	11.2222	20.5288	35.0067	51.5941	65.1286	71.8221
264		1.5235	3.0017	5.8565	11.2042	20.4959	34.9505	51.5113	65.024	71.7069
264.5		1.5211	2.9969	5.8471	11.1862	20.463	34.8945	51.4286	64.9197	71.5918
265		1.5186	2.9921	5.8377	11.1683	20.4301	34.8385	51.3461	64.8155	71.4769
265.5		1.5162	2.9873	5.8283	11.1503	20.3973	34.7826	51.2637	64.7115	71.3622
266		1.5138	2.9825	5.819	11.1324	20.3646	34.7267	51.1814	64.6077	71.2477
266.5		1.5113	2.9777	5.8096	11.1146	20.3319	34.671	51.0993	64.504	71.1334
267		1.5089	2.9729	5.8003	11.0967	20.2993	34.6154	51.0173	64.4005	71.0192
267.5		1.5065	2.9681	5.791	11.0789	20.2667	34.5598	50.9354	64.2971	70.9053
268		1.5041	2.9634	5.7817	11.0612	20.2342	34.5044	50.8537	64.194	70.7915
268.5		1.5017	2.9586	5.7724	11.0434	20.2017	34.449	50.7721	64.0909	70.6779
269		1.4993	2.9539	5.7632	11.0257	20.1693	34.3937	50.6906	63.9881	70.5645
269.5		1.4968	2.9491	5.7539	11.008	20.137	34.3385	50.6093	63.8854	70.4512
270		1.4944	2.9444	5.7447	10.9903	20.1046	34.2834	50.5281	63.7829	70.3382
270.5		1.492	2.9397	5.7355	10.9727	20.0724	34.2284	50.447	63.6805	70.2253
271		1.4897	2.935	5.7262	10.9551	20.0402	34.1735	50.366	63.5784	70.1126
271.5		1.4873	2.9303	5.7171	10.9375	20.008	34.1186	50.2852	63.4763	70.0001
272		1.4849	2.9256	5.7079	10.92	19.9759	34.0639	50.2045	63.3745	69.8878
272.5		1.4825	2.9209	5.6987	10.9024	19.9439	34.0092	50.1239	63.2728	69.7756
273		1.4801	2.9162	5.6896	10.8849	19.9118	33.9547	50.0435	63.1712	69.6637
273.5		1.4777	2.9115	5.6805	10.8675	19.8799	33.9002	49.9632	63.0699	69.5519
274		1.4754	2.9068	5.6713	10.85	19.848	33.8458	49.883	62.9687	69.4403
274.5		1.473	2.9022	5.6622	10.8326	19.8161	33.7915	49.803	62.8676	69.3288
275		1.4706	2.8975	5.6531	10.8152	19.7843	33.7372	49.7231	62.7667	69.2176
275.5		1.4683	2.8928	5.6441	10.7979	19.7526	33.6831	49.6433	62.666	69.1065
276		1.4659	2.8882	5.635	10.7806	19.7209	33.629	49.5636	62.5654	68.9956
276.5		1.4636	2.8836	5.626	10.7633	19.6893	33.5751	49.4841	62.465	68.8849
277		1.4612	2.8789	5.6169	10.746	19.6577	33.5212	49.4047	62.3648	68.7743
277.5		1.4589	2.8743	5.6079	10.7287	19.6261	33.4674	49.3254	62.2647	68.664
278		1.4565	2.8697	5.5989	10.7115	19.5946	33.4137	49.2462	62.1648	68.5538
278.5		1.4542	2.8651	5.59	10.6943	19.5632	33.3601	49.1672	62.0651	68.4438
279		1.4519	2.8605	5.581	10.6772	19.5318	33.3066	49.0883	61.9655	68.334
279.5		1.4495	2.8559	5.572	10.66	19.5004	33.2531	49.0095	61.866	68.2243
280		1.4472	2.8513	5.5631	10.6429	19.4691	33.1997	48.9309	61.7667	68.1148
280.5		1.4449	2.8468	5.5542	10.6259	19.4379	33.1465	48.8524	61.6676	68.0055
281		1.4426	2.8422	5.5452	10.6088	19.4067	33.0933	48.774	61.5687	67.8964
281.5		1.4402	2.8376	5.5363	10.5918	19.3756	33.0402	48.6957	61.4699	67.7874
282		1.4379	2.8331	5.5275	10.5748	19.3445	32.9872	48.6176	61.3712	67.6786
282.5		1.4356	2.8285	5.5186	10.5578	19.3134	32.9342	48.5395	61.2727	67.57
283		1.4333	2.824	5.5097	10.5409	19.2824	32.8814	48.4617	61.1744	67.4616
283.5		1.431	2.8195	5.5009	10.524	19.2515	32.8286	48.3839	61.0762	67.3534
284		1.4287	2.8149	5.4921	10.5071	19.2206	32.7759	48.3062	60.9782	67.2453
284.5		1.4264	2.8104	5.4833	10.4902	19.1898	32.7233	48.2287	60.8804	67.1374
285		1.4241	2.8059	5.4745	10.4734	19.159	32.6708	48.1513	60.7827	67.0296
285.5		1.4219	2.8014	5.4657	10.4566	19.1282	32.6184	48.0741	60.6852	66.9221
286		1.4196	2.7969	5.4569	10.4398	19.0975	32.566	47.9969	60.5878	66.8147
286.5		1.4173	2.7924	5.4481	10.423	19.0669	32.5138	47.9199	60.4905	66.7075
287		1.415	2.7879	5.4394	10.4063	19.0363	32.4616	47.843	60.3935	66.6004
287.5		1.4128	2.7835	5.4307	10.3896	19.0057	32.4095	47.7662	60.2966	66.4935
288		1.4105	2.779	5.422	10.3729	18.9752	32.3575	47.6896	60.1998	66.3868
288.5		1.4082	2.7745	5.4133	10.3563	18.9448	32.3056	47.6131	60.1032	66.2803
289		1.406	2.7701	5.4046	10.3397	18.9144	32.2537	47.5366	60.0067	66.1739
289.5		1.4037	2.7656	5.3959	10.3231	18.884	32.202	47.4604	59.9105	66.0678
290		1.4015	2.7612	5.3872	10.3065	18.8537	32.1503	47.3842	59.8143	65.9617
290.5		1.3992	2.7568	5.3786	10.29	18.8235	32.0987	47.3082	59.7183	65.8559
291		1.397	2.7524	5.37	10.2735	18.7933	32.0472	47.2322	59.6225	65.7502
291.5		1.3947	2.7479	5.3613	10.257	18.7631	31.9958	47.1565	59.5268	65.6447
292		1.3925	2.7435	5.3527	10.2405	18.733	31.9444	47.0808	59.4313	65.5394
292.5		1.3903	2.7391	5.3442	10.2241	18.7029	31.8932	47.0052	59.3359	65.4342
293		1.388	2.7347	5.3356	10.2077	18.6729	31.842	46.9298	59.2407	65.3292
293.5		1.3858	2.7303	5.327	10.1913	18.643	31.7909	46.8545	59.1456	65.2243
294		1.3836	2.726	5.3185	10.1749	18.613	31.7399	46.7793	59.0507	65.1197
294.5		1.3813	2.7216	5.3099	10.1586	18.5832	31.689	46.7042	58.956	65.0152
295		1.3791	2.7172	5.3014	10.1423	18.5534	31.6381	46.6293	58.8614	64.9108
295.5		1.3769	2.7129	5.2929	10.126	18.5236	31.5873	46.5545	58.7669	64.8067
296		1.3747	2.7085	5.2844	10.1098	18.4939	31.5366	46.4798	58.6726	64.7027
296.5		1.3725	2.7042	5.2759	10.0936	18.4642	31.486	46.4052	58.5785	64.5989
297		1.3703	2.6998	5.2675	10.0774	18.4346	31.4355	46.3307	58.4845	64.4952
297.5		1.3681	2.6955	5.259	10.0612	18.405	31.3851	46.2564	58.3906	64.3917
298		1.3659	2.6912	5.2506	10.045	18.3754	31.3347	46.1821	58.2969	64.2884
298.5		1.3637	2.6868	5.2421	10.0289	18.346	31.2844	46.108	58.2034	64.1852
299		1.3615	2.6825	5.2337	10.0128	18.3165	31.2342	46.034	58.11	64.0822
299.5		1.3593	2.6782	5.2253	9.9968	18.2871	31.1841	45.9602	58.0167	63.9794
300		1.3572	2.6739	5.2169	9.9807	18.2578	31.1341	45.8864	57.9236	63.8767
300.5		1.355	2.6696	5.2086	9.9647	18.2285	31.0841	45.8128	57.8307	63.7742
301		1.3528	2.6654	5.2002	9.9487	18.1992	31.0342	45.7393	57.7379	63.6719
301.5		1.3506	2.6611	5.1919	9.9328	18.17	30.9844	45.6659	57.6452	63.5697
302		1.3485	2.6568	5.1835	9.9168	18.1409	30.9347	45.5926	57.5527	63.4677
302.5		1.3463	2.6525	5.1752	9.9009	18.1117	30.885	45.5194	57.4603	63.3658
303		1.3441	2.6483	5.1669	9.885	18.0827	30.8355	45.4464	57.3681	63.2641
303.5		1.342	2.644	5.1586	9.8692	18.0537	30.786	45.3734	57.2761	63.1626
304		1.3398	2.6398	5.1504	9.8533	18.0247	30.7366	45.3006	57.1842	63.0613
304.5		1.3377	2.6356	5.1421	9.8375	17.9958	30.6873	45.2279	57.0924	62.9601
305		1.3355	2.6313	5.1338	9.8217	17.9669	30.638	45.1554	57.0008	62.859
305.5		1.3334	2.6271	5.1256	9.806	17.9381	30.5889	45.0829	56.9093	62.7582
306		1.3313	2.6229	5.1174	9.7902	17.9093	30.5398	45.0106	56.818	62.6575
306.5		1.3291	2.6187	5.1092	9.7745	17.8805	30.4908	44.9383	56.7268	62.5569
307		1.327	2.6145	5.101	9.7588	17.8518	30.4418	44.8662	56.6358	62.4565
307.5		1.3249	2.6103	5.0928	9.7432	17.8232	30.393	44.7942	56.5449	62.3563
308		1.3227	2.6061	5.0846	9.7275	17.7946	30.3442	44.7223	56.4542	62.2562
308.5		1.3206	2.6019	5.0764	9.7119	17.766	30.2955	44.6506	56.3636	62.1563
309		1.3185	2.5977	5.0683	9.6963	17.7375	30.2469	44.5789	56.2731	62.0566
309.5		1.3164	2.5936	5.0602	9.6808	17.7091	30.1984	44.5074	56.1828	61.957
310		1.3143	2.5894	5.052	9.6652	17.6807	30.1499	44.436	56.0927	61.8576
310.5		1.3122	2.5852	5.0439	9.6497	17.6523	30.1015	44.3646	56.0027	61.7583
311		1.31	2.5811	5.0358	9.6342	17.624	30.0532	44.2935	55.9128	61.6592
311.5		1.3079	2.577	5.0278	9.6188	17.5957	30.005	44.2224	55.8231	61.5603
312		1.3058	2.5728	5.0197	9.6033	17.5674	29.9569	44.1514	55.7335	61.4615
312.5		1.3037	2.5687	5.0116	9.5879	17.5392	29.9088	44.0806	55.644	61.3629
313		1.3017	2.5646	5.0036	9.5726	17.5111	29.8608	44.0098	55.5548	61.2644
313.5		1.2996	2.5605	4.9956	9.5572	17.483	29.8129	43.9392	55.4656	61.1661
314		1.2975	2.5563	4.9875	9.5419	17.4549	29.765	43.8687	55.3766	61.0679
314.5		1.2954	2.5522	4.9795	9.5265	17.4269	29.7173	43.7983	55.2877	60.9699
315		1.2933	2.5482	4.9716	9.5113	17.399	29.6696	43.728	55.199	60.8721
315.5		1.2912	2.5441	4.9636	9.496	17.371	29.622	43.6578	55.1104	60.7744
316		1.2892	2.54	4.9556	9.4808	17.3432	29.5744	43.5878	55.022	60.6769
316.5		1.2871	2.5359	4.9477	9.4655	17.3153	29.527	43.5178	54.9337	60.5795
317		1.285	2.5318	4.9397	9.4504	17.2876	29.4796	43.448	54.8455	60.4823
317.5		1.283	2.5278	4.9318	9.4352	17.2598	29.4323	43.3783	54.7575	60.3852
318		1.2809	2.5237	4.9239	9.42	17.2321	29.3851	43.3087	54.6697	60.2883
318.5		1.2789	2.5197	4.916	9.4049	17.2045	29.3379	43.2392	54.5819	60.1916
319		1.2768	2.5156	4.9081	9.3898	17.1769	29.2908	43.1698	54.4944	60.095
319.5		1.2748	2.5116	4.9002	9.3748	17.1493	29.2438	43.1005	54.4069	59.9986
320		1.2727	2.5076	4.8923	9.3597	17.1218	29.1969	43.0314	54.3196	59.9023
320.5		1.2707	2.5035	4.8845	9.3447	17.0943	29.15	42.9623	54.2324	59.8062
321		1.2686	2.4995	4.8767	9.3297	17.0669	29.1033	42.8934	54.1454	59.7102
321.5		1.2666	2.4955	4.8688	9.3147	17.0395	29.0566	42.8245	54.0585	59.6144
322		1.2646	2.4915	4.861	9.2998	17.0121	29.0099	42.7558	53.9718	59.5187
322.5		1.2625	2.4875	4.8532	9.2849	16.9848	28.9634	42.6872	53.8852	59.4232
323		1.2605	2.4835	4.8454	9.27	16.9576	28.9169	42.6187	53.7987	59.3278
323.5		1.2585	2.4795	4.8377	9.2551	16.9304	28.8705	42.5503	53.7124	59.2326
324		1.2565	2.4755	4.8299	9.2402	16.9032	28.8242	42.482	53.6262	59.1376
324.5		1.2545	2.4716	4.8221	9.2254	16.8761	28.7779	42.4138	53.5401	59.0427
325		1.2524	2.4676	4.8144	9.2106	16.849	28.7317	42.3458	53.4542	58.9479
325.5		1.2504	2.4636	4.8067	9.1958	16.822	28.6856	42.2778	53.3684	58.8533
326		1.2484	2.4597	4.799	9.1811	16.795	28.6396	42.21	53.2828	58.7589
326.5		1.2464	2.4557	4.7913	9.1663	16.768	28.5936	42.1423	53.1973	58.6646
327		1.2444	2.4518	4.7836	9.1516	16.7411	28.5478	42.0746	53.1119	58.5705
327.5		1.2424	2.4479	4.7759	9.1369	16.7142	28.5019	42.0071	53.0267	58.4765
328		1.2404	2.4439	4.7682	9.1223	16.6874	28.4562	41.9397	52.9416	58.3826
328.5		1.2384	2.44	4.7606	9.1076	16.6606	28.4105	41.8724	52.8566	58.289
329		1.2365	2.4361	4.7529	9.093	16.6339	28.3649	41.8052	52.7718	58.1954
329.5		1.2345	2.4322	4.7453	9.0784	16.6072	28.3194	41.7381	52.6871	58.102
330		1.2325	2.4283	4.7377	9.0639	16.5806	28.274	41.6711	52.6026	58.0088
330.5		1.2305	2.4244	4.7301	9.0493	16.554	28.2286	41.6043	52.5182	57.9157
331		1.2285	2.4205	4.7225	9.0348	16.5274	28.1833	41.5375	52.4339	57.8228
331.5		1.2266	2.4166	4.7149	9.0203	16.5009	28.1381	41.4709	52.3497	57.73
332		1.2246	2.4127	4.7074	9.0058	16.4744	28.0929	41.4043	52.2657	57.6373
332.5		1.2226	2.4089	4.6998	8.9914	16.4479	28.0479	41.3379	52.1819	57.5449
333		1.2207	2.405	4.6923	8.9769	16.4216	28.0028	41.2715	52.0981	57.4525
333.5		1.2187	2.4011	4.6847	8.9625	16.3952	27.9579	41.2053	52.0145	57.3603
334		1.2168	2.3973	4.6772	8.9482	16.3689	27.913	41.1392	51.9311	57.2683
334.5		1.2148	2.3934	4.6697	8.9338	16.3426	27.8683	41.0732	51.8477	57.1764
335		1.2129	2.3896	4.6622	8.9195	16.3164	27.8235	41.0073	51.7645	57.0846
335.5		1.2109	2.3858	4.6547	8.9052	16.2902	27.7789	40.9414	51.6815	56.993
336		1.209	2.3819	4.6473	8.8909	16.2641	27.7343	40.8757	51.5985	56.9016
336.5		1.207	2.3781	4.6398	8.8766	16.238	27.6898	40.8102	51.5157	56.8102
337		1.2051	2.3743	4.6324	8.8623	16.2119	27.6454	40.7447	51.4331	56.7191
337.5		1.2032	2.3705	4.6249	8.8481	16.1859	27.601	40.6793	51.3505	56.6281
338		1.2012	2.3667	4.6175	8.8339	16.1599	27.5567	40.614	51.2681	56.5372
338.5		1.1993	2.3629	4.6101	8.8198	16.134	27.5125	40.5488	51.1858	56.4465
339		1.1974	2.3591	4.6027	8.8056	16.1081	27.4683	40.4838	51.1037	56.3559
339.5		1.1954	2.3553	4.5953	8.7915	16.0823	27.4243	40.4188	51.0217	56.2655
340		1.1935	2.3515	4.5879	8.7774	16.0565	27.3803	40.3539	50.9398	56.1752
340.5		1.1916	2.3478	4.5806	8.7633	16.0307	27.3363	40.2892	50.8581	56.085
341		1.1897	2.344	4.5732	8.7492	16.005	27.2925	40.2245	50.7765	55.995
341.5		1.1878	2.3402	4.5659	8.7352	15.9793	27.2487	40.16	50.695	55.9052
342		1.1859	2.3365	4.5586	8.7212	15.9536	27.2049	40.0955	50.6136	55.8155
342.5		1.184	2.3327	4.5513	8.7072	15.928	27.1613	40.0312	50.5324	55.7259
343		1.1821	2.329	4.544	8.6932	15.9025	27.1177	39.967	50.4513	55.6365
343.5		1.1802	2.3252	4.5367	8.6792	15.877	27.0742	39.9028	50.3704	55.5472
344		1.1783	2.3215	4.5294	8.6653	15.8515	27.0307	39.8388	50.2895	55.458
344.5		1.1764	2.3178	4.5221	8.6514	15.826	26.9873	39.7749	50.2088	55.369
345		1.1745	2.3141	4.5149	8.6375	15.8006	26.944	39.711	50.1283	55.2802
345.5		1.1726	2.3104	4.5076	8.6237	15.7753	26.9008	39.6473	50.0478	55.1915
346		1.1707	2.3066	4.5004	8.6098	15.75	26.8576	39.5837	49.9675	55.1029
346.5		1.1689	2.3029	4.4932	8.596	15.7247	26.8145	39.5202	49.8873	55.0145
347		1.167	2.2993	4.4859	8.5822	15.6995	26.7715	39.4567	49.8073	54.9262
347.5		1.1651	2.2956	4.4787	8.5684	15.6743	26.7285	39.3934	49.7273	54.8381
348		1.1633	2.2919	4.4716	8.5547	15.6491	26.6857	39.3302	49.6475	54.7501
348.5		1.1614	2.2882	4.4644	8.541	15.624	26.6428	39.2671	49.5679	54.6622
349		1.1595	2.2845	4.4572	8.5273	15.5989	26.6001	39.2041	49.4883	54.5745
349.5		1.1577	2.2809	4.4501	8.5136	15.5739	26.5574	39.1412	49.4089	54.4869
350		1.1558	2.2772	4.4429	8.4999	15.5489	26.5148	39.0784	49.3296	54.3995
350.5		1.1539	2.2735	4.4358	8.4863	15.524	26.4722	39.0157	49.2505	54.3122
351		1.1521	2.2699	4.4287	8.4727	15.4991	26.4297	38.953	49.1714	54.225
351.5		1.1502	2.2663	4.4216	8.4591	15.4742	26.3873	38.8905	49.0925	54.138
352		1.1484	2.2626	4.4145	8.4455	15.4493	26.345	38.8281	49.0138	54.0511
352.5		1.1466	2.259	4.4074	8.4319	15.4246	26.3027	38.7658	48.9351	53.9644
353		1.1447	2.2554	4.4003	8.4184	15.3998	26.2605	38.7036	48.8566	53.8778
353.5		1.1429	2.2517	4.3933	8.4049	15.3751	26.2184	38.6415	48.7782	53.7914
354		1.141	2.2481	4.3862	8.3914	15.3504	26.1763	38.5795	48.6999	53.705
354.5		1.1392	2.2445	4.3792	8.3779	15.3258	26.1343	38.5176	48.6218	53.6189
355		1.1374	2.2409	4.3721	8.3645	15.3012	26.0923	38.4558	48.5437	53.5328
355.5		1.1356	2.2373	4.3651	8.3511	15.2766	26.0505	38.3941	48.4658	53.4469
356		1.1337	2.2337	4.3581	8.3377	15.2521	26.0087	38.3325	48.3881	53.3611
356.5		1.1319	2.2302	4.3511	8.3243	15.2276	25.9669	38.2709	48.3104	53.2755
357		1.1301	2.2266	4.3441	8.3109	15.2032	25.9253	38.2095	48.2329	53.19
357.5		1.1283	2.223	4.3372	8.2976	15.1788	25.8837	38.1482	48.1555	53.1047
358		1.1265	2.2194	4.3302	8.2843	15.1545	25.8421	38.087	48.0782	53.0194
358.5		1.1247	2.2159	4.3233	8.271	15.1301	25.8007	38.0259	48.0011	52.9344
359		1.1229	2.2123	4.3163	8.2577	15.1059	25.7593	37.9649	47.924	52.8494
359.5		1.1211	2.2088	4.3094	8.2445	15.0816	25.7179	37.9039	47.8471	52.7646
360		1.1193	2.2052	4.3025	8.2312	15.0574	25.6767	37.8431	47.7703	52.6799
360.5		1.1175	2.2017	4.2956	8.218	15.0333	25.6354	37.7824	47.6937	52.5954
361		1.1157	2.1981	4.2887	8.2048	15.0091	25.5943	37.7218	47.6172	52.511
361.5		1.1139	2.1946	4.2818	8.1917	14.985	25.5532	37.6612	47.5407	52.4267
362		1.1121	2.1911	4.2749	8.1785	14.961	25.5122	37.6008	47.4645	52.3426
362.5		1.1103	2.1876	4.2681	8.1654	14.937	25.4713	37.5404	47.3883	52.2586
363		1.1085	2.1841	4.2612	8.1523	14.913	25.4304	37.4802	47.3122	52.1748
363.5		1.1068	2.1806	4.2544	8.1392	14.8891	25.3896	37.4201	47.2363	52.091
364		1.105	2.1771	4.2476	8.1262	14.8652	25.3489	37.36	47.1605	52.0074
364.5		1.1032	2.1736	4.2407	8.1131	14.8413	25.3082	37.3001	47.0848	51.924
365		1.1014	2.1701	4.2339	8.1001	14.8175	25.2676	37.2402	47.0093	51.8407
365.5		1.0997	2.1666	4.2271	8.0871	14.7938	25.227	37.1804	46.9338	51.7575
366		1.0979	2.1631	4.2204	8.0741	14.77	25.1866	37.1208	46.8585	51.6744
366.5		1.0961	2.1597	4.2136	8.0612	14.7463	25.1461	37.0612	46.7833	51.5915
367		1.0944	2.1562	4.2068	8.0482	14.7226	25.1058	37.0017	46.7083	51.5087
367.5		1.0926	2.1527	4.2001	8.0353	14.699	25.0655	36.9424	46.6333	51.426
368		1.0909	2.1493	4.1933	8.0224	14.6754	25.0253	36.8831	46.5585	51.3435
368.5		1.0891	2.1458	4.1866	8.0095	14.6519	24.9851	36.8239	46.4838	51.2611
369		1.0874	2.1424	4.1799	7.9967	14.6284	24.945	36.7648	46.4092	51.1789
369.5		1.0856	2.1389	4.1732	7.9839	14.6049	24.905	36.7058	46.3347	51.0967
370		1.0839	2.1355	4.1665	7.971	14.5815	24.865	36.6469	46.2603	51.0147
370.5		1.0821	2.1321	4.1598	7.9583	14.5581	24.8251	36.5881	46.1861	50.9329
371		1.0804	2.1287	4.1531	7.9455	14.5347	24.7853	36.5294	46.112	50.8511
371.5		1.0787	2.1253	4.1465	7.9327	14.5114	24.7455	36.4708	46.038	50.7695
372		1.0769	2.1218	4.1398	7.92	14.4881	24.7058	36.4122	45.9641	50.6881
372.5		1.0752	2.1184	4.1332	7.9073	14.4648	24.6662	36.3538	45.8904	50.6067
373		1.0735	2.115	4.1265	7.8946	14.4416	24.6266	36.2955	45.8167	50.5255
373.5		1.0718	2.1116	4.1199	7.8819	14.4185	24.5871	36.2372	45.7432	50.4445
374		1.0701	2.1083	4.1133	7.8693	14.3953	24.5476	36.1791	45.6698	50.3635
374.5		1.0683	2.1049	4.1067	7.8567	14.3722	24.5082	36.121	45.5965	50.2827
375		1.0666	2.1015	4.1001	7.8441	14.3492	24.4689	36.0631	45.5233	50.202
375.5		1.0649	2.0981	4.0935	7.8315	14.3261	24.4296	36.0052	45.4503	50.1214
376		1.0632	2.0948	4.087	7.8189	14.3031	24.3904	35.9474	45.3773	50.041
376.5		1.0615	2.0914	4.0804	7.8064	14.2802	24.3513	35.8897	45.3045	49.9607
377		1.0598	2.088	4.0739	7.7938	14.2573	24.3122	35.8321	45.2318	49.8805
377.5		1.0581	2.0847	4.0673	7.7813	14.2344	24.2732	35.7746	45.1592	49.8005
378		1.0564	2.0813	4.0608	7.7688	14.2115	24.2342	35.7172	45.0868	49.7206
378.5		1.0547	2.078	4.0543	7.7564	14.1887	24.1953	35.6599	45.0144	49.6408
379		1.053	2.0747	4.0478	7.7439	14.166	24.1565	35.6027	44.9422	49.5611
379.5		1.0513	2.0713	4.0413	7.7315	14.1432	24.1178	35.5455	44.8701	49.4816
380		1.0496	2.068	4.0348	7.7191	14.1205	24.079	35.4885	44.7981	49.4022
380.5		1.0479	2.0647	4.0283	7.7067	14.0979	24.0404	35.4316	44.7262	49.3229
381		1.0463	2.0614	4.0218	7.6943	14.0753	24.0018	35.3747	44.6544	49.2438
381.5		1.0446	2.0581	4.0154	7.682	14.0527	23.9633	35.3179	44.5828	49.1647
382		1.0429	2.0548	4.0089	7.6697	14.0301	23.9249	35.2613	44.5112	49.0858
382.5		1.0412	2.0515	4.0025	7.6573	14.0076	23.8865	35.2047	44.4398	49.0071
383		1.0396	2.0482	3.9961	7.6451	13.9851	23.8481	35.1482	44.3685	48.9284
383.5		1.0379	2.0449	3.9897	7.6328	13.9627	23.8099	35.0918	44.2973	48.8499
384		1.0362	2.0416	3.9833	7.6205	13.9403	23.7717	35.0355	44.2262	48.7715
384.5		1.0346	2.0383	3.9769	7.6083	13.9179	23.7335	34.9792	44.1552	48.6933
385		1.0329	2.0351	3.9705	7.5961	13.8956	23.6954	34.9231	44.0844	48.6151
385.5		1.0312	2.0318	3.9641	7.5839	13.8733	23.6574	34.8671	44.0136	48.5371
386		1.0296	2.0285	3.9578	7.5717	13.851	23.6194	34.8111	43.943	48.4592
386.5		1.0279	2.0253	3.9514	7.5596	13.8288	23.5815	34.7553	43.8725	48.3815
387		1.0263	2.022	3.9451	7.5475	13.8066	23.5437	34.6995	43.8021	48.3038
387.5		1.0246	2.0188	3.9387	7.5354	13.7844	23.5059	34.6438	43.7318	48.2263
388		1.023	2.0155	3.9324	7.5233	13.7623	23.4682	34.5882	43.6616	48.1489
388.5		1.0214	2.0123	3.9261	7.5112	13.7402	23.4305	34.5327	43.5915	48.0717
389		1.0197	2.0091	3.9198	7.4991	13.7182	23.3929	34.4773	43.5216	47.9945
389.5		1.0181	2.0059	3.9135	7.4871	13.6962	23.3554	34.422	43.4517	47.9175
390		1.0164	2.0026	3.9072	7.4751	13.6742	23.3179	34.3667	43.382	47.8406
390.5		1.0148	1.9994	3.901	7.4631	13.6523	23.2805	34.3116	43.3124	47.7638
391		1.0132	1.9962	3.8947	7.4511	13.6303	23.2431	34.2565	43.2429	47.6872
391.5		1.0116	1.993	3.8885	7.4392	13.6085	23.2058	34.2015	43.1735	47.6107
392		1.0099	1.9898	3.8822	7.4272	13.5866	23.1686	34.1467	43.1042	47.5343
392.5		1.0083	1.9866	3.876	7.4153	13.5648	23.1314	34.0919	43.0351	47.458
393		1.0067	1.9834	3.8698	7.4034	13.5431	23.0943	34.0372	42.966	47.3818
393.5		1.0051	1.9803	3.8636	7.3915	13.5213	23.0572	33.9825	42.897	47.3058
394		1.0035	1.9771	3.8574	7.3797	13.4996	23.0202	33.928	42.8282	47.2299
394.5		1.0019	1.9739	3.8512	7.3678	13.478	22.9833	33.8736	42.7595	47.1541
395		1.0003	1.9707	3.845	7.356	13.4563	22.9464	33.8192	42.6909	47.0784
395.5		0.9986	1.9676	3.8388	7.3442	13.4348	22.9096	33.7649	42.6224	47.0029
396		0.997	1.9644	3.8327	7.3324	13.4132	22.8728	33.7108	42.554	46.9274
396.5		0.9954	1.9613	3.8265	7.3206	13.3917	22.8361	33.6567	42.4857	46.8521
397		0.9938	1.9581	3.8204	7.3089	13.3702	22.7995	33.6026	42.4175	46.777
397.5		0.9923	1.955	3.8142	7.2972	13.3487	22.7629	33.5487	42.3494	46.7019
398		0.9907	1.9518	3.8081	7.2855	13.3273	22.7264	33.4949	42.2815	46.627
398.5		0.9891	1.9487	3.802	7.2738	13.3059	22.6899	33.4411	42.2136	46.5521
399		0.9875	1.9456	3.7959	7.2621	13.2846	22.6535	33.3875	42.1459	46.4774
399.5		0.9859	1.9425	3.7898	7.2504	13.2632	22.6171	33.3339	42.0783	46.4028
400		0.9843	1.9393	3.7837	7.2388	13.242	22.5808	33.2804	42.0107	46.3284
400.5		0.9827	1.9362	3.7777	7.2272	13.2207	22.5446	33.227	41.9433	46.254
401		0.9812	1.9331	3.7716	7.2156	13.1995	22.5084	33.1737	41.876	46.1798
		0.9796	1.93	3.7656	7.204	13.1783	22.4723	33.1205	41.8088	46.1057
		0.978	1.9269	3.7595	7.1924	13.1572	22.4363	33.0673	41.7417	46.0317
		0.9764	1.9238	3.7535	7.1809	13.1361	22.4003	33.0142	41.6747	45.9579
		0.9749	1.9207	3.7475	7.1694	13.115	22.3643	32.9613	41.6079	45.8841
		0.9733	1.9177	3.7414	7.1579	13.0939	22.3284	32.9084	41.5411	45.8105
		0.9718	1.9146	3.7354	7.1464	13.0729	22.2926	32.8556	41.4744	45.737
		0.9702	1.9115	3.7294	7.1349	13.0519	22.2568	32.8028	41.4079	45.6636
		0.9686	1.9084	3.7235	7.1235	13.031	22.2211	32.7502	41.3414	45.5903
		0.9671	1.9054	3.7175	7.112	13.0101	22.1854	32.6976	41.2751	45.5171
		0.9655	1.9023	3.7115	7.1006	12.9892	22.1498	32.6452	41.2088	45.4441
		0.964	1.8993	3.7056	7.0892	12.9684	22.1143	32.5928	41.1427	45.3712
		0.9624	1.8962	3.6996	7.0779	12.9476	22.0788	32.5405	41.0767	45.2984
		0.9609	1.8932	3.6937	7.0665	12.9268	22.0434	32.4883	41.0108	45.2257
		0.9593	1.8901	3.6878	7.0552	12.906	22.008	32.4361	40.945	45.1531
		0.9578	1.8871	3.6818	7.0438	12.8853	21.9727	32.3841	40.8793	45.0806
		0.9563	1.8841	3.6759	7.0325	12.8646	21.9374	32.3321	40.8137	45.0083
		0.9547	1.8811	3.67	7.0213	12.844	21.9022	32.2802	40.7482	44.9361
		0.9532	1.878	3.6641	7.01	12.8234	21.8671	32.2284	40.6828	44.864
		0.9517	1.875	3.6583	6.9987	12.8028	21.832	32.1767	40.6175	44.792
		0.9501	1.872	3.6524	6.9875	12.7823	21.797	32.1251	40.5523	44.7201
		0.9486	1.869	3.6465	6.9763	12.7618	21.762	32.0735	40.4872	44.6483
		0.9471	1.866	3.6407	6.9651	12.7413	21.7271	32.0221	40.4223	44.5767
		0.9456	1.863	3.6348	6.9539	12.7208	21.6922	31.9707	40.3574	44.5051
		0.9441	1.86	3.629	6.9428	12.7004	21.6574	31.9194	40.2926	44.4337
		0.9425	1.857	3.6232	6.9316	12.68	21.6226	31.8681	40.228	44.3624
		0.2779
		1.0181	2.0059	3.9135	7.4871	13.6962	23.3554	34.422	43.4517	47.9175
		1.0164	2.0026	3.9072	7.4751	13.6742	23.3179	34.3667	43.382	47.8406
		1.0148	1.9994	3.901	7.4631	13.6523	23.2805	34.3116	43.3124	47.7638
		1.0132	1.9962	3.8947	7.4511	13.6303	23.2431	34.2565	43.2429	47.6872
		1.0116	1.993	3.8885	7.4392	13.6085	23.2058	34.2015	43.1735	47.6107
		1.0099	1.9898	3.8822	7.4272	13.5866	23.1686	34.1467	43.1042	47.5343
		1.0083	1.9866	3.876	7.4153	13.5648	23.1314	34.0919	43.0351	47.458
		1.0067	1.9834	3.8698	7.4034	13.5431	23.0943	34.0372	42.966	47.3818
		1.0051	1.9803	3.8636	7.3915	13.5213	23.0572	33.9825	42.897	47.3058
		1.0035	1.9771	3.8574	7.3797	13.4996	23.0202	33.928	42.8282	47.2299
		1.0019	1.9739	3.8512	7.3678	13.478	22.9833	33.8736	42.7595	47.1541
		1.0003	1.9707	3.845	7.356	13.4563	22.9464	33.8192	42.6909	47.0784
		0.9986	1.9676	3.8388	7.3442	13.4348	22.9096	33.7649	42.6224	47.0029
		0.997	1.9644	3.8327	7.3324	13.4132	22.8728	33.7108	42.554	46.9274
		0.9954	1.9613	3.8265	7.3206	13.3917	22.8361	33.6567	42.4857	46.8521
		0.9938	1.9581	3.8204	7.3089	13.3702	22.7995	33.6026	42.4175	46.777
		0.9923	1.955	3.8142	7.2972	13.3487	22.7629	33.5487	42.3494	46.7019
		0.9907	1.9518	3.8081	7.2855	13.3273	22.7264	33.4949	42.2815	46.627
		0.9891	1.9487	3.802	7.2738	13.3059	22.6899	33.4411	42.2136	46.5521
		0.9875	1.9456	3.7959	7.2621	13.2846	22.6535	33.3875	42.1459	46.4774
		0.9859	1.9425	3.7898	7.2504	13.2632	22.6171	33.3339	42.0783	46.4028
		0.9843	1.9393	3.7837	7.2388	13.242	22.5808	33.2804	42.0107	46.3284
		0.9827	1.9362	3.7777	7.2272	13.2207	22.5446	33.227	41.9433	46.254
		0.9812	1.9331	3.7716	7.2156	13.1995	22.5084	33.1737	41.876	46.1798
		0.9796	1.93	3.7656	7.204	13.1783	22.4723	33.1205	41.8088	46.1057
		0.978	1.9269	3.7595	7.1924	13.1572	22.4363	33.0673	41.7417	46.0317
		0.9764	1.9238	3.7535	7.1809	13.1361	22.4003	33.0142	41.6747	45.9579
		0.9749	1.9207	3.7475	7.1694	13.115	22.3643	32.9613	41.6079	45.8841
		0.9733	1.9177	3.7414	7.1579	13.0939	22.3284	32.9084	41.5411	45.8105
		0.9718	1.9146	3.7354	7.1464	13.0729	22.2926	32.8556	41.4744	45.737
		0.9702	1.9115	3.7294	7.1349	13.0519	22.2568	32.8028	41.4079	45.6636
		0.9686	1.9084	3.7235	7.1235	13.031	22.2211	32.7502	41.3414	45.5903
		0.9671	1.9054	3.7175	7.112	13.0101	22.1854	32.6976	41.2751	45.5171
		0.9655	1.9023	3.7115	7.1006	12.9892	22.1498	32.6452	41.2088	45.4441
		0.964	1.8993	3.7056	7.0892	12.9684	22.1143	32.5928	41.1427	45.3712
		0.9624	1.8962	3.6996	7.0779	12.9476	22.0788	32.5405	41.0767	45.2984
		0.9609	1.8932	3.6937	7.0665	12.9268	22.0434	32.4883	41.0108	45.2257
		0.9593	1.8901	3.6878	7.0552	12.906	22.008	32.4361	40.945	45.1531
		0.9578	1.8871	3.6818	7.0438	12.8853	21.9727	32.3841	40.8793	45.0806
		0.9563	1.8841	3.6759	7.0325	12.8646	21.9374	32.3321	40.8137	45.0083
		0.9547	1.8811	3.67	7.0213	12.844	21.9022	32.2802	40.7482	44.9361
		0.9532	1.878	3.6641	7.01	12.8234	21.8671	32.2284	40.6828	44.864
		0.9517	1.875	3.6583	6.9987	12.8028	21.832	32.1767	40.6175	44.792
		0.9501	1.872	3.6524	6.9875	12.7823	21.797	32.1251	40.5523	44.7201
		0.9486	1.869	3.6465	6.9763	12.7618	21.762	32.0735	40.4872	44.6483
		0.9471	1.866	3.6407	6.9651	12.7413	21.7271	32.0221	40.4223	44.5767
		0.9456	1.863	3.6348	6.9539	12.7208	21.6922	31.9707	40.3574	44.5051
		0.9441	1.86	3.629	6.9428	12.7004	21.6574	31.9194	40.2926	44.4337
		0.9425	1.857	3.6232	6.9316	12.68	21.6226	31.8681	40.228	44.3624
		0.2779

## Sheet: Fig.3B Right bottom
Fis1_WT-Bap31_D224R
Time1	0uM	0.625 μM	1.25 μM	2.5 μM	5 μM	10 μM	20 μM	40 μM	80 μM	160 μM
0		0	0	0	0	0	0	0	0.1623	0.715
0.5		0	0	0	0	0	0	0	0.5354	1.4599
1		0	0	0	0	0	0	0	0.9078	2.2032
1.5		0	0	0	0	0	0.0849	0.1062	1.2796	2.9448
2		0	0	0	0	0	0.1781	0.2927	1.6508	3.6849
2.5		0	0	0	0	0	0.2713	0.4789	2.0214	4.4234
3		0	0	0	0	0.0117	0.3643	0.665	2.3914	5.1604
3.5		0	0	0.0114	0	0.0584	0.4572	0.8507	2.7608	5.8957
4		0	0	0.0231	0.0233	0.105	0.5499	1.0362	3.1296	6.6295
4.5		0.0026	0.0028	0.0347	0.0466	0.1516	0.6426	1.2215	3.4978	7.3617
5		0.0055	0.0087	0.0463	0.0699	0.1981	0.7351	1.4065	3.8654	8.0924
5.5		0.0084	0.0145	0.0579	0.0932	0.2445	0.8276	1.5912	4.2324	8.8214
6		0.0113	0.0203	0.0695	0.1164	0.2909	0.9199	1.7757	4.5988	9.549
6.5		0.0142	0.0261	0.0811	0.1396	0.3372	1.0121	1.9599	4.9646	10.2749
7		0.0171	0.0319	0.0927	0.1628	0.3835	1.1041	2.1439	5.3298	10.9993
7.5		0.02	0.0377	0.1043	0.1859	0.4297	1.1961	2.3276	5.6944	11.7222
8		0.0229	0.0435	0.1158	0.209	0.4759	1.288	2.5111	6.0584	12.4435
8.5		0.0258	0.0493	0.1274	0.2321	0.522	1.3797	2.6943	6.4219	13.1633
9		0.0287	0.0551	0.1389	0.2552	0.568	1.4713	2.8773	6.7847	13.8815
9.5		0.0316	0.0609	0.1504	0.2782	0.614	1.5628	3.06	7.1469	14.5982
10		0.0345	0.0666	0.1619	0.3013	0.66	1.6542	3.2425	7.5086	15.3134
10.5		0.0374	0.0724	0.1734	0.3243	0.7059	1.7455	3.4247	7.8697	16.027
11		0.0402	0.0781	0.1848	0.3472	0.7517	1.8367	3.6067	8.2301	16.7391
11.5		0.0431	0.0839	0.1963	0.3702	0.7975	1.9277	3.7884	8.59	17.4497
12		0.046	0.0896	0.2077	0.3931	0.8432	2.0187	3.9698	8.9493	18.1588
12.5		0.0488	0.0954	0.2192	0.4159	0.8889	2.1095	4.1511	9.308	18.8663
13		0.0517	0.1011	0.2306	0.4388	0.9345	2.2002	4.332	9.6662	19.5724
13.5		0.0546	0.1068	0.242	0.4616	0.9801	2.2908	4.5128	10.0237	20.2769
14		0.0574	0.1125	0.2534	0.4844	1.0256	2.3813	4.6932	10.3807	20.9799
14.5		0.0603	0.1182	0.2648	0.5072	1.0711	2.4717	4.8735	10.7371	21.6814
15		0.0631	0.1239	0.2762	0.53	1.1165	2.5619	5.0534	11.0929	22.3814
15.5		0.066	0.1296	0.2875	0.5527	1.1618	2.6521	5.2332	11.4481	23.0799
16		0.0688	0.1353	0.2989	0.5754	1.2071	2.7421	5.4127	11.8028	23.7769
16.5		0.0716	0.141	0.3102	0.5981	1.2524	2.832	5.5919	12.1568	24.4725
17		0.0745	0.1467	0.3215	0.6207	1.2976	2.9219	5.7709	12.5103	25.1665
17.5		0.0773	0.1523	0.3328	0.6434	1.3427	3.0116	5.9496	12.8633	25.8591
18		0.0802	0.158	0.3441	0.666	1.3878	3.1012	6.1281	13.2156	26.5501
18.5		0.083	0.1637	0.3554	0.6885	1.4328	3.1906	6.3064	13.5674	27.2397
19		0.0858	0.1693	0.3666	0.7111	1.4778	3.28	6.4844	13.9186	27.9279
19.5		0.0886	0.1749	0.3779	0.7336	1.5227	3.3693	6.6622	14.2692	28.6145
20		0.0914	0.1806	0.3891	0.7561	1.5676	3.4584	6.8397	14.6193	29.2997
20.5		0.0943	0.1862	0.4004	0.7785	1.6124	3.5474	7.017	14.9687	29.9834
21		0.0971	0.1918	0.4116	0.801	1.6572	3.6364	7.194	15.3177	30.6656
21.5		0.0999	0.1975	0.4228	0.8234	1.7019	3.7252	7.3708	15.666	31.3464
22		0.1027	0.2031	0.434	0.8458	1.7466	3.8139	7.5474	16.0138	32.0258
22.5		0.1055	0.2087	0.4451	0.8682	1.7912	3.9025	7.7237	16.361	32.7037
23		0.1083	0.2143	0.4563	0.8905	1.8357	3.991	7.8997	16.7076	33.3801
23.5		0.1111	0.2199	0.4675	0.9128	1.8802	4.0793	8.0755	17.0537	34.0551
24		0.1139	0.2255	0.4786	0.9351	1.9247	4.1676	8.2511	17.3993	34.7286
24.5		0.1167	0.231	0.4897	0.9574	1.9691	4.2557	8.4265	17.7442	35.4007
25		0.1194	0.2366	0.5008	0.9796	2.0134	4.3438	8.6016	18.0886	36.0714
25.5		0.1222	0.2422	0.5119	1.0018	2.0577	4.4317	8.7764	18.4324	36.7406
26		0.125	0.2477	0.523	1.024	2.102	4.5195	8.9511	18.7757	37.4084
26.5		0.1278	0.2533	0.5341	1.0461	2.1461	4.6072	9.1254	19.1184	38.0748
27		0.1306	0.2588	0.5452	1.0683	2.1903	4.6949	9.2996	19.4606	38.7397
27.5		0.1333	0.2644	0.5562	1.0904	2.2344	4.7823	9.4735	19.8022	39.4032
28		0.1361	0.2699	0.5672	1.1125	2.2784	4.8697	9.6471	20.1432	40.0653
28.5		0.1389	0.2755	0.5783	1.1345	2.3224	4.957	9.8206	20.4837	40.726
29		0.1416	0.281	0.5893	1.1566	2.3663	5.0442	9.9938	20.8237	41.3853
29.5		0.1444	0.2865	0.6003	1.1786	2.4102	5.1312	10.1667	21.163	42.0431
30		0.1471	0.292	0.6113	1.2006	2.454	5.2182	10.3394	21.5019	42.6996
30.5		0.1499	0.2975	0.6222	1.2225	2.4978	5.305	10.5119	21.8402	43.3546
31		0.1526	0.303	0.6332	1.2444	2.5415	5.3918	10.6841	22.1779	44.0083
31.5		0.1554	0.3085	0.6442	1.2663	2.5852	5.4784	10.8561	22.5151	44.6605
32		0.1581	0.314	0.6551	1.2882	2.6288	5.5649	11.0279	22.8517	45.3114
32.5		0.1609	0.3195	0.666	1.3101	2.6724	5.6513	11.1994	23.1878	45.9608
33		0.1636	0.3249	0.6769	1.3319	2.7159	5.7376	11.3707	23.5233	46.6089
33.5		0.1663	0.3304	0.6878	1.3537	2.7593	5.8238	11.5418	23.8583	47.2556
34		0.1691	0.3359	0.6987	1.3755	2.8027	5.9099	11.7126	24.1927	47.9009
34.5		0.1718	0.3413	0.7096	1.3973	2.8461	5.9959	11.8832	24.5266	48.5448
35		0.1745	0.3468	0.7205	1.419	2.8894	6.0818	12.0535	24.86	49.1874
35.5		0.1772	0.3522	0.7313	1.4407	2.9327	6.1675	12.2237	25.1928	49.8285
36		0.18	0.3577	0.7422	1.4624	2.9759	6.2532	12.3936	25.525	50.4683
36.5		0.1827	0.3631	0.753	1.484	3.019	6.3388	12.5632	25.8568	51.1067
37		0.1854	0.3685	0.7638	1.5057	3.0621	6.4242	12.7326	26.188	51.7438
37.5		0.1881	0.3739	0.7746	1.5273	3.1052	6.5095	12.9018	26.5186	52.3795
38		0.1908	0.3794	0.7854	1.5488	3.1482	6.5948	13.0708	26.8487	53.0138
38.5		0.1935	0.3848	0.7962	1.5704	3.1912	6.6799	13.2395	27.1783	53.6468
39		0.1962	0.3902	0.8069	1.5919	3.2341	6.7649	13.408	27.5073	54.2785
39.5		0.1989	0.3956	0.8177	1.6134	3.2769	6.8499	13.5762	27.8358	54.9087
40		0.2016	0.4009	0.8284	1.6349	3.3197	6.9347	13.7443	28.1638	55.5377
40.5		0.2043	0.4063	0.8392	1.6564	3.3625	7.0194	13.9121	28.4912	56.1652
41		0.207	0.4117	0.8499	1.6778	3.4052	7.104	14.0796	28.8181	56.7915
41.5		0.2097	0.4171	0.8606	1.6992	3.4478	7.1885	14.247	29.1445	57.4164
42		0.2123	0.4224	0.8713	1.7206	3.4904	7.2729	14.4141	29.4703	58.0399
42.5		0.215	0.4278	0.882	1.742	3.533	7.3571	14.581	29.7956	58.6622
43		0.2177	0.4332	0.8926	1.7633	3.5755	7.4413	14.7476	30.1204	59.2831
43.5		0.2204	0.4385	0.9033	1.7846	3.6179	7.5254	14.9141	30.4446	59.9026
44		0.223	0.4438	0.9139	1.8059	3.6603	7.6094	15.0802	30.7683	60.5209
44.5		0.2257	0.4492	0.9246	1.8272	3.7027	7.6932	15.2462	31.0915	61.1378
45		0.2284	0.4545	0.9352	1.8484	3.7449	7.777	15.4119	31.4142	61.7534
45.5		0.231	0.4598	0.9458	1.8696	3.7872	7.8607	15.5775	31.7363	62.3677
46		0.2337	0.4651	0.9564	1.8908	3.8294	7.9442	15.7427	32.0579	62.9807
46.5		0.2363	0.4705	0.967	1.912	3.8715	8.0277	15.9078	32.379	63.5923
47		0.239	0.4758	0.9775	1.9331	3.9136	8.111	16.0726	32.6996	64.2027
47.5		0.2416	0.4811	0.9881	1.9542	3.9557	8.1942	16.2372	33.0196	64.8117
48		0.2443	0.4864	0.9987	1.9753	3.9977	8.2774	16.4016	33.3391	65.4195
48.5		0.2469	0.4916	1.0092	1.9964	4.0396	8.3604	16.5658	33.6581	66.0259
49		0.2496	0.4969	1.0197	2.0174	4.0815	8.4433	16.7297	33.9766	66.6311
49.5		0.2522	0.5022	1.0302	2.0384	4.1234	8.5262	16.8934	34.2946	67.2349
50		0.2548	0.5075	1.0407	2.0594	4.1652	8.6089	17.0569	34.612	67.8375
50.5		0.2575	0.5127	1.0512	2.0804	4.2069	8.6915	17.2201	34.9289	68.4387
51		0.2601	0.518	1.0617	2.1013	4.2486	8.774	17.3831	35.2454	69.0387
51.5		0.2627	0.5232	1.0722	2.1223	4.2903	8.8565	17.5459	35.5613	69.6374
52		0.2654	0.5285	1.0826	2.1431	4.3319	8.9388	17.7085	35.8766	70.2349
52.5		0.268	0.5337	1.0931	2.164	4.3735	9.021	17.8709	36.1915	70.831
53		0.2706	0.539	1.1035	2.1849	4.415	9.1031	18.033	36.5059	71.4259
53.5		0.2732	0.5442	1.1139	2.2057	4.4564	9.1851	18.1949	36.8197	72.0195
54		0.2758	0.5494	1.1243	2.2265	4.4978	9.267	18.3566	37.133	72.6118
54.5		0.2784	0.5546	1.1347	2.2473	4.5392	9.3488	18.5181	37.4459	73.2028
55		0.281	0.5598	1.1451	2.268	4.5805	9.4305	18.6793	37.7582	73.7926
55.5		0.2836	0.565	1.1555	2.2888	4.6218	9.5121	18.8404	38.07	74.3812
56		0.2862	0.5702	1.1658	2.3095	4.663	9.5936	19.0012	38.3813	74.9684
56.5		0.2888	0.5754	1.1762	2.3301	4.7041	9.675	19.1617	38.6921	75.5544
57		0.2914	0.5806	1.1865	2.3508	4.7452	9.7563	19.3221	39.0023	76.1392
57.5		0.294	0.5858	1.1968	2.3714	4.7863	9.8375	19.4822	39.3121	76.7227
58		0.2966	0.591	1.2071	2.392	4.8273	9.9186	19.6422	39.6214	77.305
58.5		0.2992	0.5961	1.2174	2.4126	4.8683	9.9996	19.8019	39.9302	77.886
59		0.3018	0.6013	1.2277	2.4332	4.9092	10.0804	19.9613	40.2384	78.4658
59.5		0.3043	0.6065	1.238	2.4537	4.9501	10.1612	20.1206	40.5462	79.0443
60		0.3069	0.6116	1.2483	2.4743	4.9909	10.2419	20.2797	40.8535	79.6216
60.5		0.3095	0.6168	1.2585	2.4947	5.0317	10.3225	20.4385	41.1602	80.1977
61		0.3121	0.6219	1.2688	2.5152	5.0724	10.403	20.5971	41.4665	80.7725
61.5		0.3146	0.627	1.279	2.5357	5.1131	10.4834	20.7555	41.7723	81.3461
62		0.3172	0.6322	1.2892	2.5561	5.1537	10.5637	20.9137	42.0775	81.9185
62.5		0.3198	0.6373	1.2994	2.5765	5.1943	10.6439	21.0716	42.3823	82.4896
63		0.3223	0.6424	1.3096	2.5969	5.2349	10.7239	21.2294	42.6866	83.0595
63.5		0.3249	0.6475	1.3198	2.6172	5.2753	10.8039	21.3869	42.9904	83.6282
64		0.3274	0.6526	1.33	2.6375	5.3158	10.8838	21.5442	43.2936	84.1957
64.5		0.33	0.6577	1.3401	2.6578	5.3562	10.9636	21.7013	43.5964	84.762
65		0.3325	0.6628	1.3503	2.6781	5.3965	11.0433	21.8582	43.8987	85.3271
65.5		0.3351	0.6679	1.3604	2.6984	5.4368	11.1229	22.0148	44.2005	85.8909
66		0.3376	0.673	1.3705	2.7186	5.4771	11.2024	22.1713	44.5018	86.4536
66.5		0.3401	0.6781	1.3807	2.7388	5.5173	11.2818	22.3275	44.8027	87.015
67		0.3427	0.6831	1.3908	2.759	5.5574	11.3611	22.4835	45.103	87.5753
67.5		0.3452	0.6882	1.4008	2.7792	5.5975	11.4403	22.6393	45.4028	88.1343
68		0.3477	0.6933	1.4109	2.7993	5.6376	11.5194	22.7949	45.7022	88.6922
68.5		0.3503	0.6983	1.421	2.8194	5.6776	11.5984	22.9503	46.0011	89.2488
69		0.3528	0.7034	1.4311	2.8395	5.7176	11.6773	23.1054	46.2995	89.8043
69.5		0.3553	0.7084	1.4411	2.8596	5.7575	11.7561	23.2604	46.5973	90.3586
70		0.3578	0.7134	1.4511	2.8797	5.7974	11.8348	23.4151	46.8948	90.9117
70.5		0.3603	0.7185	1.4612	2.8997	5.8372	11.9134	23.5696	47.1917	91.4636
71		0.3629	0.7235	1.4712	2.9197	5.877	11.9919	23.7239	47.4881	92.0143
71.5		0.3654	0.7285	1.4812	2.9397	5.9167	12.0703	23.878	47.7841	92.5638
72		0.3679	0.7335	1.4912	2.9596	5.9564	12.1486	24.0319	48.0796	93.1122
72.5		0.3704	0.7385	1.5011	2.9796	5.996	12.2268	24.1856	48.3746	93.6594
73		0.3729	0.7435	1.5111	2.9995	6.0356	12.3049	24.3391	48.6691	94.2055
73.5		0.3754	0.7485	1.5211	3.0194	6.0751	12.3829	24.4923	48.9631	94.7503
74		0.3779	0.7535	1.531	3.0392	6.1146	12.4609	24.6454	49.2567	95.294
74.5		0.3804	0.7585	1.5409	3.0591	6.1541	12.5387	24.7982	49.5498	95.8365
75		0.3829	0.7635	1.5509	3.0789	6.1935	12.6164	24.9508	49.8424	96.3779
75.5		0.3853	0.7685	1.5608	3.0987	6.2328	12.694	25.1032	50.1345	96.9181
76		0.3878	0.7734	1.5707	3.1185	6.2722	12.7716	25.2554	50.4261	97.4572
76.5		0.3903	0.7784	1.5806	3.1382	6.3114	12.849	25.4074	50.7173	97.9951
77		0.3928	0.7834	1.5904	3.158	6.3506	12.9264	25.5592	51.008	98.5319
77.5		0.3953	0.7883	1.6003	3.1777	6.3898	13.0036	25.7108	51.2982	99.0675
78		0.3977	0.7933	1.6102	3.1973	6.4289	13.0808	25.8622	51.588	99.6019
78.5		0.4002	0.7982	1.62	3.217	6.468	13.1578	26.0133	51.8773	100.135
79		0.4027	0.8031	1.6298	3.2366	6.507	13.2348	26.1643	52.1661	100.667
79.5		0.4052	0.8081	1.6397	3.2563	6.546	13.3116	26.315	52.4544	101.198
80		0.4076	0.813	1.6495	3.2759	6.585	13.3884	26.4656	52.7423	101.728
80.5		0.4101	0.8179	1.6593	3.2954	6.6239	13.4651	26.6159	53.0297	102.257
81		0.4125	0.8228	1.6691	3.315	6.6627	13.5416	26.766	53.3166	102.785
81.5		0.415	0.8277	1.6788	3.3345	6.7015	13.6181	26.916	53.6031	103.311
82		0.4174	0.8326	1.6886	3.354	6.7403	13.6945	27.0657	53.8891	103.837
82.5		0.4199	0.8375	1.6983	3.3735	6.779	13.7708	27.2152	54.1746	104.361
83		0.4223	0.8424	1.7081	3.3929	6.8176	13.847	27.3645	54.4597	104.884
83.5		0.4248	0.8473	1.7178	3.4124	6.8562	13.9231	27.5136	54.7443	105.406
84		0.4272	0.8522	1.7275	3.4318	6.8948	13.9991	27.6625	55.0285	105.927
84.5		0.4297	0.8571	1.7373	3.4512	6.9333	14.075	27.8112	55.3122	106.447
85		0.4321	0.8619	1.747	3.4706	6.9718	14.1508	27.9597	55.5954	106.965
85.5		0.4345	0.8668	1.7566	3.4899	7.0103	14.2265	28.1079	55.8781	107.483
86		0.437	0.8717	1.7663	3.5092	7.0487	14.3022	28.256	56.1604	107.999
86.5		0.4394	0.8765	1.776	3.5285	7.087	14.3777	28.4039	56.4423	108.515
87		0.4418	0.8814	1.7856	3.5478	7.1253	14.4531	28.5516	56.7236	109.029
87.5		0.4442	0.8862	1.7953	3.5671	7.1636	14.5285	28.699	57.0046	109.542
88		0.4466	0.891	1.8049	3.5863	7.2018	14.6037	28.8463	57.285	110.054
88.5		0.4491	0.8959	1.8145	3.6055	7.2399	14.6789	28.9934	57.565	110.565
89		0.4515	0.9007	1.8242	3.6247	7.2781	14.7539	29.1402	57.8446	111.075
89.5		0.4539	0.9055	1.8338	3.6439	7.3161	14.8289	29.2869	58.1237	111.584
90		0.4563	0.9103	1.8433	3.663	7.3542	14.9038	29.4334	58.4023	112.091
90.5		0.4587	0.9151	1.8529	3.6822	7.3921	14.9786	29.5796	58.6805	112.598
91		0.4611	0.9199	1.8625	3.7013	7.4301	15.0533	29.7257	58.9582	113.104
91.5		0.4635	0.9247	1.8721	3.7203	7.468	15.1279	29.8715	59.2355	113.608
92		0.4659	0.9295	1.8816	3.7394	7.5058	15.2024	30.0172	59.5123	114.111
92.5		0.4683	0.9343	1.8911	3.7584	7.5436	15.2768	30.1626	59.7887	114.614
93		0.4707	0.9391	1.9007	3.7775	7.5814	15.3511	30.3079	60.0647	115.115
93.5		0.4731	0.9439	1.9102	3.7965	7.6191	15.4253	30.453	60.3401	115.615
94		0.4755	0.9487	1.9197	3.8154	7.6568	15.4995	30.5978	60.6152	116.114
94.5		0.4778	0.9534	1.9292	3.8344	7.6944	15.5735	30.7425	60.8897	116.612
95		0.4802	0.9582	1.9386	3.8533	7.732	15.6474	30.8869	61.1639	117.109
95.5		0.4826	0.9629	1.9481	3.8722	7.7695	15.7213	31.0312	61.4376	117.605
96		0.485	0.9677	1.9576	3.8911	7.807	15.7951	31.1753	61.7108	118.1
96.5		0.4874	0.9724	1.967	3.91	7.8445	15.8687	31.3191	61.9836	118.594
97		0.4897	0.9772	1.9765	3.9288	7.8819	15.9423	31.4628	62.256	119.086
97.5		0.4921	0.9819	1.9859	3.9476	7.9192	16.0158	31.6063	62.5279	119.578
98		0.4945	0.9866	1.9953	3.9664	7.9566	16.0892	31.7496	62.7993	120.068
98.5		0.4968	0.9914	2.0047	3.9852	7.9938	16.1625	31.8926	63.0704	120.558
99		0.4992	0.9961	2.0141	4.004	8.0311	16.2357	32.0355	63.341	121.046
99.5		0.5015	1.0008	2.0235	4.0227	8.0682	16.3089	32.1782	63.6111	121.534
100		0.5039	1.0055	2.0329	4.0414	8.1054	16.3819	32.3207	63.8808	122.02
100.5		0.5062	1.0102	2.0422	4.0601	8.1425	16.4548	32.463	64.1501	122.506
101		0.5086	1.0149	2.0516	4.0788	8.1795	16.5277	32.6051	64.4189	122.99
101.5		0.5109	1.0196	2.0609	4.0974	8.2165	16.6004	32.747	64.6873	123.473
102		0.5133	1.0243	2.0703	4.1161	8.2535	16.6731	32.8887	64.9552	123.956
102.5		0.5156	1.029	2.0796	4.1347	8.2904	16.7457	33.0302	65.2228	124.437
103		0.518	1.0336	2.0889	4.1532	8.3273	16.8182	33.1716	65.4898	124.917
103.5		0.5203	1.0383	2.0982	4.1718	8.3641	16.8906	33.3127	65.7565	125.396
104		0.5226	1.043	2.1075	4.1903	8.4009	16.9629	33.4536	66.0227	125.874
104.5		0.525	1.0476	2.1168	4.2089	8.4377	17.0351	33.5944	66.2885	126.351
105		0.5273	1.0523	2.126	4.2274	8.4744	17.1072	33.7349	66.5538	126.827
105.5		0.5296	1.0569	2.1353	4.2458	8.5111	17.1793	33.8753	66.8187	127.302
106		0.5319	1.0616	2.1446	4.2643	8.5477	17.2512	34.0154	67.0832	127.776
106.5		0.5343	1.0662	2.1538	4.2827	8.5842	17.3231	34.1554	67.3473	128.25
107		0.5366	1.0709	2.163	4.3011	8.6208	17.3949	34.2952	67.6109	128.722
107.5		0.5389	1.0755	2.1722	4.3195	8.6573	17.4665	34.4347	67.8741	129.193
108		0.5412	1.0801	2.1814	4.3379	8.6937	17.5381	34.5741	68.1368	129.663
108.5		0.5435	1.0847	2.1906	4.3563	8.7301	17.6096	34.7133	68.3992	130.132
109		0.5458	1.0893	2.1998	4.3746	8.7665	17.6811	34.8523	68.6611	130.6
109.5		0.5481	1.094	2.209	4.3929	8.8028	17.7524	34.9912	68.9226	131.067
110		0.5504	1.0986	2.2182	4.4112	8.8391	17.8236	35.1298	69.1836	131.533
110.5		0.5527	1.1032	2.2273	4.4295	8.8753	17.8948	35.2682	69.4442	131.998
111		0.555	1.1077	2.2365	4.4477	8.9115	17.9658	35.4065	69.7044	132.462
111.5		0.5573	1.1123	2.2456	4.4659	8.9476	18.0368	35.5445	69.9642	132.925
112		0.5596	1.1169	2.2547	4.4841	8.9837	18.1077	35.6824	70.2236	133.387
112.5		0.5619	1.1215	2.2638	4.5023	9.0198	18.1785	35.8201	70.4825	133.848
113		0.5642	1.1261	2.2729	4.5205	9.0558	18.2492	35.9576	70.741	134.308
113.5		0.5665	1.1306	2.282	4.5386	9.0918	18.3198	36.0949	70.9991	134.767
114		0.5688	1.1352	2.2911	4.5567	9.1277	18.3903	36.232	71.2568	135.225
114.5		0.571	1.1398	2.3002	4.5748	9.1636	18.4608	36.3689	71.5141	135.682
115		0.5733	1.1443	2.3092	4.5929	9.1994	18.5311	36.5057	71.7709	136.138
115.5		0.5756	1.1488	2.3183	4.611	9.2353	18.6014	36.6422	72.0273	136.593
116		0.5779	1.1534	2.3273	4.629	9.271	18.6716	36.7786	72.2833	137.048
116.5		0.5801	1.1579	2.3364	4.647	9.3067	18.7417	36.9147	72.5389	137.501
117		0.5824	1.1625	2.3454	4.665	9.3424	18.8117	37.0507	72.7941	137.953
117.5		0.5847	1.167	2.3544	4.683	9.3781	18.8816	37.1865	73.0488	138.404
118		0.5869	1.1715	2.3634	4.7009	9.4136	18.9514	37.3221	73.3031	138.855
118.5		0.5892	1.176	2.3724	4.7189	9.4492	19.0212	37.4576	73.5571	139.304
119		0.5914	1.1805	2.3814	4.7368	9.4847	19.0908	37.5928	73.8106	139.752
119.5		0.5937	1.185	2.3903	4.7547	9.5202	19.1604	37.7279	74.0637	140.2
120		0.5959	1.1895	2.3993	4.7726	9.5556	19.2299	37.8627	74.3163	140.646
120.5		0.5982	1.194	2.4082	4.7904	9.591	19.2993	37.9974	74.5686	141.092
121		0.6004	1.1985	2.4172	4.8082	9.6263	19.3686	38.1319	74.8205	141.536
121.5		0.6027	1.203	2.4261	4.826	9.6616	19.4378	38.2663	75.0719	141.98
122		0.6049	1.2075	2.435	4.8438	9.6969	19.5069	38.4004	75.323	142.423
122.5		0.6072	1.212	2.4439	4.8616	9.7321	19.576	38.5343	75.5736	142.864
123		0.6094	1.2164	2.4528	4.8794	9.7673	19.6449	38.6681	75.8238	143.305
123.5		0.6116	1.2209	2.4617	4.8971	9.8024	19.7138	38.8017	76.0736	143.745
124		0.6139	1.2254	2.4706	4.9148	9.8375	19.7826	38.9351	76.3231	144.184
124.5		0.6161	1.2298	2.4795	4.9325	9.8726	19.8513	39.0683	76.5721	144.622
125		0.6183	1.2343	2.4883	4.9501	9.9076	19.92	39.2013	76.8207	145.059
125.5		0.6205	1.2387	2.4972	4.9678	9.9425	19.9885	39.3342	77.0688	145.495
126		0.6228	1.2432	2.506	4.9854	9.9775	20.0569	39.4668	77.3166	145.93
126.5		0.625	1.2476	2.5148	5.003	10.0123	20.1253	39.5993	77.564	146.364
127		0.6272	1.252	2.5237	5.0206	10.0472	20.1936	39.7316	77.811	146.797
127.5		0.6294	1.2564	2.5325	5.0382	10.082	20.2618	39.8637	78.0576	147.23
128		0.6316	1.2609	2.5413	5.0557	10.1168	20.3299	39.9957	78.3038	147.661
128.5		0.6338	1.2653	2.5501	5.0733	10.1515	20.3979	40.1274	78.5495	148.092
129		0.636	1.2697	2.5588	5.0908	10.1862	20.4659	40.259	78.7949	148.521
129.5		0.6382	1.2741	2.5676	5.1082	10.2208	20.5337	40.3904	79.0399	148.95
130		0.6404	1.2785	2.5764	5.1257	10.2554	20.6015	40.5216	79.2845	149.378
130.5		0.6426	1.2829	2.5851	5.1432	10.29	20.6692	40.6527	79.5287	149.805
131		0.6448	1.2873	2.5938	5.1606	10.3245	20.7368	40.7835	79.7724	150.231
131.5		0.647	1.2917	2.6026	5.178	10.3589	20.8043	40.9142	80.0158	150.655
132		0.6492	1.296	2.6113	5.1954	10.3934	20.8717	41.0447	80.2588	151.08
132.5		0.6514	1.3004	2.62	5.2127	10.4278	20.9391	41.175	80.5014	151.503
133		0.6536	1.3048	2.6287	5.2301	10.4621	21.0064	41.3052	80.7436	151.925
133.5		0.6558	1.3092	2.6374	5.2474	10.4964	21.0735	41.4351	80.9854	152.346
134		0.658	1.3135	2.6461	5.2647	10.5307	21.1406	41.5649	81.2268	152.767
134.5		0.6601	1.3179	2.6547	5.282	10.565	21.2077	41.6945	81.4678	153.186
135		0.6623	1.3222	2.6634	5.2993	10.5991	21.2746	41.8239	81.7085	153.605
135.5		0.6645	1.3266	2.672	5.3165	10.6333	21.3415	41.9532	81.9487	154.023
136		0.6667	1.3309	2.6807	5.3337	10.6674	21.4082	42.0822	82.1885	154.44
[truncated: 603 more rows]
