# Supplementary material for: Crystal structure of Fis1 and Bap31 provides information on protein-protein interactions at mitochondria-associated ER membranes
Source: Commun Biol. 2025 Aug 6;8:1161. doi: 10.1038/s42003-025-08625-4 (PMC12328794; doi:10.1038/s42003-025-08625-4)
Supplement: Supplementary file 4 — Supplementary Data 2 [file 42003_2025_8625_MOESM4_ESM.xlsx]

## Sheet: Supplemenary Fig 5
Conc	2.5e-06		5e-06		0		1e-05		0		2e-05		0		4e-05		0		8e-05
Time1	Data1		Data2		Data3		Data4		Data5		Data6		Data7		Data8		Data9		Data10
-42.1558	-1.1818		-6.7753		0		-5.736		0		-3.7988		0		-7.5843		0		2.7379
-41.6558	-1.4167		-6.5661		0		-5.8645		0		-4.0265		0		-6.9221		0		1.2601
-41.1558	-1.6845		-6.2996		0		-5.5309		0		-4.2086		0		-6.4018		0		-0.6753
-40.6558	-1.6404		-6.6559		0		-5.3744		0		-4.2147		0		-6.0475		0		-2.0042
-40.1558	-1.2032		-6.4928		0		-5.8432		0		-4.2884		0		-5.8205		0		-2.691
-39.6558	-1.3005		-5.9708		0		-5.9982		0		-4.6852		0		-5.5736		0		-3.4282
-39.1558	-0.7781		-6.0937		0		-5.7919		0		-4.8214		0		-5.2499		0		-3.9578
-38.6558	-0.4433		-6.0847		0		-5.9214		0		-4.8516		0		-5.1321		0		-4.1371
-38.1558	-0.0152		-5.7834		0		-5.2588		0		-5.0196		0		-4.9745		0		-4.2648
-37.6558	0.3861		-5.3557		0		-4.7149		0		-4.9832		0		-4.5635		0		-4.7065
-37.1558	0.4116		-5.2866		0		-4.7021		0		-4.7166		0		-4.1968		0		-4.9329
-36.6558	0.3636		-5.4141		0		-5.2744		0		-4.7188		0		-3.7262		0		-5.0526
-36.1558	0.3029		-5.391		0		-4.8405		0		-4.7932		0		-3.6714		0		-5.2982
-35.6558	-0.0241		-5.3848		0		-4.0178		0		-4.8757		0		-4.2462		0		-4.7812
-35.1558	-0.0514		-5.5421		0		-3.7301		0		-4.7629		0		-4.1292		0		-4.5604
-34.6558	-0.0345		-5.1826		0		-4.2417		0		-4.5701		0		-4.3868		0		-4.2555
-34.1558	0.3102		-5.1923		0		-4.0084		0		-4.5701		0		-3.9661		0		-4.1058
-33.6558	0.3324		-4.9507		0		-4.065		0		-3.7468		0		-3.1906		0		-3.9944
-33.1558	-0.3783		-4.4726		0		-3.6921		0		-3.6444		0		-2.5397		0		-3.6156
-32.6558	-1.2284		-4.7118		0		-3.6903		0		-3.7163		0		-2.3974		0		-3.4676
-32.1558	-1.5989		-4.9354		0		-3.5133		0		-2.9867		0		-2.908		0		-3.047
-31.6558	-1.5641		-4.6798		0		-3.3842		0		-2.8004		0		-2.9254		0		-2.7738
-31.1558	-1.4229		-3.9993		0		-3.4139		0		-2.3566		0		-3.128		0		-2.7759
-30.6558	-1.3167		-4.1317		0		-3.4773		0		-2.0309		0		-3.3326		0		-2.6881
-30.1558	-1.4787		-3.7639		0		-3.7705		0		-2.1945		0		-3.0956		0		-2.6217
-29.6558	-1.4634		-3.7571		0		-3.7932		0		-1.4974		0		-2.8783		0		-2.8715
-29.1558	-1.3857		-3.4065		0		-3.413		0		-1.2776		0		-2.993		0		-2.6803
-28.6558	-1.6197		-3.2459		0		-3.2616		0		-1.3842		0		-3.1056		0		-2.6947
-28.1558	-1.2307		-3.3352		0		-3.4798		0		-1.2624		0		-3.3364		0		-3.0558
-27.6558	-0.8551		-3.5332		0		-3.8369		0		-1.258		0		-3.3216		0		-3.4108
-27.1558	-0.2291		-3.2352		0		-3.4805		0		-0.2848		0		-2.0361		0		-3.4118
-26.6558	2.1523		-1.1562		0		-2.2213		0		0.809		0		0.6054		0		-2.0411
-26.1558	2.6645		0.2334		0		-0.3972		0		1.5022		0		2.1295		0		-0.7705
-25.6558	2.9873		0.8678		0		-0.2472		0		2.6393		0		3.2909		0		-0.3077
-25.1558	3.3732		0.5469		0		0.4802		0		3.1752		0		4.0108		0		0.4862
-24.6558	3.7048		1.4675		0		0.6958		0		3.7916		0		4.8052		0		0.737
-24.1558	4.3654		1.4479		0		0.6787		0		3.8109		0		5.1224		0		1.4367
-23.6558	4.8398		1.6315		0		1.114		0		3.7443		0		5.6538		0		1.72
-23.1558	4.5106		2.0501		0		1.2404		0		3.762		0		6.0702		0		1.964
-22.6558	4.7634		2.012		0		1.589		0		3.2848		0		5.8726		0		2.0215
-22.1558	4.5031		2.0338		0		1.8492		0		3.0567		0		5.9814		0		1.8999
-21.6558	4.3706		2.4		0		1.8492		0		3.1186		0		5.7849		0		1.8843
-21.1558	4.0048		2.1116		0		1.9536		0		3.2503		0		5.4925		0		2.2579
-20.6558	3.6803		1.8241		0		2.0382		0		2.9438		0		5.523		0		2.7081
-20.1558	3.6739		1.2997		0		1.9365		0		2.6033		0		5.3134		0		2.9539
-19.6558	3.1225		1.0805		0		1.6243		0		2.1378		0		5.1489		0		2.7639
-19.1558	2.9179		1.0805		0		1.0407		0		1.6336		0		4.8223		0		2.627
-18.6558	2.4019		0.2494		0		0.7266		0		1.1131		0		4.5284		0		2.7943
-18.1558	2.5815		-0.9074		0		0.4471		0		0.3618		0		4.5597		0		2.5535
-17.6558	2.3656		-1.1524		0		0.1126		0		0.4132		0		4.5291		0		2.71
-17.1558	2.3978		-1.9236		0		0.1126		0		0.5527		0		4.2055		0		2.4595
-16.6558	2.0817		-2.2267		0		-0.4729		0		0.4053		0		4.0111		0		2.2773
-16.1558	1.5839		-2.8001		0		-0.8583		0		0.3265		0		3.793		0		2.3212
-15.6558	1.1117		-3.2587		0		-0.6122		0		0.3251		0		3.6036		0		1.791
-15.1558	0.8401		-3.5566		0		-0.9041		0		0.026		0		2.9908		0		1.9738
-14.6558	1.2136		-4.0749		0		-0.9551		0		-0.1222		0		2.3355		0		2.1815
-14.1558	1.9582		-4.5403		0		-1.2335		0		-0.0034		0		1.9632		0		2.3484
-13.6558	1.9395		-4.7031		0		-1.2245		0		-0.6153		0		2.4772		0		2.3635
-13.1558	2.1349		-5.176		0		-1.2228		0		-1.1041		0		2.1412		0		2.0722
-12.6558	2.1256		-5.2264		0		-1.3767		0		-1.0144		0		1.7864		0		1.2581
-12.1558	2.2793		-5.5232		0		-1.3488		0		-0.9403		0		1.3255		0		1.1991
-11.6558	2.8093		-5.0311		0		-1.5787		0		-0.476		0		0.3898		0		1.672
-11.1558	3.1384		-4.8628		0		-1.8193		0		-0.7094		0		-0.1749		0		1.7597
-10.6558	3.4261		-4.2607		0		-2.1193		0		-0.7221		0		-1.2622		0		2.3909
-10.1558	3.5344		-4.7318		0		-2.4589		0		-0.8381		0		-2.6569		0		2.0608
-9.6558	4.0761		-4.4915		0		-1.9723		0		-1.119		0		-3.543		0		2.1632
-9.1558	4.0938		-4.6888		0		-2.518		0		-0.5867		0		-3.8846		0		1.8687
-8.6558	4.1987		-4.4022		0		-2.0734		0		-0.615		0		-4.4211		0		2.4568
-8.1558	4.1572		-4.4876		0		-1.7342		0		-0.8526		0		-5.1721		0		2.3681
-7.6558	3.6506		-4.4867		0		-2.2619		0		-0.8786		0		-5.0184		0		1.8406
-7.1558	3.1953		-4.5387		0		-2.4223		0		-1.0766		0		-5.0897		0		1.5094
-6.6558	2.7525		-4.8442		0		-2.2728		0		-1.0235		0		-5.4902		0		1.1808
-6.1558	2.4498		-4.9975		0		-2.2534		0		-0.6593		0		-5.6582		0		1.3006
-5.6558	2.4498		-5.4675		0		-2.1549		0		-0.4505		0		-5.261		0		1.3503
-5.1558	1.4984		-5.6555		0		-2.036		0		-0.6499		0		-4.9972		0		1.1934
-4.6558	1.0276		-5.5635		0		-2.5236		0		-0.5852		0		-4.5891		0		1.0852
-4.1558	0.8636		-5.7256		0		-2.3849		0		-0.2049		0		-4.5428		0		0.8075
-3.6558	0.3792		-5.6477		0		-2.6564		0		-0.0688		0		-4.0714		0		1.2886
-3.1558	0.5417		-5.4538		0		-2.7331		0		-0.1938		0		-3.5434		0		0.9737
-2.6558	0.1683		-5.7065		0		-2.3305		0		-0.5521		0		-3.3418		0		1.1166
-2.1558	0.4088		-5.7721		0		-2.6493		0		-0.7658		0		-3.0327		0		1.6704
-1.6558	0.5273		-5.3048		0		-2.1932		0		-0.5964		0		-2.3069		0		1.3337
-1.1558	0.6141		-5.5313		0		-2.3135		0		0.0265		0		-1.7445		0		0.6188
-0.6558	0.6676		-5.7207		0		-2.5355		0		0.2812		0		-1.5703		0		0.4133
-0.1558	0.3993		-5.402		0		-2.8744		0		0.18		0		-1.6249		0		0.4654
0.3442	0.0252		-5.0247		0		-3.2437		0		0.4604		0		-1.7957		0		0.5741
0.8442	0.0847		-5.1654		0		-3.3123		0		0.3702		0		-1.8988		0		0.4896
1.3442	0.3334		-4.8959		0		-2.6936		0		0.0638		0		-1.7111		0		0.2939
1.8442	0.2657		-4.7213		0		-2.7358		0		0.3374		0		-1.5986		0		0.1569
2.3442	0.3497		-4.9739		0		-2.875		0		0.2222		0		-1.3115		0		0.2317
2.8442	0.1606		-5.2777		0		-2.9727		0		0.0013		0		-1.31		0		-0.1361
3.3442	0.3898		-4.6878		0		-2.9847		0		0.4997		0		-0.9616		0		-0.1873
3.8442	0.2059		-4.435		0		-3.0352		0		0.8148		0		-0.6437		0		0.2265
4.3442	0.3986		-4.1767		0		-2.9103		0		1.0001		0		-0.6345		0		-0.258
4.8442	0.2051		-4.2322		0		-2.5214		0		0.3035		0		-0.5865		0		-0.5828
5.3442	0.0497		-5.0542		0		-2.6349		0		0.0939		0		-0.7755		0		-0.4769
5.8442	0.1792		-5.1211		0		-2.9545		0		0.0579		0		-0.7195		0		-0.5255
6.3442	0.2756		-4.6501		0		-2.936		0		0.2326		0		-1.3028		0		-0.4388
6.8442	0.0967		-5.0039		0		-3.2877		0		0.6094		0		-1.3022		0		-0.8813
7.3442	0.1221		-4.5152		0		-3.4648		0		0.6336		0		-1.423		0		-0.8666
7.8442	-0.0975		-4.0183		0		-3.1143		0		0.5538		0		-1.3495		0		-0.5231
8.3442	-0.076		-4.7652		0		-2.8111		0		0.5558		0		-1.7578		0		0.0653
8.8442	-0.0826		-5.414		0		-3.3467		0		0.8091		0		-1.2414		0		-0.24
9.3442	-0.2354		-5.2744		0		-3.3221		0		0.6859		0		-1.0664		0		-0.6253
9.8442	-0.0215		-4.715		0		-3.3508		0		0.9765		0		-1.0364		0		-0.3717
10.3442	0.2305		-4.5766		0		-3.0986		0		0.4203		0		-0.783		0		-0.1786
10.8442	0.3521		-4.6766		0		-3.1483		0		0.4881		0		-0.7007		0		-0.0328
11.3442	0.493		-4.7536		0		-3.3235		0		0.7081		0		-1.2264		0		-0.4481
11.8442	0.4679		-4.995		0		-3.4066		0		1.1937		0		-1.1752		0		-0.3804
12.3442	0.5577		-5.4062		0		-3.4066		0		1.428		0		-1.3768		0		-0.3166
12.8442	0.489		-5.2996		0		-2.8441		0		1.2207		0		-1.3757		0		0.0749
13.3442	0.6571		-5.6341		0		-2.9499		0		0.8234		0		-0.8432		0		-0.2291
13.8442	0.6694		-5.4217		0		-3.1977		0		0.509		0		-0.9879		0		-0.262
14.3442	0.7295		-5.6015		0		-3.393		0		0.2606		0		-1.1673		0		-0.1792
14.8442	0.7998		-5.9152		0		-3.7029		0		0.3301		0		-1.319		0		0.0145
15.3442	1.1155		-6.0464		0		-3.5719		0		0.77		0		-1.4981		0		-0.1235
15.8442	1.3493		-5.9854		0		-3.5052		0		0.581		0		-1.1481		0		-0.3064
16.3442	1.4709		-5.915		0		-3.15		0		0.2937		0		-0.5821		0		-0.0476
16.8442	0.8955		-6.3152		0		-2.6032		0		1.0809		0		-0.5681		0		-0.0769
17.3442	0.6445		-6.0695		0		-2.6801		0		1.3189		0		-0.8914		0		-0.2529
17.8442	0.395		-5.8267		0		-3.0948		0		1.4487		0		-1.3263		0		-0.05
18.3442	0.3878		-5.3602		0		-2.9488		0		1.8425		0		-1.1597		0		-0.4522
18.8442	0.301		-5.5679		0		-3.3445		0		1.4674		0		-0.4497		0		-0.0567
19.3442	0.4148		-5.6653		0		-3.1341		0		1.4144		0		-0.2194		0		-0.1228
19.8442	0.6715		-5.3439		0		-3.0346		0		1.6169		0		-0.2463		0		0.3084
20.3442	0.2923		-5.2956		0		-2.9863		0		1.6863		0		-0.3361		0		0.1065
20.8442	0.0139		-5.1772		0		-2.8785		0		1.7966		0		-0.2661		0		-0.2947
21.3442	0.3673		-4.9044		0		-2.7911		0		1.4452		0		0.0282		0		0.0252
21.8442	0.6489		-5.1386		0		-2.8453		0		1.4599		0		-0.2246		0		-0.0838
22.3442	0.5446		-4.9741		0		-2.9598		0		1.4158		0		-0.1889		0		0.0076
22.8442	0.4638		-5.1255		0		-2.9696		0		1.3141		0		-0.2317		0		0.3993
23.3442	0.2744		-4.9963		0		-3.135		0		1.3569		0		0.1268		0		0.1455
23.8442	0.0639		-5.0037		0		-2.9641		0		1.506		0		0.3048		0		0.1281
24.3442	0.185		-4.8503		0		-2.7354		0		1.7346		0		0.2364		0		0.3218
24.8442	0.2207		-4.7237		0		-2.7297		0		1.9528		0		0.2426		0		-0.2235
25.3442	-0.0272		-4.5752		0		-2.9855		0		2.1264		0		0.1101		0		-0.1627
25.8442	0.6097		-4.998		0		-3.293		0		2.5021		0		0.6267		0		-0.3299
26.3442	0.0654		-5.0642		0		-3.1356		0		2.5012		0		0.0699		0		-0.1371
26.8442	-0.2059		-5.2147		0		-2.8255		0		2.215		0		0.0219		0		0.2557
27.3442	-0.3268		-5.3632		0		-2.8873		0		2.1901		0		-0.0067		0		0.3801
27.8442	-0.0569		-5.5633		0		-2.7925		0		1.9657		0		-0.1829		0		-0.2515
28.3442	0.0608		-5.5325		0		-3.0392		0		1.8864		0		-0.0109		0		0.0048
28.8442	-0.4748		-5.678		0		-2.6223		0		2.1235		0		0.2082		0		-0.199
29.3442	-0.4205		-5.9703		0		-2.8252		0		1.9992		0		0.1182		0		-0.0906
29.8442	-0.0104		-6.1361		0		-2.9061		0		2.3231		0		0.0663		0		-0.2988
30.3442	0.0309		-6.1096		0		-3.1896		0		2.215		0		0.3337		0		-0.0101
30.8442	-0.3714		-5.8102		0		-3.1177		0		1.9227		0		0.6718		0		-0.0253
31.3442	-0.5538		-5.5402		0		-3.0119		0		2.2472		0		0.7158		0		0.3729
31.8442	-0.5482		-5.4214		0		-2.8339		0		2.5031		0		0.2203		0		0.2333
32.3442	-0.4418		-5.5276		0		-2.5467		0		2.3788		0		0.1764		0		0.1337
32.8442	0.0416		-5.7177		0		-2.8824		0		2.0173		0		0.3113		0		0.1001
33.3442	-0.3461		-5.5047		0		-2.9499		0		2.1503		0		0.5087		0		0.629
33.8442	-0.0424		-5.2998		0		-2.9287		0		2.0472		0		0.6691		0		0.5584
34.3442	-0.168		-5.5547		0		-3.2272		0		1.9552		0		0.5969		0		0.3314
34.8442	-0.3948		-5.4461		0		-3.3338		0		2.2271		0		0.8025		0		0.5707
35.3442	-0.4263		-5.3226		0		-3.5802		0		2.5398		0		0.9872		0		0.7086
35.8442	-0.1892		-5.0727		0		-3.2961		0		2.7731		0		0.8991		0		0.8669
36.3442	-0.3518		-4.9659		0		-2.9848		0		2.791		0		1.0622		0		0.6278
36.8442	-0.4787		-4.616		0		-2.4579		0		2.8399		0		0.8562		0		0.0057
37.3442	-0.5762		-4.9128		0		-2.6545		0		2.6802		0		1.3197		0		-0.131
37.8442	-0.226		-5.2284		0		-3.3645		0		2.5813		0		1.0254		0		0.489
38.3442	-0.0659		-5.1659		0		-3.3064		0		2.5391		0		0.8689		0		0.1674
38.8442	-0.4564		-5.156		0		-3.4352		0		2.357		0		0.7891		0		0.653
39.3442	-0.3673		-4.7774		0		-3.4543		0		2.7766		0		0.8605		0		0.8533
39.8442	-0.0267		-4.4619		0		-3.2356		0		3.1318		0		1.0646		0		0.5364
40.3442	-0.0794		-4.3091		0		-3.1206		0		2.9032		0		1.648		0		0.5221
40.8442	-0.5574		-4.2276		0		-2.7677		0		2.8899		0		1.4259		0		0.2899
41.3442	-0.7824		-4.5838		0		-2.6671		0		2.8005		0		1.211		0		0.3129
41.8442	-0.8108		-4.5508		0		-2.6651		0		3.1568		0		1.2051		0		0.7186
42.3442	-0.4415		-4.6883		0		-3.0906		0		3.1401		0		0.9347		0		0.4247
42.8442	0.0191		-4.9593		0		-3.4549		0		3.1074		0		1.1734		0		0.2122
43.3442	0.0882		-5.1778		0		-3.4805		0		2.9926		0		1.5416		0		0.1456
43.8442	-0.364		-5.0869		0		-3.0347		0		3.2392		0		1.4707		0		0.0272
44.3442	-0.6396		-4.7913		0		-2.7818		0		3.6951		0		1.2659		0		0.0272
44.8442	-0.6322		-4.742		0		-3.0792		0		3.3956		0		1.3342		0		0.0917
45.3442	-0.3084		-4.8047		0		-3.4587		0		3.1353		0		1.2319		0		0.0917
45.8442	-0.3203		-5.267		0		-3.202		0		2.7746		0		1.5569		0		0.1189
46.3442	-0.3502		-4.9341		0		-3.2577		0		2.8397		0		2.1913		0		0.159
46.8442	-0.4811		-4.8363		0		-2.81		0		3.2707		0		1.8187		0		0.159
47.3442	-0.3255		-4.77		0		-3.0671		0		3.8003		0		1.7886		0		0.2935
47.8442	-0.3223		-4.8876		0		-3.1324		0		3.8775		0		1.5733		0		0.2022
48.3442	-0.5229		-4.9098		0		-2.9331		0		3.4853		0		1.6928		0		0.2349
48.8442	-0.9024		-4.9312		0		-3.2245		0		3.0497		0		1.6866		0		0.1179
49.3442	-0.9317		-4.8125		0		-3.1245		0		2.958		0		1.6821		0		0.2124
49.8442	-0.7139		-4.7994		0		-2.8128		0		2.8367		0		1.8177		0		0.1747
50.3442	-0.7619		-4.636		0		-2.8374		0		2.9137		0		1.6591		0		0.3913
50.8442	-0.6104		-4.8581		0		-2.8012		0		3.2748		0		1.7154		0		0.1093
51.3442	-0.2784		-4.7968		0		-2.8723		0		3.0813		0		1.7702		0		0.5622
51.8442	-0.1906		-4.4889		0		-3.0632		0		2.892		0		1.9654		0		0.1666
52.3442	-0.2677		-4.3738		0		-3.1563		0		3.1419		0		1.8067		0		-0.1616
52.8442	-0.4692		-4.358		0		-3.0054		0		3.4895		0		1.6648		0		-0.041
53.3442	-0.2204		-4.4093		0		-2.9303		0		3.1329		0		1.7398		0		0.0796
53.8442	-0.5647		-4.5239		0		-2.7738		0		3.8549		0		1.9633		0		0.2921
54.3442	-0.4737		-4.8027		0		-3.1753		0		4.1276		0		2.0195		0		0.3603
54.8442	-0.7663		-4.536		0		-3.3378		0		3.8903		0		2.0732		0		0.5966
55.3442	-1.0408		-4.7646		0		-3.5637		0		3.3953		0		2.0911		0		0.5778
55.8442	-0.5004		-4.5236		0		-3.244		0		3.4279		0		2.7754		0		0.4793
56.3442	-0.3831		-4.5211		0		-2.8283		0		3.4952		0		2.7517		0		0.7288
56.8442	-0.6819		-4.5327		0		-3.1538		0		3.1978		0		2.1861		0		0.7859
57.3442	-1.1601		-4.3051		0		-3.3419		0		3.4319		0		2.3112		0		0.6847
57.8442	-0.7275		-4.3209		0		-3.189		0		3.6205		0		2.175		0		0.2416
58.3442	-0.2806		-4.6405		0		-2.893		0		3.5105		0		2.3501		0		0.3762
58.8442	-0.4182		-4.5359		0		-3.0445		0		3.6655		0		2.1949		0		0.3749
59.3442	-0.7249		-4.6379		0		-3.1131		0		3.7724		0		2.5429		0		0.9081
59.8442	-0.6372		-4.5633		0		-3.0275		0		3.4619		0		1.9669		0		0.7588
60.3442	-0.7425		-4.6053		0		-3.1452		0		3.5581		0		1.9124		0		0.3137
60.8442	-0.8161		-4.4564		0		-2.9082		0		3.7417		0		1.9668		0		0.5451
61.3442	-0.4634		-4.2999		0		-2.8277		0		3.6823		0		2.0919		0		0.7167
61.8442	-0.5442		-4.2975		0		-2.6943		0		3.8105		0		2.3445		0		0.6797
62.3442	-0.621		-4.7884		0		-3.0281		0		4.0766		0		2.2271		0		0.5846
62.8442	-0.5433		-5.2188		0		-3.3083		0		3.6009		0		2.3933		0		0.5385
63.3442	-0.557		-5.1952		0		-3.3139		0		3.8588		0		3.0004		0		0.5306
63.8442	-0.4177		-5.0349		0		-3.5012		0		4.1514		0		2.3993		0		0.4968
64.3442	-0.1896		-5.2663		0		-3.9247		0		3.9792		0		2.2896		0		0.7019
64.8442	-0.4356		-5.1793		0		-3.8823		0		4.4659		0		2.5383		0		0.4889
65.3442	-0.6551		-5.7282		0		-3.6113		0		4.2207		0		2.3828		0		0.7633
65.8442	-0.9143		-5.8947		0		-3.8253		0		4.021		0		2.0824		0		0.2368
66.3442	-0.9202		-5.0108		0		-3.9795		0		4.1827		0		2.0682		0		0.3318
66.8442	-0.5492		-4.7884		0		-3.3834		0		4.1755		0		2.4823		0		0.5833
67.3442	-0.5431		-4.7035		0		-3.1826		0		3.7706		0		2.5271		0		0.53
67.8442	-0.3249		-4.5175		0		-3.1942		0		4.141		0		2.7719		0		0.7255
68.3442	-0.5062		-4.2959		0		-2.8566		0		4.4825		0		2.9126		0		1.051
68.8442	-0.2553		-4.1153		0		-2.7386		0		4.0995		0		3.1177		0		1.1208
69.3442	0.0882		-4.0765		0		-2.5434		0		4.0916		0		3.0144		0		0.9492
69.8442	-0.0335		-4.0657		0		-2.8919		0		4.09		0		2.5		0		0.9792
70.3442	-0.1118		-4.3906		0		-2.7719		0		3.8626		0		2.2695		0		1.2452
70.8442	-0.0862		-4.434		0		-2.3689		0		4.1497		0		2.4167		0		1.7599
71.3442	-0.1914		-4.191		0		-2.659		0		4.2239		0		2.6066		0		1.1981
71.8442	-0.2117		-4.3858		0		-2.7842		0		4.4139		0		2.4903		0		1.0507
72.3442	-0.2402		-4.1651		0		-2.6374		0		4.5881		0		2.5944		0		1.7502
72.8442	0.0646		-4.3896		0		-2.3506		0		5.1242		0		2.9597		0		2.1739
73.3442	-0.188		-4.4982		0		-2.5981		0		4.9166		0		2.9611		0		2.5516
73.8442	-0.7856		-4.3217		0		-2.3838		0		4.492		0		3.2449		0		2.2362
74.3442	-0.88		-4.2891		0		-2.2712		0		4.6917		0		3.6029		0		1.7178
74.8442	-0.6217		-4.3716		0		-2.7381		0		4.1641		0		3.7352		0		1.9802
75.3442	-0.566		-4.158		0		-3.1265		0		4.415		0		3.8914		0		2.1019
75.8442	-0.8612		-4.0931		0		-2.7839		0		4.5809		0		3.53		0		1.6838
76.3442	-0.7437		-4.0832		0		-2.4818		0		4.6729		0		3.7867		0		1.6838
76.8442	-0.4795		-4.1689		0		-2.2456		0		4.334		0		3.0022		0		1.7072
77.3442	-0.9398		-4.5071		0		-2.4823		0		4.3515		0		3.1528		0		1.5448
77.8442	-1.0194		-4.486		0		-2.8311		0		4.3961		0		3.3639		0		1.596
78.3442	-0.5671		-4.272		0		-2.7793		0		4.5536		0		3.6431		0		2.0388
78.8442	-0.248		-3.8213		0		-2.3467		0		4.7624		0		3.5882		0		1.5722
79.3442	-0.248		-3.3253		0		-1.7714		0		4.5547		0		3.453		0		1.84
79.8442	0.0122		-3.3467		0		-1.547		0		4.6664		0		3.4791		0		2.49
80.3442	0.0303		-3.284		0		-1.3043		0		5.394		0		3.9473		0		2.1238
80.8442	0.1579		-3.3998		0		-1.527		0		5.3766		0		4.1404		0		1.9905
81.3442	-0.248		-3.2056		0		-1.4459		0		5.0925		0		4.2699		0		2.3398
81.8442	-0.1147		-2.9719		0		-1.5772		0		5.55		0		3.9928		0		2.4158
82.3442	0.2858		-3.3012		0		-1.6557		0		5.8233		0		4.0697		0		2.5066
82.8442	0.3187		-3.2486		0		-2.119		0		5.7598		0		4.3108		0		2.4742
83.3442	-0.1569		-3.2698		0		-2.0942		0		5.9288		0		4.5362		0		2.121
83.8442	-0.1891		-3.3874		0		-1.8517		0		5.6701		0		4.1252		0		2.3262
84.3442	-0.0209		-3.4326		0		-1.6309		0		5.4315		0		4.1077		0		2.5255
84.8442	0.0129		-3.3873		0		-1.3546		0		5.3035		0		4.2799		0		2.7584
85.3442	0.0788		-3.5041		0		-1.2603		0		5.6652		0		4.7737		0		2.6941
85.8442	-0.1919		-3.3318		0		-1.3924		0		6.0457		0		4.7304		0		2.5699
86.3442	-0.0894		-3.4744		0		-1.4244		0		6.1044		0		4.7886		0		2.5904
86.8442	-0.2214		-3.4397		0		-1.435		0		5.8675		0		4.4248		0		2.8743
87.3442	-0.213		-4.0346		0		-0.9464		0		5.9882		0		4.3161		0		2.651
87.8442	-0.2108		-4.1816		0		-0.9131		0		5.5721		0		4.3261		0		2.2366
88.3442	0.0134		-4.2263		0		-1.088		0		5.7709		0		4.5024		0		1.9035
88.8442	-0.2052		-4.2832		0		-1.3123		0		5.7052		0		4.4632		0		0.631
89.3442	-0.3723		-4.2626		0		-1.4326		0		5.8795		0		4.4783		0		0.0626
89.8442	-0.4891		-3.9596		0		-1.4326		0		5.6259		0		4.6674		0		-0.7221
90.3442	-0.2697		-3.7754		0		-1.0277		0		6.1582		0		4.65		0		-0.8872
90.8442	0.1012		-3.8676		0		-0.9538		0		6.3296		0		4.868		0		-0.8557
91.3442	0.0221		-3.4957		0		-1.2519		0		6.3653		0		4.6903		0		-0.965
91.8442	0.0895		-3.6343		0		-1.3971		0		6.2179		0		4.6064		0		-0.5514
92.3442	-0.239		-3.6655		0		-1.1939		0		6.2775		0		4.7229		0		-0.9164
92.8442	0.0159		-3.3301		0		-0.6758		0		6.7168		0		4.685		0		-1.0013
93.3442	0.0237		-3.6865		0		-0.7603		0		6.3045		0		4.6245		0		-0.7847
93.8442	0.4435		-3.6067		0		-0.9026		0		6.1397		0		4.7841		0		-0.4857
94.3442	0.18		-3.5768		0		-1.3308		0		6.4385		0		4.6995		0		-0.4797
94.8442	0.0456		-3.7145		0		-0.9901		0		6.4028		0		4.8143		0		-0.6525
95.3442	-0.054		-3.6665		0		-0.7645		0		6.5125		0		5.0349		0		-0.1833
95.8442	0.0086		-3.5642		0		-0.7119		0		6.8442		0		4.8302		0		0.7315
96.3442	0.4783		-3.3572		0		-1.2355		0		6.4434		0		4.6049		0		1.2712
96.8442	0.854		-3.1889		0		-1.0272		0		6.2958		0		4.8088		0		1.3807
97.3442	1.5948		-3.2681		0		-0.8996		0		6.1815		0		4.6306		0		1.6581
97.8442	2.1007		-3.561		0		-0.8733		0		6.5264		0		4.713		0		1.9616
98.3442	2.5925		-3.8197		0		-0.9926		0		6.924		0		4.7141		0		2.909
98.8442	3.3288		-3.3145		0		-0.7948		0		6.5316		0		4.6467		0		3.3481
99.3442	3.5253		-3.1204		0		-0.6208		0		6.612		0		4.7726		0		3.3243
99.8442	3.8233		-2.9325		0		-0.7372		0		6.4026		0		5.3091		0		3.4577
100.344	3.6812		-3.5245		0		-0.7372		0		6.0406		0		5.2818		0		3.7434
100.844	3.801		-3.5348		0		-0.7377		0		6.2613		0		5.1104		0		3.5712
101.344	4.0145		-3.0965		0		-0.0919		0		6.3783		0		5.323		0		3.2386
101.844	4.4208		-2.942		0		-0.4678		0		6.4887		0		5.5407		0		3.4676
102.344	4.2823		-3.0349		0		-0.2493		0		6.8622		0		5.7581		0		3.9099
102.844	4.0465		-2.9175		0		-0.0895		0		6.9129		0		5.3908		0		3.8228
103.344	3.8495		-3.1543		0		0.023		0		6.8782		0		5.2913		0		3.4334
103.844	3.8373		-3.1274		0		-0.5365		0		6.803		0		5.5732		0		3.4285
104.344	3.978		-2.8945		0		-0.4689		0		6.5133		0		5.685		0		3.2246
104.844	3.2931		-2.9142		0		-0.9917		0		6.9702		0		5.9133		0		3.276
105.344	2.9987		-3.1533		0		-0.9161		0		6.9078		0		5.5273		0		3.5877
105.844	2.4649		-3.2732		0		-0.9733		0		7.2913		0		5.1819		0		3.2569
106.344	2.2686		-3.4548		0		-0.7034		0		6.9757		0		5.5272		0		3.5075
106.844	2.097		-3.2996		0		-0.6225		0		6.894		0		5.8805		0		3.8915
107.344	1.7912		-2.9671		0		-0.5781		0		6.5721		0		5.82		0		4.2833
107.844	1.5087		-3.4262		0		-0.8299		0		6.2374		0		5.7929		0		4.4274
108.344	1.3444		-3.5041		0		-1.0352		0		6.2798		0		5.8837		0		4.2667
108.844	1.2343		-3.7096		0		-0.7964		0		6.7328		0		6.0266		0		3.9058
109.344	0.7677		-3.2886		0		-1.0252		0		6.6577		0		5.9848		0		3.9439
109.844	0.6453		-3.3701		0		-0.6152		0		6.3151		0		6.1761		0		3.882
110.344	0.6908		-3.122		0		-0.5595		0		7.0498		0		6.1284		0		4.0326
110.844	0.8064		-3.0484		0		-0.4702		0		6.8332		0		6.3223		0		4.0994
111.344	0.5998		-2.6848		0		-0.6233		0		6.4262		0		6.7159		0		4.1972
111.844	0.064		-2.5949		0		-0.7241		0		7.1484		0		6.2526		0		4.3196
112.344	-0.2508		-2.3692		0		-0.3937		0		7.0026		0		6.1189		0		4.3248
112.844	-0.0741		-2.1289		0		-0.0554		0		6.5508		0		6.5906		0		5.0491
113.344	-0.3282		-2.2802		0		0.1998		0		6.6337		0		6.3418		0		4.7821
113.844	-0.22		-2.2816		0		0.2575		0		6.7139		0		5.901		0		4.3901
114.344	-0.393		-2.3784		0		0.3279		0		7.2711		0		6.1894		0		4.2686
114.844	-0.7322		-2.2891		0		0.2384		0		7.5585		0		6.3109		0		3.9331
115.344	-0.4177		-2.3153		0		0.1647		0		7.775		0		6.6287		0		4.2712
115.844	-0.3671		-2.4489		0		0.205		0		8.0497		0		6.6414		0		4.1562
116.344	-0.6052		-1.7709		0		0.0431		0		7.8277		0		6.7904		0		3.7267
116.844	-0.795		-2.0201		0		0.4259		0		7.6151		0		6.64		0		4.151
117.344	-0.5939		-2.3421		0		0.0041		0		7.9044		0		6.9871		0		4.5974
117.844	-0.33		-2.1805		0		0.4209		0		8.057		0		6.7053		0		4.903
118.344	-0.5281		-2.4185		0		0.4985		0		7.8549		0		6.5888		0		4.5223
118.844	-0.2472		-2.1899		0		0.5727		0		8.0488		0		6.6583		0		4.5173
119.344	-0.6045		-2.2989		0		0.0294		0		8.4764		0		6.8224		0		4.6504
119.844	-0.6131		-2.1589		0		0.1414		0		8.5086		0		6.4819		0		4.1957
120.344	-0.4002		-1.822		0		0.4973		0		8.31		0		6.708		0		4.327
120.844	-0.5384		-2.0459		0		0.5452		0		8.2633		0		7.1437		0		4.5879
121.344	-0.0741		-2.7928		0		-0.1211		0		8.5595		0		7.5353		0		5.0043
121.844	0.491		-2.6688		0		-0.2006		0		8.2541		0		7.4736		0		4.6835
122.344	0.4685		-2.3795		0		0.0535		0		8.4126		0		7.2437		0		4.3037
122.844	0.3512		-2.4931		0		-0.0303		0		8.5403		0		7.1284		0		4.5105
123.344	0.3288		-2.3715		0		0.1359		0		7.9179		0		6.8748		0		4.4755
123.844	0.7256		-1.8681		0		0.5003		0		7.831		0		7.0944		0		4.8812
124.344	1.0859		-1.5169		0		0.5161		0		8.0244		0		6.953		0		4.7513
124.844	1.0974		-2.0346		0		0.4048		0		8.0825		0		7.2834		0		4.8983
125.344	1.036		-2.1328		0		0.2116		0		8.3176		0		7.191		0		4.8254
125.844	1.068		-1.8115		0		0.4093		0		8.1469		0		7.5164		0		5.1209
126.344	1.5169		-1.632		0		-0.0873		0		8.462		0		7.5713		0		5.1016
126.844	1.5436		-1.6206		0		-0.3678		0		8.7182		0		7.3872		0		4.763
127.344	1.2487		-1.631		0		-0.138		0		8.567		0		7.2132		0		4.4934
127.844	1.1995		-1.8485		0		0.0231		0		8.0821		0		7.3297		0		4.2515
128.344	0.9742		-1.6214		0		0.0605		0		8.4879		0		7.1371		0		4.7303
128.844	0.8544		-1.4191		0		0.2737		0		8.6299		0		6.9673		0		4.9359
129.344	1.1219		-1.5129		0		0.276		0		8.54		0		6.9515		0		5.2049
129.844	1.1537		-1.6901		0		0.5274		0		8.7538		0		6.9474		0		4.9993
130.344	1.0717		-1.424		0		0.3436		0		8.6567		0		7.3189		0		4.8855
130.844	0.954		-1.4204		0		0.4287		0		8.3674		0		7.7654		0		4.5314
131.344	0.6456		-1.716		0		0.4193		0		8.8892		0		7.9397		0		5.1679
131.844	0.8094		-1.555		0		0.5159		0		9.26		0		7.6613		0		5.1769
132.344	1.1436		-1.215		0		0.7191		0		9.0535		0		7.5479		0		4.8333
132.844	0.6752		-1.6761		0		0.1261		0		9.089		0		7.4087		0		4.9442
133.344	0.5292		-1.9219		0		0.3868		0		9.5326		0		7.3887		0		4.8592
133.844	0.7308		-1.9289		0		0.4825		0		9.2044		0		8.0663		0		5.316
134.344	0.7504		-1.6371		0		0.7544		0		9.3616		0		7.8261		0		5.3195
134.844	0.6526		-1.3607		0		0.6379		0		9.3641		0		7.8459		0		5.3166
135.344	1.0533		-1.5598		0		0.7008		0		9.0983		0		7.6232		0		5.2694
135.844	1.2014		-1.7968		0		1.0468		0		9.5678		0		7.8136		0		5.2084
136.344	0.7846		-2.4172		0		0.6173		0		9.7715		0		7.4453		0		5.1972
136.844	0.564		-2.0076		0		0.3538		0		9.2406		0		7.7055		0		5.6449
137.344	0.9895		-1.5857		0		0.7939		0		8.9686		0		8.1142		0		5.5353
137.844	1.2353		-1.7065		0		1.1167		0		9.1908		0		8.252		0		5.5366
138.344	1.1516		-1.6836		0		1.09		0		9.2087		0		8.529		0		5.4906
138.844	0.9388		-1.3845		0		1.5397		0		9.1335		0		8.0939		0		5.4263
139.344	1.0201		-1.4612		0		1.4346		0		9.3799		0		8.227		0		5.3095
139.844	0.9793		-1.6195		0		1.185		0		9.8591		0		8.4055		0		5.305
140.344	1.183		-1.8033		0		1.224		0		9.7626		0		8.3954		0		5.1954
140.844	1.2678		-1.2552		0		1.705		0		9.4356		0		8.1779		0		5.0156
141.344	0.59		-1.2521		0		2.2822		0		9.6074		0		8.3633		0		5.1541
141.844	0.8958		-1.3221		0		2.1536		0		9.2021		0		8.3418		0		5.1455
142.344	0.9309		-1.2862		0		1.9754		0		9.4193		0		8.1534		0		5.2845
142.844	1.163		-1.6906		0		1.6108		0		10.0492		0		7.7115		0		5.686
143.344	1.4781		-1.4023		0		2.0119		0		9.6607		0		7.9791		0		5.1999
143.844	1.7368		-1.4226		0		1.8261		0		9.7356		0		7.9395		0		5.2669
144.344	1.4688		-1.1751		0		1.9748		0		9.9279		0		8.1583		0		5.3745
144.844	1.0426		-1.0541		0		1.9723		0		10.0752		0		9.0972		0		4.5695
145.344	1.3156		-0.9999		0		1.8867		0		9.7071		0		8.682		0		4.9916
145.844	1.275		-1.0796		0		2.1213		0		9.6647		0		8.9491		0		5.4632
146.344	1.3575		-0.7883		0		2.5967		0		9.9552		0		9.1795		0		5.5037
146.844	1.2879		-0.7145		0		2.8174		0		10.2298		0		8.7406		0		5.4963
147.344	1.1342		-0.6291		0		2.4803		0		10.0013		0		8.3431		0		5.6393
147.844	1.2201		-0.4527		0		2.4799		0		10.2818		0		8.5431		0		5.6751
148.344	1.0895		-0.3595		0		2.4939		0		10.1846		0		8.5406		0		5.7715
148.844	1.0749		-0.5294		0		2.3137		0		10.2168		0		8.4263		0		5.9443
149.344	1.3283		-0.4242		0		2.6874		0		10.2315		0		8.6088		0		6.0219
149.844	1.5723		-0.3197		0		2.6871		0		10.3725		0		8.8573		0		5.6771
150.344	1.2557		-0.3841		0		2.6315		0		11.0069		0		8.602		0		5.5024
150.844	1.5291		-0.2028		0		2.6303		0		10.3433		0		8.4091		0		5.7272
151.344	1.7886		0.0342		0		2.7191		0		10.4882		0		7.5654		0		5.4742
151.844	1.4895		0.1009		0		2.8444		0		10.6146		0		6.6998		0		5.4838
152.344	1.5995		-0.0481		0		2.3475		0		10.8327		0		6.2091		0		5.7533
152.844	2.0279		-0.1261		0		2.8205		0		9.9602		0		5.386		0		6.1652
153.344	2.4635		-0.0414		0		3.2964		0		9.2864		0		4.8297		0		6.2914
153.844	2.2066		0.2941		0		3.6693		0		9.2217		0		4.4579		0		5.9909
154.344	1.6539		0.541		0		3.831		0		9.1915		0		4.0609		0		6.1254
154.844	1.8263		0.7873		0		4.013		0		9.0604		0		3.7506		0		6.282
155.344	1.9222		1.1305		0		3.7186		0		9.0503		0		3.8624		0		6.2907
155.844	2.0164		1.1726		0		3.9266		0		9.2195		0		3.4431		0		6.4352
156.344	2.0704		1.2888		0		4.0923		0		8.7401		0		2.9449		0		5.8845
156.844	2.1105		1.5008		0		4.0923		0		8.953		0		3.3618		0		5.5905
157.344	2.4756		1.1398		0		4.5127		0		9.1768		0		3.6161		0		5.3558
157.844	2.77		1.1014		0		4.1985		0		8.9964		0		3.4651		0		5.6031
158.344	2.6898		1.0879		0		3.9177		0		9.3599		0		3.5789		0		5.3706
158.844	2.2611		1.0786		0		3.5898		0		9.7546		0		3.3021		0		5.2307
159.344	2.3631		1.2176		0		3.6755		0		10.1402		0		3.0909		0		5.5404
159.844	2.4169		1.304		0		3.6426		0		10.124		0		3.2642		0		5.2809
160.344	1.983		1.1998		0		3.9023		0		10.653		0		2.6718		0		5.3411
160.844	2.3902		1.1819		0		3.9271		0		10.7249		0		3.0076		0		5.0454
161.344	2.7391		1.4915		0		3.9271		0		10.2075		0		3.2423		0		4.9433
161.844	2.9599		1.5713		0		3.6132		0		10.6413		0		3.2187		0		4.7873
162.344	2.8126		1.8908		0		3.8525		0		10.1718		0		3.0259		0		4.957
162.844	2.8719		1.7559		0		3.6359		0		10.1135		0		3.2435		0		4.7738
163.344	3.0003		1.3074		0		3.3796		0		10.2787		0		3.0745		0		5.0318
163.844	2.7796		1.408		0		2.933		0		10.7768		0		3.112		0		5.0923
164.344	2.8343		1.6789		0		2.9147		0		10.7954		0		3.3671		0		5.4548
164.844	3.2011		1.5366		0		3.1207		0		10.8101		0		3.2465		0		5.1019
165.344	3.0769		1.2247		0		3.3216		0		10.4346		0		2.7667		0		5.3124
165.844	3.1925		1.1172		0		3.0664		0		10.8068		0		3.3614		0		5.0838
166.344	3.647		0.8632		0		2.8587		0		11.0079		0		4.0969		0		5.0813
166.844	3.4284		0.8123		0		2.5573		0		11.299		0		4.5182		0		4.6488
167.344	3.575		1.0698		0		2.9306		0		11.7848		0		4.7356		0		4.379
167.844	3.7497		0.4231		0		2.7414		0		11.3525		0		4.4152		0		4.2372
168.344	4.0121		-0.0231		0		2.2156		0		10.4614		0		5.182		0		3.9972
168.844	4.1252		-0.2367		0		2.0598		0		10.709		0		5.7977		0		4.1179
169.344	3.7009		0.0267		0		2.52		0		10.5894		0		6.2976		0		3.8843
169.844	3.7009		-0.0628		0		2.3675		0		10.5618		0		6.5416		0		4.2629
170.344	3.8058		-0.3552		0		1.9964		0		10.354		0		6.8061		0		4.6368
170.844	4.07		-0.4539		0		2.1187		0		10.832		0		6.8061		0		4.6675
171.344	4.3147		-0.5523		0		1.8487		0		10.7415		0		6.9924		0		4.0691
171.844	4.5159		-0.5222		0		1.9882		0		10.3269		0		7.667		0		4.1874
172.344	4.5624		0.0094		0		1.9794		0		10.4433		0		7.5884		0		4.3041
172.844	4.5508		0.5968		0		2.4411		0		10.5024		0		7.9512		0		4.6828
173.344	5.0834		0.9447		0		2.7031		0		10.9143		0		7.73		0		4.6939
173.844	5.7567		1.5359		0		3.0628		0		10.9042		0		8.1462		0		4.6337
174.344	6.0702		1.7071		0		2.7887		0		10.7698		0		8.161		0		4.415
174.844	6.6469		1.9154		0		2.7641		0		10.5732		0		8.1211		0		4.5849
175.344	6.4341		1.8283		0		2.3778		0		10.8169		0		8.083		0		4.6528
175.844	5.9793		1.8605		0		2.3138		0		10.768		0		7.7261		0		5.1158
176.344	5.8516		1.8205		0		2.3959		0		11.1668		0		7.7426		0		5.1319
176.844	5.8678		1.6764		0		2.1522		0		11.0659		0		7.7284		0		5.21
177.344	5.6691		1.6159		0		2.4709		0		10.8375		0		7.9077		0		5.6819
177.844	5.3644		1.3682		0		2.3888		0		11.149		0		7.9319		0		5.5271
178.344	5.514		1.4276		0		2.287		0		11.4383		0		7.9377		0		5.5896
178.844	5.6419		1.3719		0		2.5177		0		11.6389		0		8.0334		0		5.535
179.344	6.0749		1.2124		0		2.4344		0		11.5355		0		8.3261		0		5.4634
179.844	5.803		1.3732		0		2.9129		0		11.1545		0		8.1687		0		5.4304
180.344	5.8058		1.1308		0		2.7918		0		11.0431		0		8.338		0		5.6627
180.844	6.083		1.1789		0		2.6295		0		11.2979		0		8.4756		0		5.6574
181.344	5.9271		0.7172		0		2.6341		0		11.2601		0		8.4185		0		5.9422
181.844	5.9881		1.124		0		2.9548		0		11.2315		0		8.2705		0		5.9902
182.344	5.8513		1.5759		0		3.6685		0		11.0998		0		8.3054		0		5.947
182.844	5.7924		1.4379		0		3.3525		0		11.2871		0		8.8077		0		6.5036
183.344	5.706		1.1157		0		3.3979		0		11.1779		0		9.2772		0		6.2668
183.844	5.718		0.8633		0		2.9976		0		10.8279		0		9.1633		0		6.1203
184.344	6.0544		0.916		0		3.0055		0		10.2354		0		8.9841		0		6.1491
184.844	6.1001		0.66		0		3.1121		0		10.8428		0		8.8455		0		6.7725
185.344	6.6036		0.8944		0		3.2404		0		11.0112		0		9.3237		0		6.9762
185.844	6.4202		1.171		0		3.6112		0		11.3263		0		9.4666		0		6.9981
186.344	6.5794		1.2282		0		3.8051		0		11.3135		0		9.2993		0		6.961
186.844	6.5819		1.0558		0		3.4591		0		11.1669		0		9.3304		0		7.1107
187.344	6.7284		1.2201		0		3.255		0		10.6766		0		9.03		0		7.5693
187.844	6.6558		0.9383		0		3.3967		0		10.571		0		9.2146		0		7.6482
188.344	6.3505		1.4802		0		3.7371		0		10.5173		0		9.6671		0		7.7316
188.844	6.1592		1.7652		0		3.8005		0		10.6258		0		9.2614		0		7.8232
189.344	5.4645		1.7771		0		3.2924		0		11.0435		0		9.245		0		7.8233
189.844	5.1496		1.1655		0		3.5137		0		11.2355		0		9.0171		0		7.3211
190.344	5.0644		1.3882		0		3.4296		0		10.8819		0		9.137		0		7.2717
190.844	4.7696		1.506		0		3.9382		0		10.6733		0		9.3804		0		7.7373
191.344	4.6207		1.3368		0		3.6267		0		10.6241		0		10.0298		0		7.4789
191.844	4.549		1.4887		0		3.7737		0		10.6164		0		9.979		0		7.5675
192.344	4.2093		1.837		0		3.5305		0		10.5604		0		9.5115		0		7.4289
192.844	4.0275		1.2627		0		3.502		0		10.8908		0		9.357		0		7.5433
193.344	4.2126		1.3793		0		3.6214		0		11.1924		0		9.6611		0		7.7934
193.844	4.525		1.6737		0		3.8985		0		11.2625		0		9.51		0		7.4261
194.344	4.5709		1.6778		0		3.9053		0		11.3602		0		9.6129		0		7.1865
194.844	4.8819		1.6604		0		3.7986		0		11.3771		0		9.7331		0		7.6996
195.344	4.6268		1.9318		0		3.5248		0		11.1206		0		9.522		0		7.9272
195.844	4.3141		2.0424		0		3.9425		0		11.0837		0		10.08		0		7.79
196.344	4.5945		1.6438		0		3.7467		0		11.2941		0		10.057		0		7.3848
196.844	4.2724		1.9255		0		3.7645		0		11.339		0		9.9648		0		7.7555
197.344	4.7152		1.5299		0		3.8559		0		11.1767		0		9.9806		0		8.0069
197.844	5.1604		1.7967		0		4.1556		0		11.1306		0		9.9734		0		8.0672
198.344	5.1481		2.2258		0		4.524		0		11.4477		0		9.8962		0		8.2073
198.844	5.0212		2.1314		0		4.3072		0		11.4557		0		10.1338		0		8.1613
199.344	5.37		2.1947		0		4.05		0		11.4346		0		9.9538		0		8.3939
199.844	5.2539		2.0019		0		3.8583		0		11.636		0		9.6343		0		8.0352
200.344	5.5293		2.0875		0		4.0906		0		11.4283		0		9.9889		0		8.2635
200.844	5.2717		1.7844		0		3.7487		0		11.5725		0		9.8991		0		8.411
201.344	5.2232		1.6601		0		3.7159		0		11.5907		0		9.4473		0		8.5116
201.844	5.2863		1.7218		0		3.817		0		11.9025		0		9.6692		0		8.5437
202.344	5.2151		2.2602		0		3.9497		0		11.9094		0		10.0318		0		8.5412
202.844	5.1879		2.0389		0		3.8961		0		11.4349		0		10.1158		0		8.255
203.344	5.4705		1.8961		0		3.7424		0		11.7353		0		10.0949		0		7.7761
203.844	5.5645		2.1393		0		4.0563		0		11.7935		0		10.8393		0		8.2444
204.344	5.4721		2.4127		0		4.3381		0		11.6961		0		10.5467		0		8.3435
204.844	5.2939		1.9423		0		4.4261		0		11.8107		0		10.0312		0		8.1178
205.344	5.3723		1.9822		0		4.0851		0		11.9417		0		9.9133		0		8.5445
205.844	5.3348		1.7248		0		4.2373		0		12.0703		0		10.0977		0		8.6697
206.344	5.5182		2.5572		0		4.5397		0		11.9043		0		10.5093		0		8.1794
206.844	5.9208		2.3421		0		4.5863		0		11.881		0		10.5681		0		7.9742
207.344	5.6786		2.3954		0		4.638		0		11.8307		0		10.6192		0		8.1952
207.844	5.4708		2.563		0		4.7197		0		11.5588		0		10.3118		0		8.2005
208.344	5.8337		2.5352		0		5.1731		0		12.2268		0		10.264		0		8.543
208.844	5.6768		2.3517		0		4.8083		0		12.4826		0		10.0987		0		8.4098
209.344	5.9594		2.3446		0		4.4608		0		12.0934		0		10.6239		0		8.3035
209.844	6.0289		2.2468		0		4.5503		0		12.0886		0		10.6181		0		8.7568
210.344	5.9352		2.483		0		4.858		0		12.0317		0		10.4556		0		8.4845
210.844	5.7834		2.4496		0		5.0973		0		11.9171		0		10.4616		0		8.2016
211.344	5.533		2.5742		0		5.1059		0		12.2708		0		10.4839		0		8.467
211.844	5.671		2.455		0		5.4087		0		11.9699		0		10.263		0		8.227
212.344	5.593		2.1572		0		5.2677		0		11.6844		0		10.1622		0		8.2894
212.844	5.4218		2.3386		0		5.1277		0		12.4234		0		10.7154		0		8.3568
213.344	5.2196		2.6168		0		5.2135		0		12.7803		0		10.4959		0		9.1842
213.844	5.2431		3.0923		0		5.439		0		12.5406		0		10.5698		0		9.0138
214.344	5.491		3.4953		0		5.6201		0		12.4483		0		10.5876		0		8.9273
214.844	5.3663		2.9826		0		5.5499		0		12.1707		0		10.3826		0		8.462
215.344	5.3358		2.9477		0		5.3335		0		11.9104		0		10.8538		0		8.562
215.844	5.8546		2.7246		0		5.5237		0		12.0473		0		10.6607		0		9.0142
216.344	5.6449		3.0014		0		5.347		0		12.4221		0		10.6045		0		8.9584
216.844	5.6468		3.3832		0		5.707		0		12.4563		0		10.8472		0		8.7691
217.344	5.8525		2.8023		0		5.6335		0		12.1632		0		10.9008		0		8.3113
217.844	6.1074		2.7402		0		5.2438		0		12.09		0		10.3558		0		8.1259
218.344	5.6516		3.1583		0		5.483		0		11.9706		0		10.5629		0		8.5926
218.844	5.7813		2.8838		0		5.1158		0		11.9583		0		10.6825		0		8.6224
219.344	6.566		2.7703		0		5.4593		0		12.2435		0		10.3684		0		8.7838
219.844	6.609		2.92		0		5.1654		0		12.6153		0		10.6629		0		8.7838
220.344	6.1498		3.2961		0		5.4087		0		12.8979		0		10.4924		0		8.5218
220.844	6.1651		3.3484		0		5.2838		0		12.7422		0		10.6424		0		8.8769
221.344	6.1947		3.4481		0		4.8412		0		12.7242		0		10.8266		0		8.7114
221.844	6.1963		3.6168		0		5.3233		0		13.0078		0		11.0933		0		9.0181
222.344	6.5771		3.671		0		5.5975		0		12.8331		0		10.7518		0		9.2367
222.844	6.5582		3.9186		0		5.8997		0		12.9799		0		10.3775		0		8.8742
223.344	6.8626		3.6298		0		5.5484		0		13.0775		0		10.6295		0		8.4331
223.844	6.4076		3.9466		0		5.5803		0		13.499		0		10.7052		0		9.0065
224.344	6.3933		3.9263		0		5.5565		0		13.7899		0		11.1713		0		9.5078
224.844	6.5633		3.9321		0		5.6058		0		14.1611		0		11.1549		0		9.0539
225.344	6.6602		3.9458		0		5.3305		0		13.8102		0		10.8342		0		9.153
225.844	7.1433		4.0717		0		5.4969		0		13.5754		0		10.8679		0		8.9042
226.344	7.0808		3.9837		0		5.9226		0		13.7034		0		10.9984		0		9.2067
226.844	6.5481		4.1129		0		5.7845		0		13.7541		0		10.537		0		8.8126
227.344	6.5298		4.4274		0		5.7845		0		13.8156		0		11.0386		0		8.7772
227.844	6.8325		4.1381		0		5.7559		0		13.9796		0		10.8303		0		8.3447
228.344	7.0186		4.3917		0		5.6451		0		14.3311		0		10.6079		0		8.7588
228.844	6.8462		4.7799		0		5.8314		0		14.4784		0		10.9139		0		8.8933
229.344	6.6553		5.0093		0		6.0868		0		14.6736		0		11.0042		0		9.2806
229.844	6.642		4.7234		0		5.9143		0		14.1585		0		10.5077		0		9.2228
230.344	6.5541		4.6672		0		6.2735		0		13.801		0		10.7643		0		9.2363
230.844	6.8691		4.3606		0		6.1573		0		13.3689		0		11.0262		0		9.4166
231.344	6.6727		4.5534		0		6.106		0		13.2296		0		10.8768		0		9.736
231.844	6.8715		4.5659		0		5.6689		0		13.5371		0		10.2537		0		9.356
232.344	6.7118		4.8669		0		6.1004		0		13.8944		0		10.4604		0		9.415
232.844	6.5289		4.5951		0		6.5882		0		13.8267		0		10.398		0		9.4424
233.344	6.6799		4.3934		0		6.3486		0		13.8374		0		11.0097		0		9.6378
233.844	6.9322		4.4491		0		6.0713		0		13.8064		0		10.8293		0		9.6329
234.344	7.1325		4.8129		0		5.9092		0		13.6378		0		10.6846		0		9.5813
234.844	7.151		4.8255		0		5.8731		0		13.5411		0		11.0392		0		9.4536
235.344	7.1221		5.1223		0		6.4026		0		14.1089		0		11.3219		0		9.5614
235.844	7.1183		5.1223		0		6.5788		0		14.164		0		11.6849		0		9.7927
236.344	6.9022		4.6938		0		6.8657		0		13.678		0		11.5139		0		9.9743
236.844	6.9992		4.595		0		6.3435		0		13.1406		0		10.8678		0		8.9609
237.344	7.1525		5.0363		0		6.8662		0		13.4392		0		10.3709		0		8.7377
237.844	7.2212		5.1853		0		6.967		0		13.2791		0		10.7083		0		8.9397
238.344	6.9975		5.0241		0		6.8407		0		13.523		0		10.9754		0		9.0405
238.844	7.5821		5.3835		0		6.5092		0		13.6033		0		10.7984		0		9.7129
239.344	7.5158		5.2604		0		6.4432		0		13.1023		0		11.2124		0		9.4282
239.844	7.3809		5.2671		0		6.5728		0		13.2419		0		11.0238		0		9.5042
240.344	7.6901		5.2994		0		6.7489		0		13.5562		0		10.9463		0		9.6944
240.844	7.7		5.2256		0		6.4586		0		13.4356		0		10.8176		0		9.5592
241.344	7.8132		5.8252		0		6.6381		0		13.4732		0		11.2079		0		9.5425
241.844	7.6492		6.3984		0		6.8988		0		13.1981		0		11.4805		0		9.5746
242.344	7.8261		6.3889		0		6.4276		0		12.9523		0		11.199		0		9.7093
242.844	7.7302		6.9499		0		6.3623		0		12.9308		0		11.3185		0		9.8475
243.344	7.1944		7.4631		0		6.6092		0		13.1765		0		11.1222		0		9.3692
243.844	7.659		7.4743		0		6.4849		0		13.5275		0		10.8397		0		9.1621
244.344	8.0852		7.9312		0		6.7327		0		13.3012		0		11.0915		0		9.1896
244.844	8.0439		8.3477		0		7.0975		0		13.4266		0		11.2062		0		9.355
245.344	7.6536		8.4385		0		7.3868		0		13.4535		0		11.3162		0		9.5995
245.844	8.0004		8.4385		0		7.1184		0		13.6384		0		11.3727		0		9.6063
246.344	8.0983		8.2887		0		6.7259		0		13.733		0		11.8015		0		9.686
246.844	8.3187		8.0901		0		6.7939		0		13.7791		0		11.5699		0		9.6469
247.344	8.8849		8.0901		0		6.0143		0		13.8964		0		11.5154		0		9.4616
247.844	9.0347		7.781		0		6.0335		0		13.9232		0		11.4466		0		9.3256
248.344	8.3584		7.5589		0		6.3511		0		13.8173		0		11.528		0		9.5535
248.844	8.7235		7.4346		0		6.9301		0		13.8052		0		11.5627		0		9.9973
249.344	8.7132		6.904		0		7.1235		0		13.8097		0		11.3083		0		10.3257
249.844	8.312		6.6551		0		6.9346		0		14.1505		0		11.1638		0		10.0728
250.344	8.3516		6.4359		0		6.6421		0		13.6202		0		10.907		0		9.4307
250.844	8.4977		6.5225		0		6.8644		0		13.8175		0		11.1585		0		9.8977
251.344	8.3429		6.4051		0		6.9572		0		14.087		0		11.5783		0		10.1472
251.844	8.5863		6.4051		0		7.3834		0		14.2788		0		11.9643		0		10.0465
252.344	8.5803		6.6625		0		7.4419		0		14.2224		0		11.3924		0		9.8363
252.844	8.3398		6.5774		0		7.641		0		13.9135		0		11.4114		0		9.9349
253.344	8.8548		6.3972		0		7.792		0		13.7948		0		11.0553		0		10.0172
253.844	8.2883		6.0644		0		7.7044		0		13.7756		0		11.3677		0		9.5855
254.344	7.992		6.1612		0		7.7632		0		14.1529		0		11.6614		0		9.2245
254.844	8.4659		6.5059		0		7.552		0		14.0632		0		11.9577		0		9.6738
255.344	8.8867		6.3965		0		7.4317		0		13.887		0		12.1001		0		10.067
255.844	8.6697		6.188		0		7.4671		0		13.7153		0		12.2484		0		10.0461
256.344	8.9204		6.5533		0		7.5055		0		13.8088		0		11.7535		0		9.6572
256.844	9.3559		5.8964		0		7.3497		0		13.8877		0		11.5695		0		9.692
257.344	9.1594		5.8063		0		7.1405		0		13.8714		0		11.9263		0		9.8198
257.844	9.069		6.3156		0		7.4619		0		14.2327		0		12.3083		0		9.5081
258.344	9.0978		6.8498		0		7.7705		0		14.3586		0		12.3091		0		9.7425
258.844	9.0978		6.9741		0		8.1041		0		14.1096		0		11.8513		0		9.9317
259.344	9.3364		6.7609		0		7.8982		0		14.1007		0		11.9872		0		9.5589
259.844	9.4141		6.33		0		7.4772		0		14.132		0		11.8402		0		9.4017
260.344	9.515		6.4458		0		7.5935		0		13.9774		0		11.7793		0		9.4091
260.844	9.2899		6.3024		0		7.541		0		13.5841		0		11.965		0		9.9759
261.344	9.4439		6.3115		0		7.6302		0		13.9449		0		11.3015		0		10.075
261.844	9.3777		6.413		0		7.7974		0		14.2948		0		11.9179		0		9.7978
262.344	9.4642		6.1638		0		7.9173		0		14.1007		0		12.3263		0		9.8547
262.844	9.6234		6.271		0		7.3832		0		14.1016		0		11.8579		0		10.0095
263.344	9.9937		6.7152		0		7.3314		0		14.3275		0		12.0531		0		9.5796
263.844	9.8992		6.6098		0		7.9854		0		14.3219		0		11.6895		0		9.564
264.344	10.3266		6.4972		0		8.3237		0		14.4318		0		12.0133		0		10.4338
264.844	10.8634		6.4372		0		7.8198		0		14.5535		0		11.8577		0		10.5705
265.344	10.7673		6.5309		0		7.5453		0		14.3225		0		12.2257		0		10.8141
265.844	10.7375		6.6276		0		7.5201		0		14.5915		0		12.1876		0		10.579
266.344	10.7645		6.6455		0		7.8171		0		14.3646		0		12.2689		0		10.3026
266.844	10.6442		6.1896		0		7.7775		0		13.8641		0		12.7969		0		10.517
267.344	10.5905		6.5578		0		7.9459		0		14.1999		0		12.132		0		10.5657
267.844	10.6031		5.9046		0		7.6127		0		14.0199		0		12.2485		0		10.3513
268.344	10.4124		5.984		0		7.6027		0		14.4998		0		12.1428		0		10.0069
268.844	10.3201		6.5261		0		7.4541		0		14.8817		0		12.4865		0		10.3203
269.344	10.4191		6.803		0		7.9599		0		15.017		0		12.3288		0		10.4809
269.844	10.748		6.9656		0		8.036		0		14.5504		0		12.5361		0		10.4581
270.344	10.9578		6.7944		0		7.9156		0		14.4355		0		12.2282		0		10.4255
270.844	10.7749		7.0279		0		7.8028		0		14.3386		0		12.4659		0		10.4178
271.344	10.3189		7.0054		0		8.3598		0		14.5627		0		12.5219		0		10.439
271.844	10.2837		6.6753		0		8.2253		0		14.9545		0		12.6281		0		10.5015
272.344	10.3479		6.5552		0		8.1103		0		14.7694		0		12.2459		0		10.5973
272.844	9.7819		6.7478		0		8.2999		0		14.7224		0		12.5069		0		10.6676
273.344	10.0682		6.8954		0		8.0584		0		14.7846		0		12.7305		0		10.6114
273.844	9.9216		7.4328		0		8.005		0		14.8682		0		12.905		0		10.5311
274.344	9.8088		7.0149		0		8.0972		0		14.7795		0		13.0066		0		10.233
274.844	10.0938		7.0112		0		8.1889		0		14.5987		0		12.8361		0		10.0536
275.344	10.3983		6.581		0		7.6666		0		14.8171		0		12.5184		0		10.2118
275.844	10.0866		6.7541		0		7.6385		0		14.7364		0		12.7267		0		10.494
276.344	10.1072		7.1173		0		8.0455		0		14.8156		0		12.7588		0		10.3411
276.844	10.2274		7.5143		0		8.2142		0		15.0008		0		12.4303		0		10.2505
277.344	10.3922		7.5703		0		8.548		0		14.9749		0		12.306		0		10.3849
277.844	10.0943		7.4698		0		8.5706		0		14.5259		0		12.864		0		10.2879
278.344	9.6571		7.5144		0		8.4394		0		14.7059		0		12.8687		0		10.2592
278.844	10.2983		7.3812		0		8.5087		0		14.4726		0		12.8722		0		10.281
279.344	10.2389		7.415		0		8.5822		0		14.7022		0		12.9179		0		10.3347
279.844	10.163		7.4633		0		9.1101		0		14.9854		0		12.7171		0		10.3347
280.344	10.2016		7.1437		0		9.1101		0		15.0939		0		13.0722		0		10.4849
280.844	10.6504		7.3401		0		8.649		0		15.482		0		12.9076		0		10.1824
281.344	10.6681		7.4936		0		8.3387		0		15.2702		0		12.6031		0		10.3898
281.844	10.7387		7.5367		0		8.3783		0		15.4296		0		12.9087		0		10.7274
282.344	10.8009		6.9619		0		8.0705		0		15.3531		0		13.2162		0		10.9251
282.844	11.0679		7.049		0		8.174		0		15.1678		0		13.1283		0		10.7783
283.344	11.3711		7.4893		0		8.0822		0		15.0078		0		12.8374		0		10.6564
283.844	11.2513		7.3807		0		8.1328		0		15.1622		0		12.6068		0		10.7771
284.344	11.4809		7.531		0		8.5685		0		15.295		0		12.4943		0		10.7226
284.844	11.441		7.5318		0		8.2982		0		14.9708		0		12.5771		0		10.6023
285.344	11.3041		7.79		0		8.6517		0		15.1905		0		12.5115		0		10.4532
285.844	11.1728		7.5968		0		8.7136		0		15.2797		0		12.3322		0		10.4871
286.344	11.3448		7.6539		0		8.6757		0		14.9949		0		12.313		0		11.0876
286.844	11.3459		7.8103		0		8.8177		0		14.5171		0		12.0612		0		10.9745
287.344	11.3432		7.594		0		8.9134		0		14.7537		0		12.6116		0		10.7031
287.844	11.3583		7.6115		0		8.7712		0		15.1617		0		13.0862		0		10.445
288.344	11.3108		7.754		0		8.8015		0		15.0477		0		12.9351		0		10.1967
288.844	11.6856		7.6546		0		8.9115		0		15.1705		0		12.9284		0		10.8891
289.344	11.8855		7.6506		0		8.79		0		15.2443		0		12.7883		0		11.1297
289.844	11.6247		7.9451		0		8.7232		0		14.9488		0		12.8566		0		10.9623
290.344	11.8857		7.77		0		8.9699		0		14.9522		0		13.1735		0		10.4797
290.844	11.9906		7.8372		0		9.0638		0		15.0442		0		13.0888		0		10.6564
291.344	11.9528		7.678		0		8.8097		0		14.8896		0		13.0893		0		10.3546
291.844	11.9259		7.7866		0		8.8993		0		15.163		0		13.1908		0		10.3886
292.344	11.3282		7.5758		0		8.5359		0		15.2349		0		12.992		0		10.9407
292.844	11.4449		7.1991		0		8.4342		0		15.0725		0		13.0755		0		10.4117
293.344	11.5775		7.3017		0		8.0227		0		14.9746		0		12.8151		0		10.7916
293.844	11.508		7.901		0		8.2526		0		14.8246		0		12.7166		0		10.7916
294.344	11.4615		7.9937		0		8.2526		0		14.744		0		12.4905		0		11.0201
294.844	11.6112		7.535		0		7.8458		0		14.6433		0		12.3315		0		11.3975
295.344	11.8643		7.3317		0		7.8458		0		14.8176		0		12.3708		0		11.6231
295.844	12.017		7.7846		0		8.0233		0		14.6531		0		12.5284		0		11.5231
296.344	11.9961		8.0519		0		8.6055		0		14.5862		0		13.001		0		11.3244
296.844	11.8094		7.8798		0		8.6158		0		15.2787		0		12.8721		0		11.3629
297.344	11.7036		7.53		0		8.2089		0		15.552		0		12.6946		0		11.37
297.844	11.7003		7.3944		0		8.5706		0		16.2753		0		13.2683		0		10.8051
298.344	11.4133		7.5182		0		8.9423		0		16.348		0		13.1055		0		10.6915
298.844	11.5916		7.5143		0		9.3338		0		16.2757		0		13.0429		0		10.5759
299.344	11.7197		7.8833		0		9.8188		0		16.7133		0		12.9663		0		10.7127
299.844	11.6331		7.7703		0		10.0394		0		16.8802		0		13.1051		0		10.9212
300.344	11.5858		7.8524		0		10.2893		0		17.3564		0		13.1985		0		10.8071
300.844	11.287		8.0158		0		10.2855		0		17.4897		0		12.6509		0		10.8253
301.344	10.8228		8.0069		0		10.4185		0		17.419		0		12.6197		0		10.6668
301.844	11.1342		7.7025		0		10.6553		0		16.9869		0		12.3707		0		10.8041
302.344	11.2455		7.5775		0		10.6097		0		17.0967		0		12.9928		0		10.8648
302.844	11.4231		7.9781		0		10.4947		0		17.0967		0		13.1468		0		10.538
303.344	11.3022		7.8327		0		9.9181		0		16.8122		0		13.3192		0		10.9608
303.844	10.9731		7.9948		0		9.9303		0		16.1525		0		13.0754		0		10.8178
304.344	10.3451		7.4657		0		9.6279		0		15.921		0		13.085		0		10.9763
304.844	10.4887		7.7204		0		9.1727		0		16.2672		0		13.094		0		10.9388
305.344	10.5206		7.6154		0		8.9454		0		16.6909		0		13.1441		0		10.6816
305.844	10.7899		7.8259		0		8.824		0		16.5899		0		12.9886		0		10.5223
306.344	10.4975		7.7714		0		8.6869		0		16.758		0		13.0876		0		10.5264
306.844	9.8035		7.7328		0		8.8102		0		17.1214		0		13.1849		0		10.5703
307.344	10.2041		8.1957		0		8.5542		0		17.1946		0		13.4259		0		11.0632
307.844	10.5599		8.7192		0		8.968		0		16.7456		0		13.2576		0		10.5779
308.344	10.6003		8.1808		0		9.0869		0		16.73		0		13.001		0		10.7535
308.844	10.0809		8.2898		0		9.0108		0		16.5196		0		13.5026		0		10.9984
309.344	10.1675		8.0294		0		8.7628		0		16.389		0		13.3043		0		11.1434
309.844	10.32		8.0447		0		8.6391		0		16.7957		0		13.4875		0		10.9408
310.344	10.1597		8.2299		0		8.8732		0		16.7844		0		13.3003		0		10.6854
310.844	10.1085		8.533		0		8.8366		0		16.6781		0		13.2929		0		10.4712
311.344	10.3842		8.1088		0		8.7412		0		16.6828		0		13.3684		0		10.5647
311.844	10.0671		8.0476		0		8.4541		0		16.3301		0		13.6007		0		10.7153
312.344	10.1743		8.023		0		8.2687		0		16.1262		0		13.1995		0		11.0344
312.844	10.5942		8.1909		0		8.2573		0		15.9623		0		13.4107		0		10.6808
313.344	10.4411		8.1397		0		8.3331		0		16.1439		0		13.5621		0		10.7453
313.844	10.1642		8.2917		0		8.6475		0		16.3506		0		13.7098		0		11.0444
314.344	10.1839		7.8331		0		8.4505		0		16.5814		0		13.932		0		10.597
314.844	10.2875		8.1457		0		8.7474		0		16.5452		0		14.0497		0		11.1072
315.344	10.584		8.3688		0		8.645		0		16.7716		0		13.4747		0		10.9742
315.844	10.4956		8.1529		0		8.9017		0		16.4777		0		13.6583		0		10.5808
316.344	10.3699		8.2032		0		8.9396		0		16.238		0		13.3286		0		10.7043
316.844	10.0905		7.9742		0		9.3407		0		16.0041		0		13.5799		0		10.7551
317.344	10.142		8.0222		0		9.5655		0		16.1513		0		13.617		0		11.026
317.844	10.2862		8.2172		0		9.3136		0		15.8093		0		13.6804		0		10.681
318.344	10.3189		8.1538		0		9.2545		0		15.7339		0		13.5835		0		10.8722
318.844	10.1925		8.1264		0		9.1465		0		15.782		0		13.5724		0		10.919
319.344	10.4356		8.3033		0		9.3669		0		16.0171		0		13.5346		0		10.6626
319.844	10.882		8.4324		0		9.5636		0		16.0508		0		13.5644		0		10.9705
320.344	10.7853		8.1159		0		9.3593		0		15.6502		0		13.3459		0		10.3904
320.844	10.5534		8.6212		0		9.5811		0		15.5549		0		13.5298		0		11.0211
321.344	10.8929		8.6877		0		9.6142		0		15.7927		0		13.5699		0		11.1507
321.844	10.9945		8.7128		0		9.6142		0		15.4343		0		13.368		0		11.1794
322.344	10.7927		8.5981		0		9.8423		0		15.3365		0		13.3865		0		11.3954
322.844	10.5508		8.7835		0		9.1774		0		15.5813		0		13.5799		0		11.1575
323.344	10.7222		8.995		0		9.2063		0		15.1391		0		13.5389		0		11.2373
323.844	10.5899		8.9759		0		9.246		0		15.3924		0		13.2536		0		11.1089
324.344	10.6065		9.0217		0		8.8823		0		15.5411		0		13.4384		0		10.8044
324.844	10.4645		9.1021		0		9.037		0		15.4322		0		13.5254		0		10.7396
325.344	10.3831		8.8906		0		9.0019		0		15.3421		0		13.4848		0		10.839
325.844	10.2786		8.5328		0		9.4105		0		15.3932		0		13.6223		0		10.9543
326.344	10.6518		8.3309		0		9.1942		0		15.558		0		13.7029		0		11.3607
326.844	10.8768		8.3868		0		9.3404		0		15.8424		0		13.6503		0		11.7742
327.344	10.8609		8.4754		0		9.0169		0		15.9158		0		13.7009		0		11.413
327.844	11.1808		8.5939		0		8.794		0		15.6074		0		13.6208		0		10.9555
328.344	11.1628		8.7617		0		8.769		0		15.6343		0		13.6528		0		10.474
328.844	11.3723		8.7389		0		8.7392		0		15.5646		0		13.348		0		10.6918
329.344	11.061		8.6952		0		8.8455		0		15.0835		0		13.4443		0		11.0648
329.844	10.5409		8.7978		0		8.895		0		15.1682		0		13.614		0		10.7602
330.344	10.762		8.5632		0		9.1109		0		15.4245		0		13.7001		0		10.9411
330.844	10.8469		8.6361		0		8.8207		0		15.2437		0		13.4335		0		10.5411
331.344	11.0009		9.1505		0		8.9526		0		15.0603		0		13.5404		0		10.57
331.844	10.9068		9.0003		0		9.488		0		15.5458		0		13.2787		0		10.5122
332.344	10.6757		8.6322		0		9.4855		0		15.4914		0		13.5353		0		10.7657
332.844	10.9212		8.2308		0		8.9742		0		15.163		0		13.683		0		11.7108
333.344	11.6983		8.4872		0		8.7809		0		15.0162		0		13.5475		0		11.7295
333.844	11.3793		8.608		0		9.2384		0		15.1519		0		13.5491		0		11.4089
334.344	10.8463		8.5364		0		9.4023		0		15.1417		0		13.5925		0		10.9599
334.844	10.9938		8.4081		0		8.79		0		14.883		0		13.6529		0		10.801
335.344	11.3161		8.5317		0		8.3402		0		14.9563		0		13.6772		0		10.462
335.844	10.8635		8.5463		0		8.6424		0		15.7717		0		13.9606		0		11.1399
336.344	11.1133		8.626		0		8.8215		0		15.4957		0		13.6504		0		11.1085
336.844	11.4489		8.4385		0		8.9505		0		15.7941		0		13.3378		0		11.0508
337.344	11.3274		9.0185		0		9.0561		0		15.7081		0		13.7268		0		11.6573
337.844	11.4155		8.8622		0		8.9444		0		15.5655		0		13.9139		0		11.5838
338.344	11.0344		8.8356		0		9.2678		0		15.3893		0		14.0443		0		11.7012
338.844	10.9557		8.7695		0		9.4412		0		15.7097		0		14.2031		0		11.387
339.344	11.0547		8.6357		0		9.0555		0		15.7538		0		14.5591		0		11.1223
339.844	11.3206		8.9255		0		9.3721		0		15.6535		0		13.7691		0		10.6119
340.344	11.6703		8.6945		0		9.4688		0		15.3848		0		13.4163		0		10.9766
340.844	11.5745		8.5015		0		9.3467		0		15.2788		0		13.4468		0		10.7944
341.344	10.9361		8.8402		0		9.0704		0		15.6494		0		13.7028		0		10.6486
341.844	10.7982		9.2742		0		9.0095		0		15.7864		0		14.0422		0		11.1588
342.344	10.8386		9.219		0		8.9402		0		15.813		0		14.272		0		10.9086
342.844	11.1885		9.0023		0		8.9189		0		15.2809		0		14.2209		0		11.2875
343.344	11.3832		9.1865		0		8.9484		0		15.1774		0		13.8506		0		11.7346
343.844	10.9658		9.1762		0		9.3084		0		15.2472		0		13.7264		0		11.9113
344.344	10.8122		9.0947		0		9.117		0		15.4446		0		14.0705		0		11.5683
344.844	11.024		9.1492		0		9.3803		0		15.6573		0		13.8079		0		11.3836
345.344	11.4288		9.445		0		9.4388		0		15.2785		0		14.1511		0		11.1453
345.844	11.0819		9.1417		0		9.3709		0		15.0766		0		14.1678		0		10.7866
346.344	10.9233		8.7591		0		9.0567		0		15.3798		0		14.1361		0		10.6844
346.844	10.9712		9.3734		0		9.2039		0		15.3622		0		13.7681		0		10.8291
347.344	11.1291		9.7332		0		9.7807		0		15.5602		0		13.7196		0		10.9154
347.844	10.8682		9.2727		0		9.8226		0		15.5593		0		14.0168		0		11.3188
348.344	10.631		9.4555		0		9.5045		0		15.4809		0		13.9625		0		10.8859
348.844	11.145		9.3295		0		9.2889		0		15.3571		0		14.0804		0		10.5036
349.344	11.5034		9.0067		0		9.3781		0		15.2718		0		13.9049		0		11.1714
349.844	11.3407		9.5537		0		9.3083		0		15.9049		0		13.6046		0		11.2243
350.344	11.2331		9.5418		0		9.567		0		15.7693		0		13.5159		0		11.5034
350.844	11.3703		9.4081		0		9.4927		0		15.3675		0		13.6489		0		11.4133
351.344	11.6211		9.4085		0		9.5975		0		15.566		0		13.6834		0		11.1335
351.844	11.4595		9.3838		0		9.3151		0		15.7725		0		13.4672		0		10.8757
352.344	11.1967		8.92		0		9.4879		0		15.5125		0		13.8218		0		11.5301
352.844	11.1063		9.0415		0		9.0692		0		15.3981		0		13.6829		0		11.4674
353.344	11.3239		8.8708		0		9.2094		0		15.7732		0		13.4168		0		11.5007
353.844	11.2809		8.9686		0		9.0871		0		16.1039		0		13.3828		0		11.4542
354.344	11.4429		8.8684		0		8.8672		0		15.6867		0		13.419		0		11.814
354.844	11.0186		8.8239		0		9.1697		0		15.6973		0		13.5681		0		11.9876
355.344	11.1652		8.9443		0		9.0775		0		15.5771		0		13.4488		0		11.7832
355.844	11.2783		9.0405		0		9.4592		0		15.3422		0		13.9355		0		11.8598
356.344	11.3349		9.9825		0		9.4367		0		15.6563		0		13.5588		0		11.5148
356.844	11.3396		10.0006		0		9.4963		0		15.5442		0		13.4545		0		11.4708
357.344	11.7095		9.9472		0		9.8606		0		15.4127		0		13.5789		0		11.6877
357.844	11.4204		9.3733		0		9.7917		0		15.6154		0		13.9681		0		11.6588
358.344	11.1725		9.3494		0		9.7917		0		15.6184		0		13.6759		0		11.7405
358.844	11.8011		9.9168		0		9.805		0		15.66		0		13.5132		0		11.6521
359.344	11.8214		9.9361		0		10.1269		0		15.7719		0		13.5132		0		11.2537
359.844	11.6714		9.7993		0		10.2138		0		15.3829		0		13.4888		0		11.2162
360.344	11.4427		9.8979		0		10.1405		0		15.4538		0		13.4888		0		11.2384
360.844	11.69		9.6005		0		10.6749		0		15.3025		0		13.8798		0		11.1926
361.344	11.4798		9.6473		0		10.7863		0		15.3776		0		13.998		0		11.2195
361.844	11.4313		9.8698		0		10.3572		0		15.7868		0		14.6199		0		11.5754
362.344	11.566		10.3009		0		10.4199		0		15.8355		0		15.1861		0		10.9554
362.844	11.3507		9.827		0		10.4433		0		15.3442		0		15.7058		0		11.5019
363.344	11.4192		9.7587		0		10.4885		0		15.5881		0		16.0796		0		11.3829
363.844	11.7301		9.9827		0		10.4936		0		15.8036		0		16.3208		0		11.155
364.344	11.6424		9.9267		0		10.447		0		15.8447		0		16.4036		0		11.5248
364.844	11.6018		9.7791		0		10.2646		0		16.257		0		16.4036		0		11.4681
365.344	11.7593		9.5019		0		10.2591		0		16.0685		0		16.5224		0		11.1547
365.844	11.6328		9.677		0		10.3051		0		15.8575		0		16.6244		0		11.0284
366.344	11.2524		10.0204		0		10.7069		0		15.4834		0		16.6079		0		10.4751
366.844	11.5377		9.7387		0		10.4289		0		15.7296		0		16.4934		0		10.8113
367.344	12.3037		9.794		0		10.3667		0		15.6623		0		16.1756		0		11.1499
367.844	12.8497		10.0883		0		11.0664		0		15.6569		0		16.0242		0		11.208
368.344	12.8237		9.7965		0		11.6345		0		16.0269		0		15.4997		0		10.9488
368.844	13.4678		9.9438		0		11.3029		0		15.9888		0		15.2343		0		11.2407
369.344	13.5409		10.1221		0		10.9898		0		15.9577		0		15.3946		0		10.8718
369.844	13.6279		9.8853		0		10.7044		0		15.7629		0		15.4429		0		10.5538
370.344	13.6901		9.9244		0		10.6127		0		15.4987		0		15.3892		0		10.9099
370.844	13.7265		9.8169		0		10.4949		0		15.2672		0		15.7471		0		11.1069
371.344	14.2773		9.4647		0		10.5924		0		15.4527		0		15.245		0		11.414
371.844	14.2066		9.5317		0		10.2249		0		15.4376		0		15.3943		0		11.1535
372.344	14.5658		9.5972		0		10.2198		0		15.5328		0		15.3855		0		10.4461
372.844	14.5854		9.1622		0		10.1664		0		15.7863		0		15.271		0		10.8359
373.344	14.4616		9.2858		0		10.6417		0		15.7551		0		14.8929		0		11.1199
373.844	14.6809		9.7889		0		10.7978		0		15.9854		0		14.9093		0		11.4595
374.344	14.9049		9.8104		0		10.6207		0		16.2743		0		14.7022		0		11.7861
374.844	14.322		10.0088		0		10.4079		0		16.1891		0		14.9248		0		11.8069
375.344	14.3182		9.9441		0		10.2749		0		16.2451		0		15.1638		0		11.3632
375.844	14.267		9.9506		0		10.7073		0		16.1147		0		15.4434		0		11.5128
376.344	14.0987		9.9061		0		11.1863		0		16.0562		0		15.1891		0		11.2668
376.844	14.0024		9.9148		0		10.804		0		16.5292		0		15.1752		0		10.9737
377.344	14.2777		9.872		0		10.5993		0		16.586		0		15.0759		0		10.9045
377.844	14.0482		9.8512		0		10.1241		0		16.4275		0		15.085		0		10.9986
378.344	14.0931		9.6562		0		10.6019		0		16.5279		0		14.8814		0		11.5403
378.844	13.952		9.8232		0		10.7756		0		16.5711		0		15.1248		0		11.2008
379.344	14.0678		9.776		0		10.6779		0		16.4439		0		15.2859		0		10.9726
379.844	14.3216		9.829		0		10.5305		0		16.252		0		15.0398		0		10.9667
380.344	13.946		9.9107		0		10.6015		0		16.3485		0		14.7019		0		11.0942
380.844	13.7707		9.6573		0		10.8761		0		16.0645		0		14.6915		0		11.4454
381.344	13.6826		9.9684		0		10.6696		0		15.9625		0		14.8083		0		11.2333
381.844	13.6997		9.9682		0		10.3803		0		16.1545		0		15.0474		0		11.1617
382.344	13.6354		10.1588		0		10.5096		0		16.1572		0		15.1022		0		11.3873
382.844	13.3871		10.1149		0		10.5615		0		16.5		0		14.8589		0		11.2674
383.344	13.3824		10.1079		0		10.6957		0		16.5583		0		15.3088		0		11.3125
383.844	12.9031		9.8013		0		10.9717		0		16.3088		0		15.2216		0		11.641
384.344	12.2947		10.05		0		10.6996		0		16.1661		0		15.2084		0		11.4508
384.844	12.5157		9.7922		0		10.6582		0		16.2465		0		15.2982		0		11.7184
385.344	12.8469		9.82		0		10.7136		0		16.1564		0		14.8062		0		11.5807
385.844	12.7205		9.9636		0		10.8752		0		16.547		0		14.9041		0		11.6292
386.344	12.9296		9.6409		0		10.6013		0		16.2216		0		14.9401		0		11.3571
386.844	12.6064		9.7147		0		10.6099		0		16.2676		0		15.1357		0		11.3702
387.344	12.2799		10.1064		0		10.5167		0		16.4189		0		15.1675		0		11.3976
387.844	12.2799		9.9348		0		10.5728		0		16.3349		0		15.0111		0		11.384
388.344	12.0946		9.8788		0		10.5278		0		16.3252		0		15.0879		0		11.5014
388.844	12.0599		10.1358		0		10.8699		0		16.2001		0		15.2669		0		11.4427
389.344	12.1234		10.345		0		11.0599		0		16.2169		0		15.1848		0		11.4556
389.844	12.2506		10.1265		0		11.1754		0		16.091		0		15.0612		0		11.6703
390.344	12.4333		10.4599		0		10.7839		0		16.2991		0		15.1348		0		11.3478
390.844	12.5822		10.3536		0		10.8126		0		16.5812		0		15.042		0		11.5097
391.344	12.3625		10.3377		0		10.7386		0		16.6715		0		15.3587		0		11.8202
391.844	12.1112		10.1859		0		10.7971		0		16.5686		0		14.9953		0		11.7963
392.344	12.0506		9.9818		0		11.0575		0		16.5194		0		15.0381		0		11.9144
392.844	11.8311		10.5326		0		10.995		0		16.371		0		15.0902		0		11.8786
393.344	11.9365		10.6389		0		10.6775		0		16.0856		0		15.0845		0		11.8328
393.844	12.2053		10.5459		0		10.8831		0		16.084		0		15.1681		0		11.9303
394.344	11.9687		10.6396		0		11.1677		0		16.0987		0		15.2362		0		11.6606
394.844	11.614		10.7419		0		11.3306		0		16.0374		0		15.3413		0		11.7273
395.344	11.8405		10.8131		0		11.2078		0		16.3637		0		15.2259		0		11.9027
