# Supplementary material for: Crystal structure of Fis1 and Bap31 provides information on protein-protein interactions at mitochondria-associated ER membranes
Source: Commun Biol. 2025 Aug 6;8:1161. doi: 10.1038/s42003-025-08625-4 (PMC12328794; doi:10.1038/s42003-025-08625-4)
Supplement: Supplementary file 5 — Supplementary Data 3 [file 42003_2025_8625_MOESM5_ESM.cif]

# By using this file you agree to the legally binding terms of use found at alphafoldserver.com/output-terms
data_2d79a432973e1c76
#
_entry.id 2d79a432973e1c76
#
loop_
_atom_type.symbol
C 
N 
O 
S 
#
loop_
_audit_author.name
_audit_author.pdbx_ordinal
"Google DeepMind AlphaFold Team" 1 
"Isomorphic Labs Team"           2 
#
_audit_conform.dict_location https://raw.githubusercontent.com/ihmwg/ModelCIF/master/dist/mmcif_ma.dic
_audit_conform.dict_name     mmcif_ma.dic
_audit_conform.dict_version  1.4.5
#
loop_
_chem_comp.formula
_chem_comp.formula_weight
_chem_comp.id
_chem_comp.mon_nstd_flag
_chem_comp.name
_chem_comp.pdbx_smiles
_chem_comp.pdbx_synonyms
_chem_comp.type
"C3 H7 N O2"    89.093  ALA y ALANINE         C[C@H](N)C(O)=O                  ? "L-PEPTIDE LINKING" 
"C6 H15 N4 O2"  175.209 ARG y ARGININE        N[C@@H](CCCNC(N)=[NH2+])C(O)=O   ? "L-PEPTIDE LINKING" 
"C4 H8 N2 O3"   132.118 ASN y ASPARAGINE      N[C@@H](CC(N)=O)C(O)=O           ? "L-PEPTIDE LINKING" 
"C4 H7 N O4"    133.103 ASP y "ASPARTIC ACID" N[C@@H](CC(O)=O)C(O)=O           ? "L-PEPTIDE LINKING" 
"C3 H7 N O2 S"  121.158 CYS y CYSTEINE        N[C@@H](CS)C(O)=O                ? "L-PEPTIDE LINKING" 
"C5 H10 N2 O3"  146.144 GLN y GLUTAMINE       N[C@@H](CCC(N)=O)C(O)=O          ? "L-PEPTIDE LINKING" 
"C5 H9 N O4"    147.129 GLU y "GLUTAMIC ACID" N[C@@H](CCC(O)=O)C(O)=O          ? "L-PEPTIDE LINKING" 
"C2 H5 N O2"    75.067  GLY y GLYCINE         NCC(O)=O                         ? "PEPTIDE LINKING"   
"C6 H10 N3 O2"  156.162 HIS y HISTIDINE       N[C@@H](Cc1c[nH]c[nH+]1)C(O)=O   ? "L-PEPTIDE LINKING" 
"C6 H13 N O2"   131.173 ILE y ISOLEUCINE      CC[C@H](C)[C@H](N)C(O)=O         ? "L-PEPTIDE LINKING" 
"C6 H13 N O2"   131.173 LEU y LEUCINE         CC(C)C[C@H](N)C(O)=O             ? "L-PEPTIDE LINKING" 
"C6 H15 N2 O2"  147.195 LYS y LYSINE          N[C@@H](CCCC[NH3+])C(O)=O        ? "L-PEPTIDE LINKING" 
"C5 H11 N O2 S" 149.211 MET y METHIONINE      CSCC[C@H](N)C(O)=O               ? "L-PEPTIDE LINKING" 
"C9 H11 N O2"   165.189 PHE y PHENYLALANINE   N[C@@H](Cc1ccccc1)C(O)=O         ? "L-PEPTIDE LINKING" 
"C5 H9 N O2"    115.130 PRO y PROLINE         OC(=O)[C@@H]1CCCN1               ? "L-PEPTIDE LINKING" 
"C3 H7 N O3"    105.093 SER y SERINE          N[C@@H](CO)C(O)=O                ? "L-PEPTIDE LINKING" 
"C4 H9 N O3"    119.119 THR y THREONINE       C[C@@H](O)[C@H](N)C(O)=O         ? "L-PEPTIDE LINKING" 
"C11 H12 N2 O2" 204.225 TRP y TRYPTOPHAN      N[C@@H](Cc1c[nH]c2ccccc12)C(O)=O ? "L-PEPTIDE LINKING" 
"C9 H11 N O3"   181.189 TYR y TYROSINE        N[C@@H](Cc1ccc(O)cc1)C(O)=O      ? "L-PEPTIDE LINKING" 
"C5 H11 N O2"   117.146 VAL y VALINE          CC(C)[C@H](N)C(O)=O              ? "L-PEPTIDE LINKING" 
#
_citation.book_publisher          ?
_citation.country                 ?
_citation.id                      primary
_citation.journal_full            ?
_citation.journal_id_ASTM         ?
_citation.journal_id_CSD          ?
_citation.journal_id_ISSN         ?
_citation.journal_volume          ?
_citation.page_first              ?
_citation.page_last               ?
_citation.pdbx_database_id_DOI    ?
_citation.pdbx_database_id_PubMed ?
_citation.title                   ?
_citation.year                    ?
#
loop_
_citation_author.citation_id
_citation_author.name
_citation_author.ordinal
primary "Google DeepMind AlphaFold Team" 1 
primary "Isomorphic Labs Team"           2 
#
loop_
_entity.id
_entity.pdbx_description
_entity.type
1 . polymer 
2 . polymer 
#
loop_
_entity_poly.entity_id
_entity_poly.pdbx_strand_id
_entity_poly.type
1 A polypeptide(L) 
2 B polypeptide(L) 
#
loop_
_entity_poly_seq.entity_id
_entity_poly_seq.hetero
_entity_poly_seq.mon_id
_entity_poly_seq.num
1 n MET 1   
1 n SER 2   
1 n LEU 3   
1 n GLN 4   
1 n TRP 5   
1 n THR 6   
1 n ALA 7   
1 n VAL 8   
1 n ALA 9   
1 n THR 10  
1 n PHE 11  
1 n LEU 12  
1 n TYR 13  
1 n ALA 14  
1 n GLU 15  
1 n VAL 16  
1 n PHE 17  
1 n VAL 18  
1 n VAL 19  
1 n LEU 20  
1 n LEU 21  
1 n LEU 22  
1 n CYS 23  
1 n ILE 24  
1 n PRO 25  
1 n PHE 26  
1 n ILE 27  
1 n SER 28  
1 n PRO 29  
1 n LYS 30  
1 n ARG 31  
1 n TRP 32  
1 n GLN 33  
1 n LYS 34  
1 n ILE 35  
1 n PHE 36  
1 n LYS 37  
1 n SER 38  
1 n ARG 39  
1 n LEU 40  
1 n VAL 41  
1 n GLU 42  
1 n LEU 43  
1 n LEU 44  
1 n VAL 45  
1 n SER 46  
1 n TYR 47  
1 n GLY 48  
1 n ASN 49  
1 n THR 50  
1 n PHE 51  
1 n PHE 52  
1 n VAL 53  
1 n VAL 54  
1 n LEU 55  
1 n ILE 56  
1 n VAL 57  
1 n ILE 58  
1 n LEU 59  
1 n VAL 60  
1 n LEU 61  
1 n LEU 62  
1 n VAL 63  
1 n ILE 64  
1 n ASP 65  
1 n ALA 66  
1 n VAL 67  
1 n ARG 68  
1 n GLU 69  
1 n ILE 70  
1 n ARG 71  
1 n LYS 72  
1 n TYR 73  
1 n ASP 74  
1 n ASP 75  
1 n VAL 76  
1 n THR 77  
1 n GLU 78  
1 n LYS 79  
1 n VAL 80  
1 n ASN 81  
1 n LEU 82  
1 n GLN 83  
1 n ASN 84  
1 n ASN 85  
1 n PRO 86  
1 n GLY 87  
1 n ALA 88  
1 n MET 89  
1 n GLU 90  
1 n HIS 91  
1 n PHE 92  
1 n HIS 93  
1 n MET 94  
1 n LYS 95  
1 n LEU 96  
1 n PHE 97  
1 n ARG 98  
1 n ALA 99  
1 n GLN 100 
1 n ARG 101 
1 n ASN 102 
1 n LEU 103 
1 n TYR 104 
1 n ILE 105 
1 n ALA 106 
1 n GLY 107 
1 n PHE 108 
1 n SER 109 
1 n LEU 110 
1 n LEU 111 
1 n LEU 112 
1 n SER 113 
1 n PHE 114 
1 n LEU 115 
1 n LEU 116 
1 n ARG 117 
1 n ARG 118 
1 n LEU 119 
1 n VAL 120 
1 n THR 121 
1 n LEU 122 
1 n ILE 123 
1 n SER 124 
1 n GLN 125 
1 n GLN 126 
1 n ALA 127 
1 n THR 128 
1 n LEU 129 
1 n LEU 130 
1 n ALA 131 
1 n SER 132 
1 n ASN 133 
1 n GLU 134 
1 n ALA 135 
1 n PHE 136 
1 n LYS 137 
1 n LYS 138 
1 n GLN 139 
1 n ALA 140 
1 n GLU 141 
1 n SER 142 
1 n ALA 143 
1 n SER 144 
1 n GLU 145 
1 n ALA 146 
1 n ALA 147 
1 n LYS 148 
1 n LYS 149 
1 n TYR 150 
1 n MET 151 
1 n GLU 152 
1 n GLU 153 
1 n ASN 154 
1 n ASP 155 
1 n GLN 156 
1 n LEU 157 
1 n LYS 158 
1 n LYS 159 
1 n GLY 160 
1 n ALA 161 
1 n ALA 162 
1 n VAL 163 
1 n ASP 164 
1 n GLY 165 
1 n GLY 166 
1 n LYS 167 
1 n LEU 168 
1 n ASP 169 
1 n VAL 170 
1 n GLY 171 
1 n ASN 172 
1 n ALA 173 
1 n GLU 174 
1 n VAL 175 
1 n LYS 176 
1 n LEU 177 
1 n GLU 178 
1 n GLU 179 
1 n GLU 180 
1 n ASN 181 
1 n ARG 182 
1 n SER 183 
1 n LEU 184 
1 n LYS 185 
1 n ALA 186 
1 n ASP 187 
1 n LEU 188 
1 n GLN 189 
1 n LYS 190 
1 n LEU 191 
1 n LYS 192 
1 n ASP 193 
1 n GLU 194 
1 n LEU 195 
1 n ALA 196 
1 n SER 197 
1 n THR 198 
1 n LYS 199 
1 n GLN 200 
1 n LYS 201 
1 n LEU 202 
1 n GLU 203 
1 n LYS 204 
1 n ALA 205 
1 n GLU 206 
1 n ASN 207 
1 n GLN 208 
1 n VAL 209 
1 n LEU 210 
1 n ALA 211 
1 n MET 212 
1 n ARG 213 
1 n LYS 214 
1 n GLN 215 
1 n SER 216 
1 n GLU 217 
1 n GLY 218 
1 n LEU 219 
1 n THR 220 
1 n LYS 221 
1 n GLU 222 
1 n TYR 223 
1 n ASP 224 
1 n ARG 225 
1 n LEU 226 
1 n LEU 227 
1 n GLU 228 
1 n GLU 229 
1 n HIS 230 
1 n ALA 231 
1 n LYS 232 
1 n LEU 233 
1 n GLN 234 
1 n ALA 235 
1 n ALA 236 
1 n VAL 237 
1 n ASP 238 
1 n GLY 239 
1 n PRO 240 
1 n MET 241 
1 n ASP 242 
1 n LYS 243 
1 n LYS 244 
1 n GLU 245 
1 n GLU 246 
2 n MET 1   
2 n SER 2   
2 n LEU 3   
2 n GLN 4   
2 n TRP 5   
2 n THR 6   
2 n ALA 7   
2 n VAL 8   
2 n ALA 9   
2 n THR 10  
2 n PHE 11  
2 n LEU 12  
2 n TYR 13  
2 n ALA 14  
2 n GLU 15  
2 n VAL 16  
2 n PHE 17  
2 n VAL 18  
2 n VAL 19  
2 n LEU 20  
2 n LEU 21  
2 n LEU 22  
2 n CYS 23  
2 n ILE 24  
2 n PRO 25  
2 n PHE 26  
2 n ILE 27  
2 n SER 28  
2 n PRO 29  
2 n LYS 30  
2 n ARG 31  
2 n TRP 32  
2 n GLN 33  
2 n LYS 34  
2 n ILE 35  
2 n PHE 36  
2 n LYS 37  
2 n SER 38  
2 n ARG 39  
2 n LEU 40  
2 n VAL 41  
2 n GLU 42  
2 n LEU 43  
2 n LEU 44  
2 n VAL 45  
2 n SER 46  
2 n TYR 47  
2 n GLY 48  
2 n ASN 49  
2 n THR 50  
2 n PHE 51  
2 n PHE 52  
2 n VAL 53  
2 n VAL 54  
2 n LEU 55  
2 n ILE 56  
2 n VAL 57  
2 n ILE 58  
2 n LEU 59  
2 n VAL 60  
2 n LEU 61  
2 n LEU 62  
2 n VAL 63  
2 n ILE 64  
2 n ASP 65  
2 n ALA 66  
2 n VAL 67  
2 n ARG 68  
2 n GLU 69  
2 n ILE 70  
2 n ARG 71  
2 n LYS 72  
2 n TYR 73  
2 n ASP 74  
2 n ASP 75  
2 n VAL 76  
2 n THR 77  
2 n GLU 78  
2 n LYS 79  
2 n VAL 80  
2 n ASN 81  
2 n LEU 82  
2 n GLN 83  
2 n ASN 84  
2 n ASN 85  
2 n PRO 86  
2 n GLY 87  
2 n ALA 88  
2 n MET 89  
2 n GLU 90  
2 n HIS 91  
2 n PHE 92  
2 n HIS 93  
2 n MET 94  
2 n LYS 95  
2 n LEU 96  
2 n PHE 97  
2 n ARG 98  
2 n ALA 99  
2 n GLN 100 
2 n ARG 101 
2 n ASN 102 
2 n LEU 103 
2 n TYR 104 
2 n ILE 105 
2 n ALA 106 
2 n GLY 107 
2 n PHE 108 
2 n SER 109 
2 n LEU 110 
2 n LEU 111 
2 n LEU 112 
2 n SER 113 
2 n PHE 114 
2 n LEU 115 
2 n LEU 116 
2 n ARG 117 
2 n ARG 118 
2 n LEU 119 
2 n VAL 120 
2 n THR 121 
2 n LEU 122 
2 n ILE 123 
2 n SER 124 
2 n GLN 125 
2 n GLN 126 
2 n ALA 127 
2 n THR 128 
2 n LEU 129 
2 n LEU 130 
2 n ALA 131 
2 n SER 132 
2 n ASN 133 
2 n GLU 134 
2 n ALA 135 
2 n PHE 136 
2 n LYS 137 
2 n LYS 138 
2 n GLN 139 
2 n ALA 140 
2 n GLU 141 
2 n SER 142 
2 n ALA 143 
2 n SER 144 
2 n GLU 145 
2 n ALA 146 
2 n ALA 147 
2 n LYS 148 
2 n LYS 149 
2 n TYR 150 
2 n MET 151 
2 n GLU 152 
2 n GLU 153 
2 n ASN 154 
2 n ASP 155 
2 n GLN 156 
2 n LEU 157 
2 n LYS 158 
2 n LYS 159 
2 n GLY 160 
2 n ALA 161 
2 n ALA 162 
2 n VAL 163 
2 n ASP 164 
2 n GLY 165 
2 n GLY 166 
2 n LYS 167 
2 n LEU 168 
2 n ASP 169 
2 n VAL 170 
2 n GLY 171 
2 n ASN 172 
2 n ALA 173 
2 n GLU 174 
2 n VAL 175 
2 n LYS 176 
2 n LEU 177 
2 n GLU 178 
2 n GLU 179 
2 n GLU 180 
2 n ASN 181 
2 n ARG 182 
2 n SER 183 
2 n LEU 184 
2 n LYS 185 
2 n ALA 186 
2 n ASP 187 
2 n LEU 188 
2 n GLN 189 
2 n LYS 190 
2 n LEU 191 
2 n LYS 192 
2 n ASP 193 
2 n GLU 194 
2 n LEU 195 
2 n ALA 196 
2 n SER 197 
2 n THR 198 
2 n LYS 199 
2 n GLN 200 
2 n LYS 201 
2 n LEU 202 
2 n GLU 203 
2 n LYS 204 
2 n ALA 205 
2 n GLU 206 
2 n ASN 207 
2 n GLN 208 
2 n VAL 209 
2 n LEU 210 
2 n ALA 211 
2 n MET 212 
2 n ARG 213 
2 n LYS 214 
2 n GLN 215 
2 n SER 216 
2 n GLU 217 
2 n GLY 218 
2 n LEU 219 
2 n THR 220 
2 n LYS 221 
2 n GLU 222 
2 n TYR 223 
2 n ASP 224 
2 n ARG 225 
2 n LEU 226 
2 n LEU 227 
2 n GLU 228 
2 n GLU 229 
2 n HIS 230 
2 n ALA 231 
2 n LYS 232 
2 n LEU 233 
2 n GLN 234 
2 n ALA 235 
2 n ALA 236 
2 n VAL 237 
2 n ASP 238 
2 n GLY 239 
2 n PRO 240 
2 n MET 241 
2 n ASP 242 
2 n LYS 243 
2 n LYS 244 
2 n GLU 245 
2 n GLU 246 
#
_ma_data.content_type "model coordinates"
_ma_data.id           1
_ma_data.name         Model
#
_ma_model_list.data_id          1
_ma_model_list.model_group_id   1
_ma_model_list.model_group_name "AlphaFold-beta-20231127 (729bbc29-8a2e-4b22-8e2a-50ca55a8b71c @ 2024-05-13 01:35:48)"
_ma_model_list.model_id         1
_ma_model_list.model_name       "Top ranked model"
_ma_model_list.model_type       "Ab initio model"
_ma_model_list.ordinal_id       1
#
loop_
_ma_protocol_step.method_type
_ma_protocol_step.ordinal_id
_ma_protocol_step.protocol_id
_ma_protocol_step.step_id
"coevolution MSA" 1 1 1 
"template search" 2 1 2 
modeling          3 1 3 
#
loop_
_ma_qa_metric.id
_ma_qa_metric.mode
_ma_qa_metric.name
_ma_qa_metric.software_group_id
_ma_qa_metric.type
1 global pLDDT 1 pLDDT 
2 local  pLDDT 1 pLDDT 
#
_ma_qa_metric_global.metric_id    1
_ma_qa_metric_global.metric_value 71.75
_ma_qa_metric_global.model_id     1
_ma_qa_metric_global.ordinal_id   1
#
_ma_software_group.group_id    1
_ma_software_group.ordinal_id  1
_ma_software_group.software_id 1
#
loop_
_ma_target_entity.data_id
_ma_target_entity.entity_id
_ma_target_entity.origin
1 1 . 
1 2 . 
#
loop_
_ma_target_entity_instance.asym_id
_ma_target_entity_instance.details
_ma_target_entity_instance.entity_id
A . 1 
B . 2 
#
loop_
_pdbx_data_usage.details
_pdbx_data_usage.id
_pdbx_data_usage.type
_pdbx_data_usage.url
;NON-COMMERCIAL USE ONLY, BY USING THIS FILE YOU AGREE TO THE TERMS OF USE FOUND
AT alphafoldserver.com/output-terms.
;
1 license    ? 
;THE INFORMATION IS NOT INTENDED FOR, HAS NOT BEEN VALIDATED FOR, AND IS NOT
APPROVED FOR CLINICAL USE. IT SHOULD NOT BE USED FOR CLINICAL PURPOSE OR RELIED
ON FOR MEDICAL OR OTHER PROFESSIONAL ADVICE. IT IS THEORETICAL MODELLING ONLY
AND CAUTION SHOULD BE EXERCISED IN ITS USE. IT IS PROVIDED "AS-IS" WITHOUT ANY
WARRANTY OF ANY KIND, WHETHER EXPRESSED OR IMPLIED. NO WARRANTY IS GIVEN THAT
USE OF THE INFORMATION SHALL NOT INFRINGE THE RIGHTS OF ANY THIRD PARTY.
;
2 disclaimer ? 
#
loop_
_pdbx_poly_seq_scheme.asym_id
_pdbx_poly_seq_scheme.auth_seq_num
_pdbx_poly_seq_scheme.entity_id
_pdbx_poly_seq_scheme.hetero
_pdbx_poly_seq_scheme.mon_id
_pdbx_poly_seq_scheme.pdb_ins_code
_pdbx_poly_seq_scheme.pdb_seq_num
_pdbx_poly_seq_scheme.pdb_strand_id
_pdbx_poly_seq_scheme.seq_id
A 1   1 n MET . 1   A 1   
A 2   1 n SER . 2   A 2   
A 3   1 n LEU . 3   A 3   
A 4   1 n GLN . 4   A 4   
A 5   1 n TRP . 5   A 5   
A 6   1 n THR . 6   A 6   
A 7   1 n ALA . 7   A 7   
A 8   1 n VAL . 8   A 8   
A 9   1 n ALA . 9   A 9   
A 10  1 n THR . 10  A 10  
A 11  1 n PHE . 11  A 11  
A 12  1 n LEU . 12  A 12  
A 13  1 n TYR . 13  A 13  
A 14  1 n ALA . 14  A 14  
A 15  1 n GLU . 15  A 15  
A 16  1 n VAL . 16  A 16  
A 17  1 n PHE . 17  A 17  
A 18  1 n VAL . 18  A 18  
A 19  1 n VAL . 19  A 19  
A 20  1 n LEU . 20  A 20  
A 21  1 n LEU . 21  A 21  
A 22  1 n LEU . 22  A 22  
A 23  1 n CYS . 23  A 23  
A 24  1 n ILE . 24  A 24  
A 25  1 n PRO . 25  A 25  
A 26  1 n PHE . 26  A 26  
A 27  1 n ILE . 27  A 27  
A 28  1 n SER . 28  A 28  
A 29  1 n PRO . 29  A 29  
A 30  1 n LYS . 30  A 30  
A 31  1 n ARG . 31  A 31  
A 32  1 n TRP . 32  A 32  
A 33  1 n GLN . 33  A 33  
A 34  1 n LYS . 34  A 34  
A 35  1 n ILE . 35  A 35  
A 36  1 n PHE . 36  A 36  
A 37  1 n LYS . 37  A 37  
A 38  1 n SER . 38  A 38  
A 39  1 n ARG . 39  A 39  
A 40  1 n LEU . 40  A 40  
A 41  1 n VAL . 41  A 41  
A 42  1 n GLU . 42  A 42  
A 43  1 n LEU . 43  A 43  
A 44  1 n LEU . 44  A 44  
A 45  1 n VAL . 45  A 45  
A 46  1 n SER . 46  A 46  
A 47  1 n TYR . 47  A 47  
A 48  1 n GLY . 48  A 48  
A 49  1 n ASN . 49  A 49  
A 50  1 n THR . 50  A 50  
A 51  1 n PHE . 51  A 51  
A 52  1 n PHE . 52  A 52  
A 53  1 n VAL . 53  A 53  
A 54  1 n VAL . 54  A 54  
A 55  1 n LEU . 55  A 55  
A 56  1 n ILE . 56  A 56  
A 57  1 n VAL . 57  A 57  
A 58  1 n ILE . 58  A 58  
A 59  1 n LEU . 59  A 59  
A 60  1 n VAL . 60  A 60  
A 61  1 n LEU . 61  A 61  
A 62  1 n LEU . 62  A 62  
A 63  1 n VAL . 63  A 63  
A 64  1 n ILE . 64  A 64  
A 65  1 n ASP . 65  A 65  
A 66  1 n ALA . 66  A 66  
A 67  1 n VAL . 67  A 67  
A 68  1 n ARG . 68  A 68  
A 69  1 n GLU . 69  A 69  
A 70  1 n ILE . 70  A 70  
A 71  1 n ARG . 71  A 71  
A 72  1 n LYS . 72  A 72  
A 73  1 n TYR . 73  A 73  
A 74  1 n ASP . 74  A 74  
A 75  1 n ASP . 75  A 75  
A 76  1 n VAL . 76  A 76  
A 77  1 n THR . 77  A 77  
A 78  1 n GLU . 78  A 78  
A 79  1 n LYS . 79  A 79  
A 80  1 n VAL . 80  A 80  
A 81  1 n ASN . 81  A 81  
A 82  1 n LEU . 82  A 82  
A 83  1 n GLN . 83  A 83  
A 84  1 n ASN . 84  A 84  
A 85  1 n ASN . 85  A 85  
A 86  1 n PRO . 86  A 86  
A 87  1 n GLY . 87  A 87  
A 88  1 n ALA . 88  A 88  
A 89  1 n MET . 89  A 89  
A 90  1 n GLU . 90  A 90  
A 91  1 n HIS . 91  A 91  
A 92  1 n PHE . 92  A 92  
A 93  1 n HIS . 93  A 93  
A 94  1 n MET . 94  A 94  
A 95  1 n LYS . 95  A 95  
A 96  1 n LEU . 96  A 96  
A 97  1 n PHE . 97  A 97  
A 98  1 n ARG . 98  A 98  
A 99  1 n ALA . 99  A 99  
A 100 1 n GLN . 100 A 100 
A 101 1 n ARG . 101 A 101 
A 102 1 n ASN . 102 A 102 
A 103 1 n LEU . 103 A 103 
A 104 1 n TYR . 104 A 104 
A 105 1 n ILE . 105 A 105 
A 106 1 n ALA . 106 A 106 
A 107 1 n GLY . 107 A 107 
A 108 1 n PHE . 108 A 108 
A 109 1 n SER . 109 A 109 
A 110 1 n LEU . 110 A 110 
A 111 1 n LEU . 111 A 111 
A 112 1 n LEU . 112 A 112 
A 113 1 n SER . 113 A 113 
A 114 1 n PHE . 114 A 114 
A 115 1 n LEU . 115 A 115 
A 116 1 n LEU . 116 A 116 
A 117 1 n ARG . 117 A 117 
A 118 1 n ARG . 118 A 118 
A 119 1 n LEU . 119 A 119 
A 120 1 n VAL . 120 A 120 
A 121 1 n THR . 121 A 121 
A 122 1 n LEU . 122 A 122 
A 123 1 n ILE . 123 A 123 
A 124 1 n SER . 124 A 124 
A 125 1 n GLN . 125 A 125 
A 126 1 n GLN . 126 A 126 
A 127 1 n ALA . 127 A 127 
A 128 1 n THR . 128 A 128 
A 129 1 n LEU . 129 A 129 
A 130 1 n LEU . 130 A 130 
A 131 1 n ALA . 131 A 131 
A 132 1 n SER . 132 A 132 
A 133 1 n ASN . 133 A 133 
A 134 1 n GLU . 134 A 134 
A 135 1 n ALA . 135 A 135 
A 136 1 n PHE . 136 A 136 
A 137 1 n LYS . 137 A 137 
A 138 1 n LYS . 138 A 138 
A 139 1 n GLN . 139 A 139 
A 140 1 n ALA . 140 A 140 
A 141 1 n GLU . 141 A 141 
A 142 1 n SER . 142 A 142 
A 143 1 n ALA . 143 A 143 
A 144 1 n SER . 144 A 144 
A 145 1 n GLU . 145 A 145 
A 146 1 n ALA . 146 A 146 
A 147 1 n ALA . 147 A 147 
A 148 1 n LYS . 148 A 148 
A 149 1 n LYS . 149 A 149 
A 150 1 n TYR . 150 A 150 
A 151 1 n MET . 151 A 151 
A 152 1 n GLU . 152 A 152 
A 153 1 n GLU . 153 A 153 
A 154 1 n ASN . 154 A 154 
A 155 1 n ASP . 155 A 155 
A 156 1 n GLN . 156 A 156 
A 157 1 n LEU . 157 A 157 
A 158 1 n LYS . 158 A 158 
A 159 1 n LYS . 159 A 159 
A 160 1 n GLY . 160 A 160 
A 161 1 n ALA . 161 A 161 
A 162 1 n ALA . 162 A 162 
A 163 1 n VAL . 163 A 163 
A 164 1 n ASP . 164 A 164 
A 165 1 n GLY . 165 A 165 
A 166 1 n GLY . 166 A 166 
A 167 1 n LYS . 167 A 167 
A 168 1 n LEU . 168 A 168 
A 169 1 n ASP . 169 A 169 
A 170 1 n VAL . 170 A 170 
A 171 1 n GLY . 171 A 171 
A 172 1 n ASN . 172 A 172 
A 173 1 n ALA . 173 A 173 
A 174 1 n GLU . 174 A 174 
A 175 1 n VAL . 175 A 175 
A 176 1 n LYS . 176 A 176 
A 177 1 n LEU . 177 A 177 
A 178 1 n GLU . 178 A 178 
A 179 1 n GLU . 179 A 179 
A 180 1 n GLU . 180 A 180 
A 181 1 n ASN . 181 A 181 
A 182 1 n ARG . 182 A 182 
A 183 1 n SER . 183 A 183 
A 184 1 n LEU . 184 A 184 
A 185 1 n LYS . 185 A 185 
A 186 1 n ALA . 186 A 186 
A 187 1 n ASP . 187 A 187 
A 188 1 n LEU . 188 A 188 
A 189 1 n GLN . 189 A 189 
A 190 1 n LYS . 190 A 190 
A 191 1 n LEU . 191 A 191 
A 192 1 n LYS . 192 A 192 
A 193 1 n ASP . 193 A 193 
A 194 1 n GLU . 194 A 194 
A 195 1 n LEU . 195 A 195 
A 196 1 n ALA . 196 A 196 
A 197 1 n SER . 197 A 197 
A 198 1 n THR . 198 A 198 
A 199 1 n LYS . 199 A 199 
A 200 1 n GLN . 200 A 200 
A 201 1 n LYS . 201 A 201 
A 202 1 n LEU . 202 A 202 
A 203 1 n GLU . 203 A 203 
A 204 1 n LYS . 204 A 204 
A 205 1 n ALA . 205 A 205 
A 206 1 n GLU . 206 A 206 
A 207 1 n ASN . 207 A 207 
A 208 1 n GLN . 208 A 208 
A 209 1 n VAL . 209 A 209 
A 210 1 n LEU . 210 A 210 
A 211 1 n ALA . 211 A 211 
A 212 1 n MET . 212 A 212 
A 213 1 n ARG . 213 A 213 
A 214 1 n LYS . 214 A 214 
A 215 1 n GLN . 215 A 215 
A 216 1 n SER . 216 A 216 
A 217 1 n GLU . 217 A 217 
A 218 1 n GLY . 218 A 218 
A 219 1 n LEU . 219 A 219 
A 220 1 n THR . 220 A 220 
A 221 1 n LYS . 221 A 221 
A 222 1 n GLU . 222 A 222 
A 223 1 n TYR . 223 A 223 
A 224 1 n ASP . 224 A 224 
A 225 1 n ARG . 225 A 225 
A 226 1 n LEU . 226 A 226 
A 227 1 n LEU . 227 A 227 
A 228 1 n GLU . 228 A 228 
A 229 1 n GLU . 229 A 229 
A 230 1 n HIS . 230 A 230 
A 231 1 n ALA . 231 A 231 
A 232 1 n LYS . 232 A 232 
A 233 1 n LEU . 233 A 233 
A 234 1 n GLN . 234 A 234 
A 235 1 n ALA . 235 A 235 
A 236 1 n ALA . 236 A 236 
A 237 1 n VAL . 237 A 237 
A 238 1 n ASP . 238 A 238 
A 239 1 n GLY . 239 A 239 
A 240 1 n PRO . 240 A 240 
A 241 1 n MET . 241 A 241 
A 242 1 n ASP . 242 A 242 
A 243 1 n LYS . 243 A 243 
A 244 1 n LYS . 244 A 244 
A 245 1 n GLU . 245 A 245 
A 246 1 n GLU . 246 A 246 
B 1   2 n MET . 1   B 1   
B 2   2 n SER . 2   B 2   
B 3   2 n LEU . 3   B 3   
B 4   2 n GLN . 4   B 4   
B 5   2 n TRP . 5   B 5   
B 6   2 n THR . 6   B 6   
B 7   2 n ALA . 7   B 7   
B 8   2 n VAL . 8   B 8   
B 9   2 n ALA . 9   B 9   
B 10  2 n THR . 10  B 10  
B 11  2 n PHE . 11  B 11  
B 12  2 n LEU . 12  B 12  
B 13  2 n TYR . 13  B 13  
B 14  2 n ALA . 14  B 14  
B 15  2 n GLU . 15  B 15  
B 16  2 n VAL . 16  B 16  
B 17  2 n PHE . 17  B 17  
B 18  2 n VAL . 18  B 18  
B 19  2 n VAL . 19  B 19  
B 20  2 n LEU . 20  B 20  
B 21  2 n LEU . 21  B 21  
B 22  2 n LEU . 22  B 22  
B 23  2 n CYS . 23  B 23  
B 24  2 n ILE . 24  B 24  
B 25  2 n PRO . 25  B 25  
B 26  2 n PHE . 26  B 26  
B 27  2 n ILE . 27  B 27  
B 28  2 n SER . 28  B 28  
B 29  2 n PRO . 29  B 29  
B 30  2 n LYS . 30  B 30  
B 31  2 n ARG . 31  B 31  
B 32  2 n TRP . 32  B 32  
B 33  2 n GLN . 33  B 33  
B 34  2 n LYS . 34  B 34  
B 35  2 n ILE . 35  B 35  
B 36  2 n PHE . 36  B 36  
B 37  2 n LYS . 37  B 37  
B 38  2 n SER . 38  B 38  
B 39  2 n ARG . 39  B 39  
B 40  2 n LEU . 40  B 40  
B 41  2 n VAL . 41  B 41  
B 42  2 n GLU . 42  B 42  
B 43  2 n LEU . 43  B 43  
B 44  2 n LEU . 44  B 44  
B 45  2 n VAL . 45  B 45  
B 46  2 n SER . 46  B 46  
B 47  2 n TYR . 47  B 47  
B 48  2 n GLY . 48  B 48  
B 49  2 n ASN . 49  B 49  
B 50  2 n THR . 50  B 50  
B 51  2 n PHE . 51  B 51  
B 52  2 n PHE . 52  B 52  
B 53  2 n VAL . 53  B 53  
B 54  2 n VAL . 54  B 54  
B 55  2 n LEU . 55  B 55  
B 56  2 n ILE . 56  B 56  
B 57  2 n VAL . 57  B 57  
B 58  2 n ILE . 58  B 58  
B 59  2 n LEU . 59  B 59  
B 60  2 n VAL . 60  B 60  
B 61  2 n LEU . 61  B 61  
B 62  2 n LEU . 62  B 62  
B 63  2 n VAL . 63  B 63  
B 64  2 n ILE . 64  B 64  
B 65  2 n ASP . 65  B 65  
B 66  2 n ALA . 66  B 66  
B 67  2 n VAL . 67  B 67  
B 68  2 n ARG . 68  B 68  
B 69  2 n GLU . 69  B 69  
B 70  2 n ILE . 70  B 70  
B 71  2 n ARG . 71  B 71  
B 72  2 n LYS . 72  B 72  
B 73  2 n TYR . 73  B 73  
B 74  2 n ASP . 74  B 74  
B 75  2 n ASP . 75  B 75  
B 76  2 n VAL . 76  B 76  
B 77  2 n THR . 77  B 77  
B 78  2 n GLU . 78  B 78  
B 79  2 n LYS . 79  B 79  
B 80  2 n VAL . 80  B 80  
B 81  2 n ASN . 81  B 81  
B 82  2 n LEU . 82  B 82  
B 83  2 n GLN . 83  B 83  
B 84  2 n ASN . 84  B 84  
B 85  2 n ASN . 85  B 85  
B 86  2 n PRO . 86  B 86  
B 87  2 n GLY . 87  B 87  
B 88  2 n ALA . 88  B 88  
B 89  2 n MET . 89  B 89  
B 90  2 n GLU . 90  B 90  
B 91  2 n HIS . 91  B 91  
B 92  2 n PHE . 92  B 92  
B 93  2 n HIS . 93  B 93  
B 94  2 n MET . 94  B 94  
B 95  2 n LYS . 95  B 95  
B 96  2 n LEU . 96  B 96  
B 97  2 n PHE . 97  B 97  
B 98  2 n ARG . 98  B 98  
B 99  2 n ALA . 99  B 99  
B 100 2 n GLN . 100 B 100 
B 101 2 n ARG . 101 B 101 
B 102 2 n ASN . 102 B 102 
B 103 2 n LEU . 103 B 103 
B 104 2 n TYR . 104 B 104 
B 105 2 n ILE . 105 B 105 
B 106 2 n ALA . 106 B 106 
B 107 2 n GLY . 107 B 107 
B 108 2 n PHE . 108 B 108 
B 109 2 n SER . 109 B 109 
B 110 2 n LEU . 110 B 110 
B 111 2 n LEU . 111 B 111 
B 112 2 n LEU . 112 B 112 
B 113 2 n SER . 113 B 113 
B 114 2 n PHE . 114 B 114 
B 115 2 n LEU . 115 B 115 
B 116 2 n LEU . 116 B 116 
B 117 2 n ARG . 117 B 117 
B 118 2 n ARG . 118 B 118 
B 119 2 n LEU . 119 B 119 
B 120 2 n VAL . 120 B 120 
B 121 2 n THR . 121 B 121 
B 122 2 n LEU . 122 B 122 
B 123 2 n ILE . 123 B 123 
B 124 2 n SER . 124 B 124 
B 125 2 n GLN . 125 B 125 
B 126 2 n GLN . 126 B 126 
B 127 2 n ALA . 127 B 127 
B 128 2 n THR . 128 B 128 
B 129 2 n LEU . 129 B 129 
B 130 2 n LEU . 130 B 130 
B 131 2 n ALA . 131 B 131 
B 132 2 n SER . 132 B 132 
B 133 2 n ASN . 133 B 133 
B 134 2 n GLU . 134 B 134 
B 135 2 n ALA . 135 B 135 
B 136 2 n PHE . 136 B 136 
B 137 2 n LYS . 137 B 137 
B 138 2 n LYS . 138 B 138 
B 139 2 n GLN . 139 B 139 
B 140 2 n ALA . 140 B 140 
B 141 2 n GLU . 141 B 141 
B 142 2 n SER . 142 B 142 
B 143 2 n ALA . 143 B 143 
B 144 2 n SER . 144 B 144 
B 145 2 n GLU . 145 B 145 
B 146 2 n ALA . 146 B 146 
B 147 2 n ALA . 147 B 147 
B 148 2 n LYS . 148 B 148 
B 149 2 n LYS . 149 B 149 
B 150 2 n TYR . 150 B 150 
B 151 2 n MET . 151 B 151 
B 152 2 n GLU . 152 B 152 
B 153 2 n GLU . 153 B 153 
B 154 2 n ASN . 154 B 154 
B 155 2 n ASP . 155 B 155 
B 156 2 n GLN . 156 B 156 
B 157 2 n LEU . 157 B 157 
B 158 2 n LYS . 158 B 158 
B 159 2 n LYS . 159 B 159 
B 160 2 n GLY . 160 B 160 
B 161 2 n ALA . 161 B 161 
B 162 2 n ALA . 162 B 162 
B 163 2 n VAL . 163 B 163 
B 164 2 n ASP . 164 B 164 
B 165 2 n GLY . 165 B 165 
B 166 2 n GLY . 166 B 166 
B 167 2 n LYS . 167 B 167 
B 168 2 n LEU . 168 B 168 
B 169 2 n ASP . 169 B 169 
B 170 2 n VAL . 170 B 170 
B 171 2 n GLY . 171 B 171 
B 172 2 n ASN . 172 B 172 
B 173 2 n ALA . 173 B 173 
B 174 2 n GLU . 174 B 174 
B 175 2 n VAL . 175 B 175 
B 176 2 n LYS . 176 B 176 
B 177 2 n LEU . 177 B 177 
B 178 2 n GLU . 178 B 178 
B 179 2 n GLU . 179 B 179 
B 180 2 n GLU . 180 B 180 
B 181 2 n ASN . 181 B 181 
B 182 2 n ARG . 182 B 182 
B 183 2 n SER . 183 B 183 
B 184 2 n LEU . 184 B 184 
B 185 2 n LYS . 185 B 185 
B 186 2 n ALA . 186 B 186 
B 187 2 n ASP . 187 B 187 
B 188 2 n LEU . 188 B 188 
B 189 2 n GLN . 189 B 189 
B 190 2 n LYS . 190 B 190 
B 191 2 n LEU . 191 B 191 
B 192 2 n LYS . 192 B 192 
B 193 2 n ASP . 193 B 193 
B 194 2 n GLU . 194 B 194 
B 195 2 n LEU . 195 B 195 
B 196 2 n ALA . 196 B 196 
B 197 2 n SER . 197 B 197 
B 198 2 n THR . 198 B 198 
B 199 2 n LYS . 199 B 199 
B 200 2 n GLN . 200 B 200 
B 201 2 n LYS . 201 B 201 
B 202 2 n LEU . 202 B 202 
B 203 2 n GLU . 203 B 203 
B 204 2 n LYS . 204 B 204 
B 205 2 n ALA . 205 B 205 
B 206 2 n GLU . 206 B 206 
B 207 2 n ASN . 207 B 207 
B 208 2 n GLN . 208 B 208 
B 209 2 n VAL . 209 B 209 
B 210 2 n LEU . 210 B 210 
B 211 2 n ALA . 211 B 211 
B 212 2 n MET . 212 B 212 
B 213 2 n ARG . 213 B 213 
B 214 2 n LYS . 214 B 214 
B 215 2 n GLN . 215 B 215 
B 216 2 n SER . 216 B 216 
B 217 2 n GLU . 217 B 217 
B 218 2 n GLY . 218 B 218 
B 219 2 n LEU . 219 B 219 
B 220 2 n THR . 220 B 220 
B 221 2 n LYS . 221 B 221 
B 222 2 n GLU . 222 B 222 
B 223 2 n TYR . 223 B 223 
B 224 2 n ASP . 224 B 224 
B 225 2 n ARG . 225 B 225 
B 226 2 n LEU . 226 B 226 
B 227 2 n LEU . 227 B 227 
B 228 2 n GLU . 228 B 228 
B 229 2 n GLU . 229 B 229 
B 230 2 n HIS . 230 B 230 
B 231 2 n ALA . 231 B 231 
B 232 2 n LYS . 232 B 232 
B 233 2 n LEU . 233 B 233 
B 234 2 n GLN . 234 B 234 
B 235 2 n ALA . 235 B 235 
B 236 2 n ALA . 236 B 236 
B 237 2 n VAL . 237 B 237 
B 238 2 n ASP . 238 B 238 
B 239 2 n GLY . 239 B 239 
B 240 2 n PRO . 240 B 240 
B 241 2 n MET . 241 B 241 
B 242 2 n ASP . 242 B 242 
B 243 2 n LYS . 243 B 243 
B 244 2 n LYS . 244 B 244 
B 245 2 n GLU . 245 B 245 
B 246 2 n GLU . 246 B 246 
#
_software.classification other
_software.date           ?
_software.description    "Structure prediction"
_software.name           AlphaFold
_software.pdbx_ordinal   1
_software.type           package
_software.version        "AlphaFold-beta-20231127 (729bbc29-8a2e-4b22-8e2a-50ca55a8b71c @ 2024-05-13 01:35:48)"
#
loop_
_struct_asym.entity_id
_struct_asym.id
1 A 
2 B 
#
loop_
_atom_site.group_PDB
_atom_site.id
_atom_site.type_symbol
_atom_site.label_atom_id
_atom_site.label_alt_id
_atom_site.label_comp_id
_atom_site.label_asym_id
_atom_site.label_entity_id
_atom_site.label_seq_id
_atom_site.pdbx_PDB_ins_code
_atom_site.Cartn_x
_atom_site.Cartn_y
_atom_site.Cartn_z
_atom_site.occupancy
_atom_site.B_iso_or_equiv
_atom_site.auth_seq_id
_atom_site.auth_asym_id
_atom_site.pdbx_PDB_model_num
ATOM 1    N N   . MET A 1 1   ? 16.598  65.976   16.135  1.00 53.38 1   A 1 
ATOM 2    C CA  . MET A 1 1   ? 15.479  65.111   15.676  1.00 61.96 1   A 1 
ATOM 3    C C   . MET A 1 1   ? 14.404  65.151   16.752  1.00 65.76 1   A 1 
ATOM 4    O O   . MET A 1 1   ? 14.768  65.143   17.920  1.00 62.45 1   A 1 
ATOM 5    C CB  . MET A 1 1   ? 15.978  63.683   15.433  1.00 58.63 1   A 1 
ATOM 6    C CG  . MET A 1 1   ? 15.650  63.156   14.042  1.00 53.99 1   A 1 
ATOM 7    S SD  . MET A 1 1   ? 16.552  61.639   13.690  1.00 49.97 1   A 1 
ATOM 8    C CE  . MET A 1 1   ? 15.713  61.057   12.201  1.00 42.32 1   A 1 
ATOM 9    N N   . SER A 1 2   ? 13.113  65.252   16.410  1.00 65.13 2   A 1 
ATOM 10   C CA  . SER A 1 2   ? 12.064  65.171   17.439  1.00 70.53 2   A 1 
ATOM 11   C C   . SER A 1 2   ? 12.058  63.776   18.067  1.00 75.52 2   A 1 
ATOM 12   O O   . SER A 1 2   ? 12.448  62.802   17.427  1.00 72.90 2   A 1 
ATOM 13   C CB  . SER A 1 2   ? 10.690  65.523   16.860  1.00 63.69 2   A 1 
ATOM 14   O OG  . SER A 1 2   ? 10.291  64.590   15.888  1.00 55.85 2   A 1 
ATOM 15   N N   . LEU A 1 3   ? 11.592  63.649   19.314  1.00 75.71 3   A 1 
ATOM 16   C CA  . LEU A 1 3   ? 11.510  62.376   20.036  1.00 79.45 3   A 1 
ATOM 17   C C   . LEU A 1 3   ? 10.730  61.320   19.230  1.00 81.50 3   A 1 
ATOM 18   O O   . LEU A 1 3   ? 11.142  60.164   19.156  1.00 79.69 3   A 1 
ATOM 19   C CB  . LEU A 1 3   ? 10.841  62.643   21.396  1.00 77.24 3   A 1 
ATOM 20   C CG  . LEU A 1 3   ? 11.001  61.469   22.390  1.00 68.28 3   A 1 
ATOM 21   C CD1 . LEU A 1 3   ? 12.395  61.459   23.020  1.00 60.46 3   A 1 
ATOM 22   C CD2 . LEU A 1 3   ? 9.970   61.584   23.515  1.00 59.12 3   A 1 
ATOM 23   N N   . GLN A 1 4   ? 9.665   61.751   18.552  1.00 73.39 4   A 1 
ATOM 24   C CA  . GLN A 1 4   ? 8.826   60.907   17.694  1.00 74.63 4   A 1 
ATOM 25   C C   . GLN A 1 4   ? 9.639   60.267   16.558  1.00 76.78 4   A 1 
ATOM 26   O O   . GLN A 1 4   ? 9.643   59.047   16.416  1.00 76.10 4   A 1 
ATOM 27   C CB  . GLN A 1 4   ? 7.695   61.762   17.100  1.00 72.84 4   A 1 
ATOM 28   C CG  . GLN A 1 4   ? 6.683   62.236   18.164  1.00 65.80 4   A 1 
ATOM 29   C CD  . GLN A 1 4   ? 5.713   63.290   17.610  1.00 61.78 4   A 1 
ATOM 30   O OE1 . GLN A 1 4   ? 5.994   63.942   16.623  1.00 54.72 4   A 1 
ATOM 31   N NE2 . GLN A 1 4   ? 4.584   63.505   18.240  1.00 53.31 4   A 1 
ATOM 32   N N   . TRP A 1 5   ? 10.387  61.053   15.803  1.00 77.25 5   A 1 
ATOM 33   C CA  . TRP A 1 5   ? 11.190  60.533   14.688  1.00 78.25 5   A 1 
ATOM 34   C C   . TRP A 1 5   ? 12.377  59.677   15.147  1.00 79.54 5   A 1 
ATOM 35   O O   . TRP A 1 5   ? 12.778  58.769   14.432  1.00 79.11 5   A 1 
ATOM 36   C CB  . TRP A 1 5   ? 11.663  61.696   13.809  1.00 76.80 5   A 1 
ATOM 37   C CG  . TRP A 1 5   ? 10.553  62.368   13.081  1.00 76.42 5   A 1 
ATOM 38   C CD1 . TRP A 1 5   ? 10.086  63.613   13.298  1.00 69.62 5   A 1 
ATOM 39   C CD2 . TRP A 1 5   ? 9.707   61.797   12.024  1.00 73.49 5   A 1 
ATOM 40   N NE1 . TRP A 1 5   ? 9.017   63.859   12.458  1.00 68.60 5   A 1 
ATOM 41   C CE2 . TRP A 1 5   ? 8.742   62.780   11.673  1.00 72.59 5   A 1 
ATOM 42   C CE3 . TRP A 1 5   ? 9.668   60.564   11.360  1.00 68.15 5   A 1 
ATOM 43   C CZ2 . TRP A 1 5   ? 7.760   62.528   10.692  1.00 70.46 5   A 1 
ATOM 44   C CZ3 . TRP A 1 5   ? 8.695   60.311   10.374  1.00 67.43 5   A 1 
ATOM 45   C CH2 . TRP A 1 5   ? 7.747   61.274   10.052  1.00 67.74 5   A 1 
ATOM 46   N N   . THR A 1 6   ? 12.912  59.938   16.343  1.00 78.52 6   A 1 
ATOM 47   C CA  . THR A 1 6   ? 13.937  59.066   16.953  1.00 78.25 6   A 1 
ATOM 48   C C   . THR A 1 6   ? 13.345  57.711   17.323  1.00 79.53 6   A 1 
ATOM 49   O O   . THR A 1 6   ? 13.951  56.691   17.017  1.00 79.25 6   A 1 
ATOM 50   C CB  . THR A 1 6   ? 14.569  59.726   18.183  1.00 77.22 6   A 1 
ATOM 51   O OG1 . THR A 1 6   ? 15.037  61.014   17.849  1.00 69.92 6   A 1 
ATOM 52   C CG2 . THR A 1 6   ? 15.776  58.946   18.698  1.00 68.65 6   A 1 
ATOM 53   N N   . ALA A 1 7   ? 12.134  57.665   17.888  1.00 79.50 7   A 1 
ATOM 54   C CA  . ALA A 1 7   ? 11.431  56.426   18.189  1.00 79.41 7   A 1 
ATOM 55   C C   . ALA A 1 7   ? 11.128  55.615   16.911  1.00 80.38 7   A 1 
ATOM 56   O O   . ALA A 1 7   ? 11.417  54.426   16.868  1.00 79.44 7   A 1 
ATOM 57   C CB  . ALA A 1 7   ? 10.156  56.759   18.971  1.00 78.43 7   A 1 
ATOM 58   N N   . VAL A 1 8   ? 10.631  56.257   15.844  1.00 79.94 8   A 1 
ATOM 59   C CA  . VAL A 1 8   ? 10.370  55.599   14.549  1.00 78.52 8   A 1 
ATOM 60   C C   . VAL A 1 8   ? 11.664  55.070   13.917  1.00 80.08 8   A 1 
ATOM 61   O O   . VAL A 1 8   ? 11.680  53.950   13.418  1.00 80.65 8   A 1 
ATOM 62   C CB  . VAL A 1 8   ? 9.641   56.532   13.570  1.00 76.89 8   A 1 
ATOM 63   C CG1 . VAL A 1 8   ? 9.351   55.850   12.229  1.00 69.11 8   A 1 
ATOM 64   C CG2 . VAL A 1 8   ? 8.286   56.966   14.132  1.00 70.59 8   A 1 
ATOM 65   N N   . ALA A 1 9   ? 12.760  55.819   13.976  1.00 80.24 9   A 1 
ATOM 66   C CA  . ALA A 1 9   ? 14.052  55.364   13.462  1.00 79.38 9   A 1 
ATOM 67   C C   . ALA A 1 9   ? 14.593  54.163   14.260  1.00 80.44 9   A 1 
ATOM 68   O O   . ALA A 1 9   ? 15.085  53.210   13.666  1.00 80.82 9   A 1 
ATOM 69   C CB  . ALA A 1 9   ? 15.039  56.539   13.469  1.00 77.72 9   A 1 
ATOM 70   N N   . THR A 1 10  ? 14.462  54.171   15.582  1.00 82.31 10  A 1 
ATOM 71   C CA  . THR A 1 10  ? 14.849  53.033   16.430  1.00 81.87 10  A 1 
ATOM 72   C C   . THR A 1 10  ? 14.006  51.797   16.115  1.00 82.80 10  A 1 
ATOM 73   O O   . THR A 1 10  ? 14.548  50.701   15.994  1.00 82.60 10  A 1 
ATOM 74   C CB  . THR A 1 10  ? 14.709  53.384   17.918  1.00 81.19 10  A 1 
ATOM 75   O OG1 . THR A 1 10  ? 15.431  54.560   18.215  1.00 74.59 10  A 1 
ATOM 76   C CG2 . THR A 1 10  ? 15.261  52.296   18.837  1.00 73.18 10  A 1 
ATOM 77   N N   . PHE A 1 11  ? 12.700  51.972   15.925  1.00 81.02 11  A 1 
ATOM 78   C CA  . PHE A 1 11  ? 11.797  50.901   15.506  1.00 80.28 11  A 1 
ATOM 79   C C   . PHE A 1 11  ? 12.187  50.336   14.134  1.00 81.34 11  A 1 
ATOM 80   O O   . PHE A 1 11  ? 12.307  49.121   13.986  1.00 81.44 11  A 1 
ATOM 81   C CB  . PHE A 1 11  ? 10.359  51.426   15.516  1.00 78.22 11  A 1 
ATOM 82   C CG  . PHE A 1 11  ? 9.358   50.371   15.116  1.00 77.18 11  A 1 
ATOM 83   C CD1 . PHE A 1 11  ? 8.786   50.380   13.823  1.00 71.04 11  A 1 
ATOM 84   C CD2 . PHE A 1 11  ? 9.052   49.311   15.998  1.00 71.25 11  A 1 
ATOM 85   C CE1 . PHE A 1 11  ? 7.922   49.364   13.429  1.00 69.18 11  A 1 
ATOM 86   C CE2 . PHE A 1 11  ? 8.181   48.284   15.604  1.00 68.67 11  A 1 
ATOM 87   C CZ  . PHE A 1 11  ? 7.619   48.307   14.319  1.00 71.65 11  A 1 
ATOM 88   N N   . LEU A 1 12  ? 12.485  51.187   13.167  1.00 81.27 12  A 1 
ATOM 89   C CA  . LEU A 1 12  ? 12.974  50.786   11.840  1.00 80.63 12  A 1 
ATOM 90   C C   . LEU A 1 12  ? 14.241  49.931   11.936  1.00 81.36 12  A 1 
ATOM 91   O O   . LEU A 1 12  ? 14.326  48.894   11.290  1.00 81.64 12  A 1 
ATOM 92   C CB  . LEU A 1 12  ? 13.212  52.061   11.010  1.00 78.79 12  A 1 
ATOM 93   C CG  . LEU A 1 12  ? 13.815  51.787   9.617   1.00 78.80 12  A 1 
ATOM 94   C CD1 . LEU A 1 12  ? 12.880  50.956   8.751   1.00 71.32 12  A 1 
ATOM 95   C CD2 . LEU A 1 12  ? 14.090  53.111   8.909   1.00 73.04 12  A 1 
ATOM 96   N N   . TYR A 1 13  ? 15.227  50.350   12.755  1.00 82.02 13  A 1 
ATOM 97   C CA  . TYR A 1 13  ? 16.453  49.562   12.915  1.00 81.62 13  A 1 
ATOM 98   C C   . TYR A 1 13  ? 16.191  48.199   13.560  1.00 81.77 13  A 1 
ATOM 99   O O   . TYR A 1 13  ? 16.797  47.203   13.156  1.00 81.75 13  A 1 
ATOM 100  C CB  . TYR A 1 13  ? 17.494  50.352   13.718  1.00 79.70 13  A 1 
ATOM 101  C CG  . TYR A 1 13  ? 17.956  51.661   13.096  1.00 75.11 13  A 1 
ATOM 102  C CD1 . TYR A 1 13  ? 18.092  51.801   11.699  1.00 68.16 13  A 1 
ATOM 103  C CD2 . TYR A 1 13  ? 18.272  52.748   13.927  1.00 66.14 13  A 1 
ATOM 104  C CE1 . TYR A 1 13  ? 18.520  53.021   11.135  1.00 63.05 13  A 1 
ATOM 105  C CE2 . TYR A 1 13  ? 18.702  53.971   13.377  1.00 62.55 13  A 1 
ATOM 106  C CZ  . TYR A 1 13  ? 18.820  54.103   11.988  1.00 65.25 13  A 1 
ATOM 107  O OH  . TYR A 1 13  ? 19.232  55.292   11.445  1.00 63.62 13  A 1 
ATOM 108  N N   . ALA A 1 14  ? 15.254  48.124   14.509  1.00 81.58 14  A 1 
ATOM 109  C CA  . ALA A 1 14  ? 14.833  46.853   15.093  1.00 80.80 14  A 1 
ATOM 110  C C   . ALA A 1 14  ? 14.147  45.950   14.048  1.00 81.12 14  A 1 
ATOM 111  O O   . ALA A 1 14  ? 14.481  44.766   13.957  1.00 79.68 14  A 1 
ATOM 112  C CB  . ALA A 1 14  ? 13.918  47.140   16.293  1.00 79.87 14  A 1 
ATOM 113  N N   . GLU A 1 15  ? 13.260  46.498   13.221  1.00 81.73 15  A 1 
ATOM 114  C CA  . GLU A 1 15  ? 12.629  45.751   12.123  1.00 80.21 15  A 1 
ATOM 115  C C   . GLU A 1 15  ? 13.658  45.237   11.111  1.00 80.26 15  A 1 
ATOM 116  O O   . GLU A 1 15  ? 13.624  44.068   10.744  1.00 80.67 15  A 1 
ATOM 117  C CB  . GLU A 1 15  ? 11.610  46.626   11.391  1.00 76.11 15  A 1 
ATOM 118  C CG  . GLU A 1 15  ? 10.308  46.838   12.169  1.00 71.30 15  A 1 
ATOM 119  C CD  . GLU A 1 15  ? 9.286   47.582   11.301  1.00 68.69 15  A 1 
ATOM 120  O OE1 . GLU A 1 15  ? 8.109   47.164   11.303  1.00 60.64 15  A 1 
ATOM 121  O OE2 . GLU A 1 15  ? 9.676   48.542   10.606  1.00 65.30 15  A 1 
ATOM 122  N N   . VAL A 1 16  ? 14.599  46.078   10.688  1.00 82.72 16  A 1 
ATOM 123  C CA  . VAL A 1 16  ? 15.679  45.691   9.768   1.00 80.42 16  A 1 
ATOM 124  C C   . VAL A 1 16  ? 16.489  44.529   10.353  1.00 79.80 16  A 1 
ATOM 125  O O   . VAL A 1 16  ? 16.750  43.550   9.654   1.00 79.00 16  A 1 
ATOM 126  C CB  . VAL A 1 16  ? 16.591  46.893   9.454   1.00 78.81 16  A 1 
ATOM 127  C CG1 . VAL A 1 16  ? 17.864  46.489   8.700   1.00 73.95 16  A 1 
ATOM 128  C CG2 . VAL A 1 16  ? 15.863  47.914   8.576   1.00 74.92 16  A 1 
ATOM 129  N N   . PHE A 1 17  ? 16.831  44.596   11.648  1.00 79.83 17  A 1 
ATOM 130  C CA  . PHE A 1 17  ? 17.560  43.519   12.325  1.00 78.26 17  A 1 
ATOM 131  C C   . PHE A 1 17  ? 16.778  42.196   12.329  1.00 76.99 17  A 1 
ATOM 132  O O   . PHE A 1 17  ? 17.323  41.149   11.977  1.00 76.60 17  A 1 
ATOM 133  C CB  . PHE A 1 17  ? 17.908  43.975   13.741  1.00 77.14 17  A 1 
ATOM 134  C CG  . PHE A 1 17  ? 18.689  42.940   14.512  1.00 75.20 17  A 1 
ATOM 135  C CD1 . PHE A 1 17  ? 18.061  42.157   15.495  1.00 67.96 17  A 1 
ATOM 136  C CD2 . PHE A 1 17  ? 20.054  42.734   14.233  1.00 66.44 17  A 1 
ATOM 137  C CE1 . PHE A 1 17  ? 18.789  41.192   16.209  1.00 63.67 17  A 1 
ATOM 138  C CE2 . PHE A 1 17  ? 20.784  41.774   14.940  1.00 62.29 17  A 1 
ATOM 139  C CZ  . PHE A 1 17  ? 20.154  41.004   15.930  1.00 65.26 17  A 1 
ATOM 140  N N   . VAL A 1 18  ? 15.483  42.229   12.651  1.00 79.32 18  A 1 
ATOM 141  C CA  . VAL A 1 18  ? 14.625  41.028   12.662  1.00 76.25 18  A 1 
ATOM 142  C C   . VAL A 1 18  ? 14.437  40.466   11.250  1.00 75.45 18  A 1 
ATOM 143  O O   . VAL A 1 18  ? 14.520  39.253   11.055  1.00 74.86 18  A 1 
ATOM 144  C CB  . VAL A 1 18  ? 13.266  41.336   13.323  1.00 74.56 18  A 1 
ATOM 145  C CG1 . VAL A 1 18  ? 12.334  40.129   13.277  1.00 69.41 18  A 1 
ATOM 146  C CG2 . VAL A 1 18  ? 13.442  41.703   14.801  1.00 69.71 18  A 1 
ATOM 147  N N   . VAL A 1 19  ? 14.235  41.322   10.254  1.00 80.17 19  A 1 
ATOM 148  C CA  . VAL A 1 19  ? 14.115  40.914   8.849   1.00 77.81 19  A 1 
ATOM 149  C C   . VAL A 1 19  ? 15.396  40.242   8.356   1.00 76.50 19  A 1 
ATOM 150  O O   . VAL A 1 19  ? 15.324  39.183   7.726   1.00 75.49 19  A 1 
ATOM 151  C CB  . VAL A 1 19  ? 13.741  42.123   7.971   1.00 76.49 19  A 1 
ATOM 152  C CG1 . VAL A 1 19  ? 13.934  41.854   6.488   1.00 69.20 19  A 1 
ATOM 153  C CG2 . VAL A 1 19  ? 12.268  42.482   8.176   1.00 69.20 19  A 1 
ATOM 154  N N   . LEU A 1 20  ? 16.563  40.782   8.682   1.00 76.94 20  A 1 
ATOM 155  C CA  . LEU A 1 20  ? 17.849  40.174   8.332   1.00 75.73 20  A 1 
ATOM 156  C C   . LEU A 1 20  ? 18.017  38.796   8.987   1.00 74.97 20  A 1 
ATOM 157  O O   . LEU A 1 20  ? 18.415  37.852   8.307   1.00 74.13 20  A 1 
ATOM 158  C CB  . LEU A 1 20  ? 18.998  41.119   8.724   1.00 75.62 20  A 1 
ATOM 159  C CG  . LEU A 1 20  ? 19.146  42.347   7.807   1.00 73.02 20  A 1 
ATOM 160  C CD1 . LEU A 1 20  ? 20.194  43.294   8.401   1.00 68.48 20  A 1 
ATOM 161  C CD2 . LEU A 1 20  ? 19.597  41.968   6.396   1.00 68.49 20  A 1 
ATOM 162  N N   . LEU A 1 21  ? 17.630  38.645   10.265  1.00 73.57 21  A 1 
ATOM 163  C CA  . LEU A 1 21  ? 17.632  37.343   10.945  1.00 71.93 21  A 1 
ATOM 164  C C   . LEU A 1 21  ? 16.733  36.322   10.244  1.00 71.26 21  A 1 
ATOM 165  O O   . LEU A 1 21  ? 17.158  35.191   10.014  1.00 69.88 21  A 1 
ATOM 166  C CB  . LEU A 1 21  ? 17.195  37.527   12.408  1.00 70.71 21  A 1 
ATOM 167  C CG  . LEU A 1 21  ? 18.279  38.078   13.346  1.00 66.70 21  A 1 
ATOM 168  C CD1 . LEU A 1 21  ? 17.641  38.421   14.694  1.00 61.46 21  A 1 
ATOM 169  C CD2 . LEU A 1 21  ? 19.380  37.050   13.606  1.00 60.87 21  A 1 
ATOM 170  N N   . LEU A 1 22  ? 15.513  36.701   9.856   1.00 74.50 22  A 1 
ATOM 171  C CA  . LEU A 1 22  ? 14.576  35.825   9.143   1.00 70.97 22  A 1 
ATOM 172  C C   . LEU A 1 22  ? 15.039  35.478   7.722   1.00 70.84 22  A 1 
ATOM 173  O O   . LEU A 1 22  ? 14.675  34.421   7.189   1.00 68.58 22  A 1 
ATOM 174  C CB  . LEU A 1 22  ? 13.187  36.488   9.101   1.00 68.15 22  A 1 
ATOM 175  C CG  . LEU A 1 22  ? 12.474  36.580   10.462  1.00 64.65 22  A 1 
ATOM 176  C CD1 . LEU A 1 22  ? 11.186  37.389   10.299  1.00 60.54 22  A 1 
ATOM 177  C CD2 . LEU A 1 22  ? 12.088  35.205   11.007  1.00 59.37 22  A 1 
ATOM 178  N N   . CYS A 1 23  ? 15.853  36.341   7.101   1.00 73.15 23  A 1 
ATOM 179  C CA  . CYS A 1 23  ? 16.430  36.095   5.778   1.00 70.50 23  A 1 
ATOM 180  C C   . CYS A 1 23  ? 17.627  35.138   5.793   1.00 70.76 23  A 1 
ATOM 181  O O   . CYS A 1 23  ? 17.996  34.638   4.724   1.00 68.49 23  A 1 
ATOM 182  C CB  . CYS A 1 23  ? 16.783  37.437   5.125   1.00 67.02 23  A 1 
ATOM 183  S SG  . CYS A 1 23  ? 15.246  38.264   4.608   1.00 61.78 23  A 1 
ATOM 184  N N   . ILE A 1 24  ? 18.224  34.847   6.957   1.00 66.99 24  A 1 
ATOM 185  C CA  . ILE A 1 24  ? 19.352  33.919   7.060   1.00 65.80 24  A 1 
ATOM 186  C C   . ILE A 1 24  ? 18.905  32.512   6.621   1.00 64.89 24  A 1 
ATOM 187  O O   . ILE A 1 24  ? 18.055  31.898   7.267   1.00 61.92 24  A 1 
ATOM 188  C CB  . ILE A 1 24  ? 19.971  33.917   8.472   1.00 64.15 24  A 1 
ATOM 189  C CG1 . ILE A 1 24  ? 20.540  35.312   8.810   1.00 60.94 24  A 1 
ATOM 190  C CG2 . ILE A 1 24  ? 21.090  32.859   8.576   1.00 59.72 24  A 1 
ATOM 191  C CD1 . ILE A 1 24  ? 21.003  35.469   10.267  1.00 54.00 24  A 1 
ATOM 192  N N   . PRO A 1 25  ? 19.480  31.952   5.530   1.00 66.53 25  A 1 
ATOM 193  C CA  . PRO A 1 25  ? 19.019  30.684   4.966   1.00 64.46 25  A 1 
ATOM 194  C C   . PRO A 1 25  ? 19.355  29.462   5.818   1.00 65.01 25  A 1 
ATOM 195  O O   . PRO A 1 25  ? 18.731  28.418   5.663   1.00 61.16 25  A 1 
ATOM 196  C CB  . PRO A 1 25  ? 19.681  30.619   3.586   1.00 58.79 25  A 1 
ATOM 197  C CG  . PRO A 1 25  ? 20.968  31.421   3.760   1.00 57.25 25  A 1 
ATOM 198  C CD  . PRO A 1 25  ? 20.549  32.522   4.719   1.00 59.37 25  A 1 
ATOM 199  N N   . PHE A 1 26  ? 20.333  29.572   6.716   1.00 61.22 26  A 1 
ATOM 200  C CA  . PHE A 1 26  ? 20.836  28.444   7.511   1.00 60.02 26  A 1 
ATOM 201  C C   . PHE A 1 26  ? 19.916  28.029   8.663   1.00 60.34 26  A 1 
ATOM 202  O O   . PHE A 1 26  ? 20.072  26.926   9.209   1.00 56.65 26  A 1 
ATOM 203  C CB  . PHE A 1 26  ? 22.233  28.787   8.039   1.00 55.19 26  A 1 
ATOM 204  C CG  . PHE A 1 26  ? 23.233  29.107   6.946   1.00 51.69 26  A 1 
ATOM 205  C CD1 . PHE A 1 26  ? 23.669  28.092   6.077   1.00 45.92 26  A 1 
ATOM 206  C CD2 . PHE A 1 26  ? 23.714  30.414   6.786   1.00 44.28 26  A 1 
ATOM 207  C CE1 . PHE A 1 26  ? 24.578  28.383   5.055   1.00 37.98 26  A 1 
ATOM 208  C CE2 . PHE A 1 26  ? 24.629  30.711   5.767   1.00 38.62 26  A 1 
ATOM 209  C CZ  . PHE A 1 26  ? 25.066  29.692   4.891   1.00 39.05 26  A 1 
ATOM 210  N N   . ILE A 1 27  ? 18.958  28.863   9.066   1.00 59.43 27  A 1 
ATOM 211  C CA  . ILE A 1 27  ? 18.026  28.543   10.139  1.00 59.83 27  A 1 
ATOM 212  C C   . ILE A 1 27  ? 16.872  27.727   9.556   1.00 61.23 27  A 1 
ATOM 213  O O   . ILE A 1 27  ? 16.099  28.208   8.724   1.00 58.25 27  A 1 
ATOM 214  C CB  . ILE A 1 27  ? 17.573  29.797   10.912  1.00 56.07 27  A 1 
ATOM 215  C CG1 . ILE A 1 27  ? 18.799  30.570   11.456  1.00 52.53 27  A 1 
ATOM 216  C CG2 . ILE A 1 27  ? 16.656  29.359   12.075  1.00 51.98 27  A 1 
ATOM 217  C CD1 . ILE A 1 27  ? 18.456  31.863   12.211  1.00 47.82 27  A 1 
ATOM 218  N N   . SER A 1 28  ? 16.738  26.487   10.012  1.00 63.99 28  A 1 
ATOM 219  C CA  . SER A 1 28  ? 15.683  25.601   9.524   1.00 64.17 28  A 1 
ATOM 220  C C   . SER A 1 28  ? 14.287  26.094   9.935   1.00 67.07 28  A 1 
ATOM 221  O O   . SER A 1 28  ? 14.104  26.539   11.072  1.00 63.35 28  A 1 
ATOM 222  C CB  . SER A 1 28  ? 15.917  24.159   9.976   1.00 57.17 28  A 1 
ATOM 223  O OG  . SER A 1 28  ? 15.650  23.979   11.348  1.00 50.38 28  A 1 
ATOM 224  N N   . PRO A 1 29  ? 13.262  25.918   9.083   1.00 65.01 29  A 1 
ATOM 225  C CA  . PRO A 1 29  ? 11.886  26.268   9.422   1.00 63.99 29  A 1 
ATOM 226  C C   . PRO A 1 29  ? 11.385  25.583   10.696  1.00 66.13 29  A 1 
ATOM 227  O O   . PRO A 1 29  ? 10.644  26.186   11.478  1.00 65.46 29  A 1 
ATOM 228  C CB  . PRO A 1 29  ? 11.052  25.857   8.207   1.00 60.03 29  A 1 
ATOM 229  C CG  . PRO A 1 29  ? 12.046  25.912   7.054   1.00 57.83 29  A 1 
ATOM 230  C CD  . PRO A 1 29  ? 13.352  25.486   7.700   1.00 59.73 29  A 1 
ATOM 231  N N   . LYS A 1 30  ? 11.823  24.358   10.983  1.00 63.54 30  A 1 
ATOM 232  C CA  . LYS A 1 30  ? 11.482  23.627   12.214  1.00 63.64 30  A 1 
ATOM 233  C C   . LYS A 1 30  ? 11.991  24.348   13.478  1.00 65.76 30  A 1 
ATOM 234  O O   . LYS A 1 30  ? 11.300  24.360   14.491  1.00 63.78 30  A 1 
ATOM 235  C CB  . LYS A 1 30  ? 12.016  22.180   12.178  1.00 59.91 30  A 1 
ATOM 236  C CG  . LYS A 1 30  ? 11.307  21.266   11.142  1.00 55.34 30  A 1 
ATOM 237  C CD  . LYS A 1 30  ? 11.778  19.800   11.221  1.00 50.18 30  A 1 
ATOM 238  C CE  . LYS A 1 30  ? 11.045  18.902   10.201  1.00 43.47 30  A 1 
ATOM 239  N NZ  . LYS A 1 30  ? 11.449  17.460   10.211  1.00 38.11 30  A 1 
ATOM 240  N N   . ARG A 1 31  ? 13.176  24.951   13.436  1.00 66.19 31  A 1 
ATOM 241  C CA  . ARG A 1 31  ? 13.710  25.748   14.554  1.00 67.12 31  A 1 
ATOM 242  C C   . ARG A 1 31  ? 12.902  27.028   14.737  1.00 68.60 31  A 1 
ATOM 243  O O   . ARG A 1 31  ? 12.510  27.318   15.860  1.00 67.08 31  A 1 
ATOM 244  C CB  . ARG A 1 31  ? 15.197  26.077   14.362  1.00 65.44 31  A 1 
ATOM 245  C CG  . ARG A 1 31  ? 16.104  24.876   14.658  1.00 59.18 31  A 1 
ATOM 246  C CD  . ARG A 1 31  ? 17.575  25.294   14.534  1.00 55.84 31  A 1 
ATOM 247  N NE  . ARG A 1 31  ? 18.494  24.189   14.839  1.00 49.46 31  A 1 
ATOM 248  C CZ  . ARG A 1 31  ? 19.826  24.250   14.837  1.00 44.25 31  A 1 
ATOM 249  N NH1 . ARG A 1 31  ? 20.453  25.367   14.548  1.00 40.77 31  A 1 
ATOM 250  N NH2 . ARG A 1 31  ? 20.529  23.214   15.130  1.00 40.74 31  A 1 
ATOM 251  N N   . TRP A 1 32  ? 12.583  27.731   13.647  1.00 68.75 32  A 1 
ATOM 252  C CA  . TRP A 1 32  ? 11.712  28.903   13.693  1.00 67.94 32  A 1 
ATOM 253  C C   . TRP A 1 32  ? 10.334  28.572   14.254  1.00 68.98 32  A 1 
ATOM 254  O O   . TRP A 1 32  ? 9.835   29.301   15.109  1.00 66.94 32  A 1 
ATOM 255  C CB  . TRP A 1 32  ? 11.588  29.527   12.303  1.00 66.34 32  A 1 
ATOM 256  C CG  . TRP A 1 32  ? 12.748  30.384   11.922  1.00 67.73 32  A 1 
ATOM 257  C CD1 . TRP A 1 32  ? 13.530  30.231   10.842  1.00 61.27 32  A 1 
ATOM 258  C CD2 . TRP A 1 32  ? 13.244  31.560   12.638  1.00 64.12 32  A 1 
ATOM 259  N NE1 . TRP A 1 32  ? 14.485  31.231   10.823  1.00 59.30 32  A 1 
ATOM 260  C CE2 . TRP A 1 32  ? 14.354  32.060   11.909  1.00 63.13 32  A 1 
ATOM 261  C CE3 . TRP A 1 32  ? 12.871  32.234   13.812  1.00 59.36 32  A 1 
ATOM 262  C CZ2 . TRP A 1 32  ? 15.079  33.190   12.345  1.00 59.33 32  A 1 
ATOM 263  C CZ3 . TRP A 1 32  ? 13.600  33.359   14.253  1.00 55.76 32  A 1 
ATOM 264  C CH2 . TRP A 1 32  ? 14.695  33.824   13.522  1.00 56.58 32  A 1 
ATOM 265  N N   . GLN A 1 33  ? 9.734   27.452   13.891  1.00 67.12 33  A 1 
ATOM 266  C CA  . GLN A 1 33  ? 8.431   27.034   14.413  1.00 65.84 33  A 1 
ATOM 267  C C   . GLN A 1 33  ? 8.461   26.820   15.931  1.00 67.82 33  A 1 
ATOM 268  O O   . GLN A 1 33  ? 7.510   27.187   16.612  1.00 66.21 33  A 1 
ATOM 269  C CB  . GLN A 1 33  ? 7.970   25.770   13.694  1.00 61.19 33  A 1 
ATOM 270  C CG  . GLN A 1 33  ? 6.467   25.519   13.908  1.00 56.03 33  A 1 
ATOM 271  C CD  . GLN A 1 33  ? 5.971   24.241   13.239  1.00 52.88 33  A 1 
ATOM 272  O OE1 . GLN A 1 33  ? 6.695   23.261   13.116  1.00 48.61 33  A 1 
ATOM 273  N NE2 . GLN A 1 33  ? 4.741   24.184   12.803  1.00 45.95 33  A 1 
ATOM 274  N N   . LYS A 1 34  ? 9.548   26.272   16.497  1.00 67.44 34  A 1 
ATOM 275  C CA  . LYS A 1 34  ? 9.716   26.163   17.949  1.00 67.76 34  A 1 
ATOM 276  C C   . LYS A 1 34  ? 9.798   27.534   18.621  1.00 68.07 34  A 1 
ATOM 277  O O   . LYS A 1 34  ? 9.209   27.708   19.681  1.00 67.30 34  A 1 
ATOM 278  C CB  . LYS A 1 34  ? 10.958  25.337   18.314  1.00 66.60 34  A 1 
ATOM 279  C CG  . LYS A 1 34  ? 10.751  23.828   18.110  1.00 61.24 34  A 1 
ATOM 280  C CD  . LYS A 1 34  ? 11.970  23.053   18.630  1.00 57.25 34  A 1 
ATOM 281  C CE  . LYS A 1 34  ? 11.741  21.545   18.525  1.00 49.54 34  A 1 
ATOM 282  N NZ  . LYS A 1 34  ? 12.857  20.764   19.136  1.00 43.78 34  A 1 
ATOM 283  N N   . ILE A 1 35  ? 10.488  28.469   18.007  1.00 67.58 35  A 1 
ATOM 284  C CA  . ILE A 1 35  ? 10.579  29.843   18.513  1.00 66.22 35  A 1 
ATOM 285  C C   . ILE A 1 35  ? 9.207   30.511   18.447  1.00 65.54 35  A 1 
ATOM 286  O O   . ILE A 1 35  ? 8.751   31.058   19.445  1.00 63.47 35  A 1 
ATOM 287  C CB  . ILE A 1 35  ? 11.664  30.639   17.753  1.00 65.36 35  A 1 
ATOM 288  C CG1 . ILE A 1 35  ? 13.057  30.011   17.989  1.00 62.70 35  A 1 
ATOM 289  C CG2 . ILE A 1 35  ? 11.671  32.116   18.207  1.00 61.85 35  A 1 
ATOM 290  C CD1 . ILE A 1 35  ? 14.147  30.549   17.055  1.00 57.38 35  A 1 
ATOM 291  N N   . PHE A 1 36  ? 8.489   30.406   17.322  1.00 67.19 36  A 1 
ATOM 292  C CA  . PHE A 1 36  ? 7.156   30.997   17.156  1.00 65.31 36  A 1 
ATOM 293  C C   . PHE A 1 36  ? 6.097   30.371   18.065  1.00 65.16 36  A 1 
ATOM 294  O O   . PHE A 1 36  ? 5.176   31.057   18.483  1.00 63.62 36  A 1 
ATOM 295  C CB  . PHE A 1 36  ? 6.715   30.894   15.689  1.00 62.66 36  A 1 
ATOM 296  C CG  . PHE A 1 36  ? 7.603   31.594   14.680  1.00 60.90 36  A 1 
ATOM 297  C CD1 . PHE A 1 36  ? 8.349   32.738   15.008  1.00 57.32 36  A 1 
ATOM 298  C CD2 . PHE A 1 36  ? 7.664   31.098   13.361  1.00 55.72 36  A 1 
ATOM 299  C CE1 . PHE A 1 36  ? 9.166   33.359   14.053  1.00 52.87 36  A 1 
ATOM 300  C CE2 . PHE A 1 36  ? 8.470   31.720   12.403  1.00 53.60 36  A 1 
ATOM 301  C CZ  . PHE A 1 36  ? 9.226   32.847   12.747  1.00 53.13 36  A 1 
ATOM 302  N N   . LYS A 1 37  ? 6.225   29.084   18.425  1.00 65.11 37  A 1 
ATOM 303  C CA  . LYS A 1 37  ? 5.358   28.410   19.404  1.00 64.47 37  A 1 
ATOM 304  C C   . LYS A 1 37  ? 5.767   28.659   20.856  1.00 64.84 37  A 1 
ATOM 305  O O   . LYS A 1 37  ? 5.091   28.168   21.763  1.00 62.09 37  A 1 
ATOM 306  C CB  . LYS A 1 37  ? 5.291   26.908   19.108  1.00 61.12 37  A 1 
ATOM 307  C CG  . LYS A 1 37  ? 4.446   26.609   17.861  1.00 55.69 37  A 1 
ATOM 308  C CD  . LYS A 1 37  ? 4.304   25.094   17.667  1.00 52.27 37  A 1 
ATOM 309  C CE  . LYS A 1 37  ? 3.369   24.815   16.495  1.00 45.03 37  A 1 
ATOM 310  N NZ  . LYS A 1 37  ? 3.063   23.377   16.350  1.00 40.11 37  A 1 
ATOM 311  N N   . SER A 1 38  ? 6.866   29.359   21.116  1.00 67.60 38  A 1 
ATOM 312  C CA  . SER A 1 38  ? 7.223   29.715   22.481  1.00 65.59 38  A 1 
ATOM 313  C C   . SER A 1 38  ? 6.205   30.694   23.056  1.00 66.49 38  A 1 
ATOM 314  O O   . SER A 1 38  ? 5.723   31.577   22.349  1.00 63.15 38  A 1 
ATOM 315  C CB  . SER A 1 38  ? 8.659   30.250   22.569  1.00 61.10 38  A 1 
ATOM 316  O OG  . SER A 1 38  ? 8.770   31.567   22.083  1.00 55.23 38  A 1 
ATOM 317  N N   . ARG A 1 39  ? 5.881   30.553   24.353  1.00 61.64 39  A 1 
ATOM 318  C CA  . ARG A 1 39  ? 4.884   31.408   25.024  1.00 59.76 39  A 1 
ATOM 319  C C   . ARG A 1 39  ? 5.128   32.900   24.820  1.00 61.03 39  A 1 
ATOM 320  O O   . ARG A 1 39  ? 4.178   33.674   24.741  1.00 61.51 39  A 1 
ATOM 321  C CB  . ARG A 1 39  ? 4.870   31.125   26.535  1.00 56.41 39  A 1 
ATOM 322  C CG  . ARG A 1 39  ? 4.141   29.828   26.910  1.00 49.20 39  A 1 
ATOM 323  C CD  . ARG A 1 39  ? 4.060   29.718   28.440  1.00 43.29 39  A 1 
ATOM 324  N NE  . ARG A 1 39  ? 3.277   28.549   28.863  1.00 36.16 39  A 1 
ATOM 325  C CZ  . ARG A 1 39  ? 3.057   28.169   30.115  1.00 30.62 39  A 1 
ATOM 326  N NH1 . ARG A 1 39  ? 3.562   28.813   31.131  1.00 27.24 39  A 1 
ATOM 327  N NH2 . ARG A 1 39  ? 2.311   27.126   30.370  1.00 27.30 39  A 1 
ATOM 328  N N   . LEU A 1 40  ? 6.390   33.291   24.745  1.00 61.52 40  A 1 
ATOM 329  C CA  . LEU A 1 40  ? 6.776   34.690   24.608  1.00 60.03 40  A 1 
ATOM 330  C C   . LEU A 1 40  ? 6.387   35.255   23.228  1.00 61.25 40  A 1 
ATOM 331  O O   . LEU A 1 40  ? 5.867   36.355   23.133  1.00 60.27 40  A 1 
ATOM 332  C CB  . LEU A 1 40  ? 8.285   34.799   24.868  1.00 57.75 40  A 1 
ATOM 333  C CG  . LEU A 1 40  ? 8.678   36.143   25.525  1.00 52.36 40  A 1 
ATOM 334  C CD1 . LEU A 1 40  ? 9.317   35.881   26.891  1.00 48.14 40  A 1 
ATOM 335  C CD2 . LEU A 1 40  ? 9.651   36.921   24.667  1.00 48.13 40  A 1 
ATOM 336  N N   . VAL A 1 41  ? 6.588   34.472   22.172  1.00 61.21 41  A 1 
ATOM 337  C CA  . VAL A 1 41  ? 6.190   34.850   20.808  1.00 60.18 41  A 1 
ATOM 338  C C   . VAL A 1 41  ? 4.685   34.707   20.617  1.00 60.54 41  A 1 
ATOM 339  O O   . VAL A 1 41  ? 4.085   35.539   19.952  1.00 59.50 41  A 1 
ATOM 340  C CB  . VAL A 1 41  ? 6.960   34.038   19.760  1.00 58.90 41  A 1 
ATOM 341  C CG1 . VAL A 1 41  ? 6.520   34.379   18.335  1.00 55.07 41  A 1 
ATOM 342  C CG2 . VAL A 1 41  ? 8.461   34.320   19.864  1.00 56.28 41  A 1 
ATOM 343  N N   . GLU A 1 42  ? 4.042   33.724   21.243  1.00 63.77 42  A 1 
ATOM 344  C CA  . GLU A 1 42  ? 2.591   33.539   21.196  1.00 62.56 42  A 1 
ATOM 345  C C   . GLU A 1 42  ? 1.855   34.710   21.869  1.00 62.93 42  A 1 
ATOM 346  O O   . GLU A 1 42  ? 0.914   35.248   21.296  1.00 62.40 42  A 1 
ATOM 347  C CB  . GLU A 1 42  ? 2.247   32.185   21.828  1.00 59.64 42  A 1 
ATOM 348  C CG  . GLU A 1 42  ? 0.838   31.693   21.472  1.00 54.00 42  A 1 
ATOM 349  C CD  . GLU A 1 42  ? 0.590   30.251   21.948  1.00 49.73 42  A 1 
ATOM 350  O OE1 . GLU A 1 42  ? -0.279  29.588   21.339  1.00 43.70 42  A 1 
ATOM 351  O OE2 . GLU A 1 42  ? 1.278   29.804   22.891  1.00 44.93 42  A 1 
ATOM 352  N N   . LEU A 1 43  ? 2.364   35.175   23.010  1.00 64.19 43  A 1 
ATOM 353  C CA  . LEU A 1 43  ? 1.911   36.425   23.635  1.00 62.51 43  A 1 
ATOM 354  C C   . LEU A 1 43  ? 2.132   37.625   22.709  1.00 63.19 43  A 1 
ATOM 355  O O   . LEU A 1 43  ? 1.201   38.390   22.459  1.00 62.76 43  A 1 
ATOM 356  C CB  . LEU A 1 43  ? 2.642   36.616   24.980  1.00 61.27 43  A 1 
ATOM 357  C CG  . LEU A 1 43  ? 1.854   36.021   26.163  1.00 56.49 43  A 1 
ATOM 358  C CD1 . LEU A 1 43  ? 2.791   35.640   27.307  1.00 52.03 43  A 1 
ATOM 359  C CD2 . LEU A 1 43  ? 0.837   37.021   26.696  1.00 52.47 43  A 1 
ATOM 360  N N   . LEU A 1 44  ? 3.321   37.745   22.115  1.00 61.82 44  A 1 
ATOM 361  C CA  . LEU A 1 44  ? 3.614   38.816   21.162  1.00 60.42 44  A 1 
ATOM 362  C C   . LEU A 1 44  ? 2.742   38.753   19.901  1.00 60.67 44  A 1 
ATOM 363  O O   . LEU A 1 44  ? 2.463   39.792   19.315  1.00 60.15 44  A 1 
ATOM 364  C CB  . LEU A 1 44  ? 5.101   38.780   20.775  1.00 59.12 44  A 1 
ATOM 365  C CG  . LEU A 1 44  ? 6.027   39.463   21.797  1.00 55.40 44  A 1 
ATOM 366  C CD1 . LEU A 1 44  ? 7.479   39.065   21.535  1.00 50.73 44  A 1 
ATOM 367  C CD2 . LEU A 1 44  ? 5.936   40.986   21.698  1.00 51.18 44  A 1 
ATOM 368  N N   . VAL A 1 45  ? 2.291   37.579   19.457  1.00 61.80 45  A 1 
ATOM 369  C CA  . VAL A 1 45  ? 1.408   37.422   18.291  1.00 61.03 45  A 1 
ATOM 370  C C   . VAL A 1 45  ? -0.059  37.657   18.665  1.00 61.76 45  A 1 
ATOM 371  O O   . VAL A 1 45  ? -0.784  38.276   17.892  1.00 59.95 45  A 1 
ATOM 372  C CB  . VAL A 1 45  ? 1.612   36.042   17.636  1.00 58.62 45  A 1 
ATOM 373  C CG1 . VAL A 1 45  ? 0.579   35.748   16.543  1.00 54.18 45  A 1 
ATOM 374  C CG2 . VAL A 1 45  ? 2.990   35.970   16.966  1.00 54.52 45  A 1 
ATOM 375  N N   . SER A 1 46  ? -0.504  37.210   19.849  1.00 64.01 46  A 1 
ATOM 376  C CA  . SER A 1 46  ? -1.860  37.418   20.355  1.00 63.14 46  A 1 
ATOM 377  C C   . SER A 1 46  ? -2.139  38.905   20.587  1.00 64.07 46  A 1 
ATOM 378  O O   . SER A 1 46  ? -3.028  39.476   19.962  1.00 61.23 46  A 1 
ATOM 379  C CB  . SER A 1 46  ? -2.077  36.603   21.633  1.00 59.65 46  A 1 
ATOM 380  O OG  . SER A 1 46  ? -3.405  36.765   22.077  1.00 53.79 46  A 1 
ATOM 381  N N   . TYR A 1 47  ? -1.311  39.548   21.409  1.00 62.54 47  A 1 
ATOM 382  C CA  . TYR A 1 47  ? -1.348  41.013   21.550  1.00 63.32 47  A 1 
ATOM 383  C C   . TYR A 1 47  ? -0.882  41.705   20.265  1.00 65.18 47  A 1 
ATOM 384  O O   . TYR A 1 47  ? -1.236  42.848   19.999  1.00 63.09 47  A 1 
ATOM 385  C CB  . TYR A 1 47  ? -0.494  41.442   22.749  1.00 61.21 47  A 1 
ATOM 386  C CG  . TYR A 1 47  ? -1.126  41.102   24.078  1.00 57.17 47  A 1 
ATOM 387  C CD1 . TYR A 1 47  ? -2.089  41.974   24.636  1.00 51.75 47  A 1 
ATOM 388  C CD2 . TYR A 1 47  ? -0.790  39.924   24.763  1.00 50.52 47  A 1 
ATOM 389  C CE1 . TYR A 1 47  ? -2.707  41.661   25.862  1.00 43.72 47  A 1 
ATOM 390  C CE2 . TYR A 1 47  ? -1.404  39.608   25.992  1.00 44.04 47  A 1 
ATOM 391  C CZ  . TYR A 1 47  ? -2.365  40.479   26.539  1.00 43.93 47  A 1 
ATOM 392  O OH  . TYR A 1 47  ? -2.960  40.170   27.735  1.00 40.52 47  A 1 
ATOM 393  N N   . GLY A 1 48  ? -0.119  41.022   19.434  1.00 62.30 48  A 1 
ATOM 394  C CA  . GLY A 1 48  ? 0.513   41.528   18.235  1.00 61.49 48  A 1 
ATOM 395  C C   . GLY A 1 48  ? -0.467  41.898   17.133  1.00 64.32 48  A 1 
ATOM 396  O O   . GLY A 1 48  ? -0.185  42.838   16.397  1.00 62.11 48  A 1 
ATOM 397  N N   . ASN A 1 49  ? -1.637  41.276   17.000  1.00 65.71 49  A 1 
ATOM 398  C CA  . ASN A 1 49  ? -2.614  41.720   16.004  1.00 66.78 49  A 1 
ATOM 399  C C   . ASN A 1 49  ? -3.146  43.121   16.328  1.00 69.99 49  A 1 
ATOM 400  O O   . ASN A 1 49  ? -3.156  43.982   15.454  1.00 70.23 49  A 1 
ATOM 401  C CB  . ASN A 1 49  ? -3.758  40.705   15.860  1.00 63.88 49  A 1 
ATOM 402  C CG  . ASN A 1 49  ? -3.411  39.542   14.936  1.00 58.93 49  A 1 
ATOM 403  O OD1 . ASN A 1 49  ? -2.631  39.631   14.004  1.00 53.04 49  A 1 
ATOM 404  N ND2 . ASN A 1 49  ? -4.052  38.410   15.138  1.00 52.29 49  A 1 
ATOM 405  N N   . THR A 1 50  ? -3.537  43.347   17.572  1.00 65.40 50  A 1 
ATOM 406  C CA  . THR A 1 50  ? -3.995  44.672   18.021  1.00 67.49 50  A 1 
ATOM 407  C C   . THR A 1 50  ? -2.859  45.688   18.010  1.00 69.98 50  A 1 
ATOM 408  O O   . THR A 1 50  ? -3.037  46.778   17.484  1.00 70.14 50  A 1 
ATOM 409  C CB  . THR A 1 50  ? -4.612  44.616   19.434  1.00 66.79 50  A 1 
ATOM 410  O OG1 . THR A 1 50  ? -4.468  43.343   20.024  1.00 60.82 50  A 1 
ATOM 411  C CG2 . THR A 1 50  ? -6.100  44.915   19.384  1.00 59.69 50  A 1 
ATOM 412  N N   . PHE A 1 51  ? -1.676  45.328   18.519  1.00 69.02 51  A 1 
ATOM 413  C CA  . PHE A 1 51  ? -0.486  46.183   18.482  1.00 69.93 51  A 1 
ATOM 414  C C   . PHE A 1 51  ? -0.066  46.498   17.040  1.00 72.47 51  A 1 
ATOM 415  O O   . PHE A 1 51  ? 0.236   47.646   16.739  1.00 72.52 51  A 1 
ATOM 416  C CB  . PHE A 1 51  ? 0.649   45.493   19.240  1.00 68.16 51  A 1 
ATOM 417  C CG  . PHE A 1 51  ? 1.898   46.335   19.309  1.00 62.11 51  A 1 
ATOM 418  C CD1 . PHE A 1 51  ? 2.963   46.127   18.401  1.00 55.36 51  A 1 
ATOM 419  C CD2 . PHE A 1 51  ? 2.006   47.373   20.254  1.00 54.28 51  A 1 
ATOM 420  C CE1 . PHE A 1 51  ? 4.108   46.935   18.447  1.00 48.19 51  A 1 
ATOM 421  C CE2 . PHE A 1 51  ? 3.152   48.185   20.308  1.00 47.51 51  A 1 
ATOM 422  C CZ  . PHE A 1 51  ? 4.192   47.956   19.408  1.00 48.21 51  A 1 
ATOM 423  N N   . PHE A 1 52  ? -0.134  45.548   16.131  1.00 71.31 52  A 1 
ATOM 424  C CA  . PHE A 1 52  ? 0.180   45.737   14.720  1.00 72.69 52  A 1 
ATOM 425  C C   . PHE A 1 52  ? -0.798  46.696   14.030  1.00 75.25 52  A 1 
ATOM 426  O O   . PHE A 1 52  ? -0.366  47.549   13.274  1.00 77.07 52  A 1 
ATOM 427  C CB  . PHE A 1 52  ? 0.174   44.364   14.029  1.00 69.76 52  A 1 
ATOM 428  C CG  . PHE A 1 52  ? 0.598   44.389   12.584  1.00 67.27 52  A 1 
ATOM 429  C CD1 . PHE A 1 52  ? -0.349  44.285   11.554  1.00 61.45 52  A 1 
ATOM 430  C CD2 . PHE A 1 52  ? 1.960   44.505   12.270  1.00 59.72 52  A 1 
ATOM 431  C CE1 . PHE A 1 52  ? 0.066   44.281   10.218  1.00 56.68 52  A 1 
ATOM 432  C CE2 . PHE A 1 52  ? 2.383   44.506   10.933  1.00 56.41 52  A 1 
ATOM 433  C CZ  . PHE A 1 52  ? 1.435   44.395   9.906   1.00 59.12 52  A 1 
ATOM 434  N N   . VAL A 1 53  ? -2.103  46.595   14.331  1.00 72.83 53  A 1 
ATOM 435  C CA  . VAL A 1 53  ? -3.095  47.551   13.816  1.00 74.37 53  A 1 
ATOM 436  C C   . VAL A 1 53  ? -2.819  48.962   14.338  1.00 76.59 53  A 1 
ATOM 437  O O   . VAL A 1 53  ? -2.785  49.900   13.548  1.00 78.26 53  A 1 
ATOM 438  C CB  . VAL A 1 53  ? -4.528  47.103   14.141  1.00 73.31 53  A 1 
ATOM 439  C CG1 . VAL A 1 53  ? -5.579  48.169   13.786  1.00 66.85 53  A 1 
ATOM 440  C CG2 . VAL A 1 53  ? -4.887  45.839   13.346  1.00 67.53 53  A 1 
ATOM 441  N N   . VAL A 1 54  ? -2.564  49.096   15.636  1.00 76.05 54  A 1 
ATOM 442  C CA  . VAL A 1 54  ? -2.224  50.399   16.236  1.00 76.54 54  A 1 
ATOM 443  C C   . VAL A 1 54  ? -0.934  50.961   15.631  1.00 77.73 54  A 1 
ATOM 444  O O   . VAL A 1 54  ? -0.890  52.128   15.255  1.00 77.90 54  A 1 
ATOM 445  C CB  . VAL A 1 54  ? -2.115  50.285   17.769  1.00 75.87 54  A 1 
ATOM 446  C CG1 . VAL A 1 54  ? -1.601  51.577   18.427  1.00 68.82 54  A 1 
ATOM 447  C CG2 . VAL A 1 54  ? -3.488  49.987   18.388  1.00 68.80 54  A 1 
ATOM 448  N N   . LEU A 1 55  ? 0.090   50.130   15.473  1.00 74.71 55  A 1 
ATOM 449  C CA  . LEU A 1 55  ? 1.359   50.505   14.855  1.00 75.02 55  A 1 
ATOM 450  C C   . LEU A 1 55  ? 1.165   50.988   13.414  1.00 77.63 55  A 1 
ATOM 451  O O   . LEU A 1 55  ? 1.691   52.032   13.047  1.00 78.81 55  A 1 
ATOM 452  C CB  . LEU A 1 55  ? 2.294   49.289   14.912  1.00 72.80 55  A 1 
ATOM 453  C CG  . LEU A 1 55  ? 3.691   49.555   14.320  1.00 67.44 55  A 1 
ATOM 454  C CD1 . LEU A 1 55  ? 4.490   50.521   15.193  1.00 61.72 55  A 1 
ATOM 455  C CD2 . LEU A 1 55  ? 4.441   48.235   14.193  1.00 62.24 55  A 1 
ATOM 456  N N   . ILE A 1 56  ? 0.381   50.269   12.604  1.00 76.26 56  A 1 
ATOM 457  C CA  . ILE A 1 56  ? 0.056   50.676   11.233  1.00 77.77 56  A 1 
ATOM 458  C C   . ILE A 1 56  ? -0.648  52.029   11.219  1.00 80.21 56  A 1 
ATOM 459  O O   . ILE A 1 56  ? -0.271  52.888   10.432  1.00 81.71 56  A 1 
ATOM 460  C CB  . ILE A 1 56  ? -0.790  49.595   10.523  1.00 75.35 56  A 1 
ATOM 461  C CG1 . ILE A 1 56  ? 0.108   48.393   10.183  1.00 70.28 56  A 1 
ATOM 462  C CG2 . ILE A 1 56  ? -1.464  50.127   9.241   1.00 67.86 56  A 1 
ATOM 463  C CD1 . ILE A 1 56  ? -0.682  47.164   9.732   1.00 61.40 56  A 1 
ATOM 464  N N   . VAL A 1 57  ? -1.651  52.222   12.088  1.00 80.03 57  A 1 
ATOM 465  C CA  . VAL A 1 57  ? -2.374  53.501   12.164  1.00 80.61 57  A 1 
ATOM 466  C C   . VAL A 1 57  ? -1.427  54.644   12.499  1.00 81.69 57  A 1 
ATOM 467  O O   . VAL A 1 57  ? -1.454  55.672   11.826  1.00 82.21 57  A 1 
ATOM 468  C CB  . VAL A 1 57  ? -3.534  53.410   13.169  1.00 79.83 57  A 1 
ATOM 469  C CG1 . VAL A 1 57  ? -4.183  54.771   13.439  1.00 72.70 57  A 1 
ATOM 470  C CG2 . VAL A 1 57  ? -4.644  52.486   12.636  1.00 71.78 57  A 1 
ATOM 471  N N   . ILE A 1 58  ? -0.531  54.442   13.470  1.00 79.10 58  A 1 
ATOM 472  C CA  . ILE A 1 58  ? 0.465   55.462   13.837  1.00 79.01 58  A 1 
ATOM 473  C C   . ILE A 1 58  ? 1.405   55.755   12.664  1.00 80.49 58  A 1 
ATOM 474  O O   . ILE A 1 58  ? 1.634   56.917   12.322  1.00 80.70 58  A 1 
ATOM 475  C CB  . ILE A 1 58  ? 1.252   55.019   15.097  1.00 78.06 58  A 1 
ATOM 476  C CG1 . ILE A 1 58  ? 0.315   55.013   16.328  1.00 73.58 58  A 1 
ATOM 477  C CG2 . ILE A 1 58  ? 2.460   55.952   15.361  1.00 71.23 58  A 1 
ATOM 478  C CD1 . ILE A 1 58  ? 0.908   54.298   17.553  1.00 65.80 58  A 1 
ATOM 479  N N   . LEU A 1 59  ? 1.936   54.729   11.997  1.00 80.52 59  A 1 
ATOM 480  C CA  . LEU A 1 59  ? 2.846   54.890   10.864  1.00 79.98 59  A 1 
ATOM 481  C C   . LEU A 1 59  ? 2.158   55.561   9.667   1.00 81.61 59  A 1 
ATOM 482  O O   . LEU A 1 59  ? 2.743   56.438   9.041   1.00 82.83 59  A 1 
ATOM 483  C CB  . LEU A 1 59  ? 3.442   53.532   10.471  1.00 78.30 59  A 1 
ATOM 484  C CG  . LEU A 1 59  ? 4.437   52.947   11.491  1.00 74.08 59  A 1 
ATOM 485  C CD1 . LEU A 1 59  ? 4.830   51.526   11.053  1.00 67.75 59  A 1 
ATOM 486  C CD2 . LEU A 1 59  ? 5.718   53.773   11.602  1.00 68.38 59  A 1 
ATOM 487  N N   . VAL A 1 60  ? 0.904   55.199   9.366   1.00 82.67 60  A 1 
ATOM 488  C CA  . VAL A 1 60  ? 0.104   55.841   8.308   1.00 82.46 60  A 1 
ATOM 489  C C   . VAL A 1 60  ? -0.133  57.313   8.615   1.00 82.50 60  A 1 
ATOM 490  O O   . VAL A 1 60  ? 0.035   58.145   7.723   1.00 82.10 60  A 1 
ATOM 491  C CB  . VAL A 1 60  ? -1.227  55.095   8.097   1.00 80.55 60  A 1 
ATOM 492  C CG1 . VAL A 1 60  ? -2.221  55.862   7.221   1.00 73.79 60  A 1 
ATOM 493  C CG2 . VAL A 1 60  ? -0.974  53.749   7.403   1.00 73.34 60  A 1 
ATOM 494  N N   . LEU A 1 61  ? -0.454  57.661   9.869   1.00 83.43 61  A 1 
ATOM 495  C CA  . LEU A 1 61  ? -0.606  59.062   10.271  1.00 82.72 61  A 1 
ATOM 496  C C   . LEU A 1 61  ? 0.701   59.841   10.090  1.00 82.57 61  A 1 
ATOM 497  O O   . LEU A 1 61  ? 0.675   60.938   9.548   1.00 82.16 61  A 1 
ATOM 498  C CB  . LEU A 1 61  ? -1.093  59.138   11.726  1.00 82.85 61  A 1 
ATOM 499  C CG  . LEU A 1 61  ? -2.575  58.732   11.928  1.00 75.86 61  A 1 
ATOM 500  C CD1 . LEU A 1 61  ? -2.873  58.648   13.420  1.00 69.61 61  A 1 
ATOM 501  C CD2 . LEU A 1 61  ? -3.533  59.739   11.296  1.00 70.67 61  A 1 
ATOM 502  N N   . LEU A 1 62  ? 1.844   59.256   10.468  1.00 81.40 62  A 1 
ATOM 503  C CA  . LEU A 1 62  ? 3.161   59.881   10.264  1.00 79.81 62  A 1 
ATOM 504  C C   . LEU A 1 62  ? 3.510   60.041   8.778   1.00 81.09 62  A 1 
ATOM 505  O O   . LEU A 1 62  ? 4.086   61.055   8.393   1.00 81.42 62  A 1 
ATOM 506  C CB  . LEU A 1 62  ? 4.232   59.040   10.967  1.00 79.30 62  A 1 
ATOM 507  C CG  . LEU A 1 62  ? 4.191   59.107   12.509  1.00 74.93 62  A 1 
ATOM 508  C CD1 . LEU A 1 62  ? 5.150   58.074   13.089  1.00 69.23 62  A 1 
ATOM 509  C CD2 . LEU A 1 62  ? 4.590   60.484   13.034  1.00 69.76 62  A 1 
ATOM 510  N N   . VAL A 1 63  ? 3.141   59.079   7.916   1.00 83.07 63  A 1 
ATOM 511  C CA  . VAL A 1 63  ? 3.302   59.192   6.457   1.00 81.61 63  A 1 
ATOM 512  C C   . VAL A 1 63  ? 2.444   60.322   5.902   1.00 81.99 63  A 1 
ATOM 513  O O   . VAL A 1 63  ? 2.947   61.141   5.131   1.00 81.84 63  A 1 
ATOM 514  C CB  . VAL A 1 63  ? 2.983   57.858   5.758   1.00 79.92 63  A 1 
ATOM 515  C CG1 . VAL A 1 63  ? 2.869   57.988   4.236   1.00 73.79 63  A 1 
ATOM 516  C CG2 . VAL A 1 63  ? 4.077   56.825   6.033   1.00 73.87 63  A 1 
ATOM 517  N N   . ILE A 1 64  ? 1.167   60.393   6.307   1.00 84.95 64  A 1 
ATOM 518  C CA  . ILE A 1 64  ? 0.259   61.464   5.873   1.00 84.27 64  A 1 
ATOM 519  C C   . ILE A 1 64  ? 0.785   62.825   6.309   1.00 83.23 64  A 1 
ATOM 520  O O   . ILE A 1 64  ? 0.777   63.757   5.505   1.00 81.34 64  A 1 
ATOM 521  C CB  . ILE A 1 64  ? -1.174  61.215   6.405   1.00 84.18 64  A 1 
ATOM 522  C CG1 . ILE A 1 64  ? -1.796  59.990   5.696   1.00 80.97 64  A 1 
ATOM 523  C CG2 . ILE A 1 64  ? -2.072  62.448   6.205   1.00 79.94 64  A 1 
ATOM 524  C CD1 . ILE A 1 64  ? -3.066  59.466   6.367   1.00 74.35 64  A 1 
ATOM 525  N N   . ASP A 1 65  ? 1.288   62.951   7.534   1.00 84.51 65  A 1 
ATOM 526  C CA  . ASP A 1 65  ? 1.830   64.199   8.051   1.00 81.86 65  A 1 
ATOM 527  C C   . ASP A 1 65  ? 3.083   64.629   7.272   1.00 81.68 65  A 1 
ATOM 528  O O   . ASP A 1 65  ? 3.167   65.765   6.812   1.00 80.38 65  A 1 
ATOM 529  C CB  . ASP A 1 65  ? 2.084   64.050   9.557   1.00 80.09 65  A 1 
ATOM 530  C CG  . ASP A 1 65  ? 2.066   65.382   10.301  1.00 72.43 65  A 1 
ATOM 531  O OD1 . ASP A 1 65  ? 1.213   66.236   9.950   1.00 66.03 65  A 1 
ATOM 532  O OD2 . ASP A 1 65  ? 2.863   65.523   11.249  1.00 64.60 65  A 1 
ATOM 533  N N   . ALA A 1 66  ? 3.996   63.672   6.990   1.00 81.60 66  A 1 
ATOM 534  C CA  . ALA A 1 66  ? 5.172   63.941   6.163   1.00 79.63 66  A 1 
ATOM 535  C C   . ALA A 1 66  ? 4.806   64.342   4.723   1.00 80.30 66  A 1 
ATOM 536  O O   . ALA A 1 66  ? 5.386   65.271   4.170   1.00 79.63 66  A 1 
ATOM 537  C CB  . ALA A 1 66  ? 6.077   62.708   6.189   1.00 78.19 66  A 1 
ATOM 538  N N   . VAL A 1 67  ? 3.819   63.701   4.100   1.00 81.95 67  A 1 
ATOM 539  C CA  . VAL A 1 67  ? 3.323   64.066   2.759   1.00 81.19 67  A 1 
ATOM 540  C C   . VAL A 1 67  ? 2.678   65.455   2.772   1.00 80.70 67  A 1 
ATOM 541  O O   . VAL A 1 67  ? 2.881   66.228   1.839   1.00 79.82 67  A 1 
ATOM 542  C CB  . VAL A 1 67  ? 2.328   63.016   2.231   1.00 80.50 67  A 1 
ATOM 543  C CG1 . VAL A 1 67  ? 1.603   63.456   0.959   1.00 73.78 67  A 1 
ATOM 544  C CG2 . VAL A 1 67  ? 3.055   61.715   1.890   1.00 74.44 67  A 1 
ATOM 545  N N   . ARG A 1 68  ? 1.919   65.775   3.822   1.00 83.62 68  A 1 
ATOM 546  C CA  . ARG A 1 68  ? 1.301   67.087   3.986   1.00 82.62 68  A 1 
ATOM 547  C C   . ARG A 1 68  ? 2.350   68.182   4.129   1.00 81.27 68  A 1 
ATOM 548  O O   . ARG A 1 68  ? 2.203   69.232   3.513   1.00 78.74 68  A 1 
ATOM 549  C CB  . ARG A 1 68  ? 0.354   67.044   5.186   1.00 81.32 68  A 1 
ATOM 550  C CG  . ARG A 1 68  ? -0.480  68.328   5.291   1.00 71.75 68  A 1 
ATOM 551  C CD  . ARG A 1 68  ? -1.377  68.257   6.530   1.00 69.58 68  A 1 
ATOM 552  N NE  . ARG A 1 68  ? -2.242  69.449   6.631   1.00 62.26 68  A 1 
ATOM 553  C CZ  . ARG A 1 68  ? -3.091  69.715   7.620   1.00 56.28 68  A 1 
ATOM 554  N NH1 . ARG A 1 68  ? -3.203  68.909   8.634   1.00 52.35 68  A 1 
ATOM 555  N NH2 . ARG A 1 68  ? -3.827  70.779   7.576   1.00 50.28 68  A 1 
ATOM 556  N N   . GLU A 1 69  ? 3.418   67.936   4.893   1.00 81.28 69  A 1 
ATOM 557  C CA  . GLU A 1 69  ? 4.558   68.847   4.978   1.00 78.66 69  A 1 
ATOM 558  C C   . GLU A 1 69  ? 5.225   69.039   3.612   1.00 78.40 69  A 1 
ATOM 559  O O   . GLU A 1 69  ? 5.424   70.176   3.206   1.00 77.21 69  A 1 
ATOM 560  C CB  . GLU A 1 69  ? 5.599   68.372   5.999   1.00 76.88 69  A 1 
ATOM 561  C CG  . GLU A 1 69  ? 5.409   68.982   7.392   1.00 68.61 69  A 1 
ATOM 562  C CD  . GLU A 1 69  ? 6.681   68.904   8.262   1.00 64.86 69  A 1 
ATOM 563  O OE1 . GLU A 1 69  ? 6.877   69.827   9.094   1.00 56.88 69  A 1 
ATOM 564  O OE2 . GLU A 1 69  ? 7.491   67.981   8.054   1.00 57.85 69  A 1 
ATOM 565  N N   . ILE A 1 70  ? 5.500   67.974   2.866   1.00 79.78 70  A 1 
ATOM 566  C CA  . ILE A 1 70  ? 6.111   68.058   1.534   1.00 78.74 70  A 1 
ATOM 567  C C   . ILE A 1 70  ? 5.263   68.925   0.607   1.00 78.02 70  A 1 
ATOM 568  O O   . ILE A 1 70  ? 5.783   69.881   0.036   1.00 75.60 70  A 1 
ATOM 569  C CB  . ILE A 1 70  ? 6.356   66.651   0.936   1.00 77.91 70  A 1 
ATOM 570  C CG1 . ILE A 1 70  ? 7.454   65.922   1.723   1.00 72.50 70  A 1 
ATOM 571  C CG2 . ILE A 1 70  ? 6.759   66.746   -0.550  1.00 72.88 70  A 1 
ATOM 572  C CD1 . ILE A 1 70  ? 7.518   64.417   1.436   1.00 68.99 70  A 1 
ATOM 573  N N   . ARG A 1 71  ? 3.948   68.659   0.494   1.00 80.37 71  A 1 
ATOM 574  C CA  . ARG A 1 71  ? 3.043   69.458   -0.349  1.00 79.07 71  A 1 
ATOM 575  C C   . ARG A 1 71  ? 3.005   70.922   0.060   1.00 77.34 71  A 1 
ATOM 576  O O   . ARG A 1 71  ? 3.051   71.795   -0.800  1.00 74.62 71  A 1 
ATOM 577  C CB  . ARG A 1 71  ? 1.618   68.893   -0.301  1.00 78.32 71  A 1 
ATOM 578  C CG  . ARG A 1 71  ? 1.495   67.610   -1.134  1.00 69.68 71  A 1 
ATOM 579  C CD  . ARG A 1 71  ? 0.032   67.167   -1.130  1.00 67.34 71  A 1 
ATOM 580  N NE  . ARG A 1 71  ? -0.144  65.963   -1.968  1.00 60.07 71  A 1 
ATOM 581  C CZ  . ARG A 1 71  ? -1.307  65.385   -2.248  1.00 53.88 71  A 1 
ATOM 582  N NH1 . ARG A 1 71  ? -2.431  65.839   -1.787  1.00 50.89 71  A 1 
ATOM 583  N NH2 . ARG A 1 71  ? -1.337  64.329   -3.012  1.00 48.55 71  A 1 
ATOM 584  N N   . LYS A 1 72  ? 2.974   71.172   1.375   1.00 78.56 72  A 1 
ATOM 585  C CA  . LYS A 1 72  ? 2.970   72.546   1.883   1.00 76.85 72  A 1 
ATOM 586  C C   . LYS A 1 72  ? 4.228   73.302   1.473   1.00 74.88 72  A 1 
ATOM 587  O O   . LYS A 1 72  ? 4.152   74.489   1.191   1.00 71.18 72  A 1 
ATOM 588  C CB  . LYS A 1 72  ? 2.810   72.508   3.407   1.00 76.08 72  A 1 
ATOM 589  C CG  . LYS A 1 72  ? 2.625   73.910   4.000   1.00 69.36 72  A 1 
ATOM 590  C CD  . LYS A 1 72  ? 2.505   73.827   5.525   1.00 67.42 72  A 1 
ATOM 591  C CE  . LYS A 1 72  ? 2.333   75.242   6.092   1.00 60.23 72  A 1 
ATOM 592  N NZ  . LYS A 1 72  ? 2.327   75.226   7.581   1.00 56.15 72  A 1 
ATOM 593  N N   . TYR A 1 73  ? 5.383   72.650   1.452   1.00 74.86 73  A 1 
ATOM 594  C CA  . TYR A 1 73  ? 6.633   73.264   1.021   1.00 70.90 73  A 1 
ATOM 595  C C   . TYR A 1 73  ? 6.729   73.379   -0.505  1.00 69.46 73  A 1 
ATOM 596  O O   . TYR A 1 73  ? 7.160   74.429   -0.973  1.00 65.25 73  A 1 
ATOM 597  C CB  . TYR A 1 73  ? 7.829   72.551   1.644   1.00 69.60 73  A 1 
ATOM 598  C CG  . TYR A 1 73  ? 7.968   72.798   3.127   1.00 67.66 73  A 1 
ATOM 599  C CD1 . TYR A 1 73  ? 8.151   74.108   3.616   1.00 62.85 73  A 1 
ATOM 600  C CD2 . TYR A 1 73  ? 7.858   71.731   4.038   1.00 62.69 73  A 1 
ATOM 601  C CE1 . TYR A 1 73  ? 8.182   74.360   5.005   1.00 59.29 73  A 1 
ATOM 602  C CE2 . TYR A 1 73  ? 7.892   71.971   5.424   1.00 59.48 73  A 1 
ATOM 603  C CZ  . TYR A 1 73  ? 8.028   73.289   5.907   1.00 59.76 73  A 1 
ATOM 604  O OH  . TYR A 1 73  ? 7.993   73.531   7.247   1.00 56.96 73  A 1 
ATOM 605  N N   . ASP A 1 74  ? 6.255   72.397   -1.285  1.00 70.95 74  A 1 
ATOM 606  C CA  . ASP A 1 74  ? 6.206   72.490   -2.752  1.00 68.40 74  A 1 
ATOM 607  C C   . ASP A 1 74  ? 5.380   73.698   -3.214  1.00 68.02 74  A 1 
ATOM 608  O O   . ASP A 1 74  ? 5.862   74.502   -4.011  1.00 63.47 74  A 1 
ATOM 609  C CB  . ASP A 1 74  ? 5.684   71.180   -3.372  1.00 64.53 74  A 1 
ATOM 610  C CG  . ASP A 1 74  ? 6.712   70.034   -3.390  1.00 59.49 74  A 1 
ATOM 611  O OD1 . ASP A 1 74  ? 7.938   70.305   -3.351  1.00 55.44 74  A 1 
ATOM 612  O OD2 . ASP A 1 74  ? 6.266   68.868   -3.491  1.00 54.55 74  A 1 
ATOM 613  N N   . ASP A 1 75  ? 4.211   73.948   -2.621  1.00 68.55 75  A 1 
ATOM 614  C CA  . ASP A 1 75  ? 3.393   75.136   -2.918  1.00 67.35 75  A 1 
ATOM 615  C C   . ASP A 1 75  ? 4.106   76.453   -2.566  1.00 67.26 75  A 1 
ATOM 616  O O   . ASP A 1 75  ? 3.884   77.500   -3.187  1.00 63.19 75  A 1 
ATOM 617  C CB  . ASP A 1 75  ? 2.087   75.078   -2.108  1.00 63.26 75  A 1 
ATOM 618  C CG  . ASP A 1 75  ? 1.090   74.008   -2.542  1.00 58.09 75  A 1 
ATOM 619  O OD1 . ASP A 1 75  ? 1.161   73.524   -3.688  1.00 53.34 75  A 1 
ATOM 620  O OD2 . ASP A 1 75  ? 0.192   73.716   -1.712  1.00 52.15 75  A 1 
ATOM 621  N N   . VAL A 1 76  ? 4.945   76.432   -1.545  1.00 63.76 76  A 1 
ATOM 622  C CA  . VAL A 1 76  ? 5.722   77.600   -1.133  1.00 62.90 76  A 1 
ATOM 623  C C   . VAL A 1 76  ? 6.921   77.821   -2.062  1.00 63.16 76  A 1 
ATOM 624  O O   . VAL A 1 76  ? 7.358   78.958   -2.201  1.00 58.48 76  A 1 
ATOM 625  C CB  . VAL A 1 76  ? 6.121   77.505   0.353   1.00 59.57 76  A 1 
ATOM 626  C CG1 . VAL A 1 76  ? 7.039   78.641   0.825   1.00 54.65 76  A 1 
ATOM 627  C CG2 . VAL A 1 76  ? 4.877   77.584   1.249   1.00 55.24 76  A 1 
ATOM 628  N N   . THR A 1 77  ? 7.449   76.799   -2.742  1.00 61.83 77  A 1 
ATOM 629  C CA  . THR A 1 77  ? 8.576   76.938   -3.689  1.00 60.80 77  A 1 
ATOM 630  C C   . THR A 1 77  ? 8.252   77.926   -4.793  1.00 61.11 77  A 1 
ATOM 631  O O   . THR A 1 77  ? 9.096   78.759   -5.123  1.00 57.69 77  A 1 
ATOM 632  C CB  . THR A 1 77  ? 8.975   75.624   -4.380  1.00 58.41 77  A 1 
ATOM 633  O OG1 . THR A 1 77  ? 8.852   74.512   -3.545  1.00 54.50 77  A 1 
ATOM 634  C CG2 . THR A 1 77  ? 10.432  75.651   -4.843  1.00 53.72 77  A 1 
ATOM 635  N N   . GLU A 1 78  ? 7.033   77.877   -5.340  1.00 59.97 78  A 1 
ATOM 636  C CA  . GLU A 1 78  ? 6.605   78.828   -6.373  1.00 58.20 78  A 1 
ATOM 637  C C   . GLU A 1 78  ? 6.629   80.275   -5.844  1.00 58.50 78  A 1 
ATOM 638  O O   . GLU A 1 78  ? 7.078   81.181   -6.541  1.00 55.71 78  A 1 
ATOM 639  C CB  . GLU A 1 78  ? 5.201   78.484   -6.873  1.00 54.49 78  A 1 
ATOM 640  C CG  . GLU A 1 78  ? 5.158   77.187   -7.692  1.00 50.05 78  A 1 
ATOM 641  C CD  . GLU A 1 78  ? 3.825   77.002   -8.423  1.00 47.63 78  A 1 
ATOM 642  O OE1 . GLU A 1 78  ? 3.831   76.250   -9.426  1.00 43.16 78  A 1 
ATOM 643  O OE2 . GLU A 1 78  ? 2.832   77.617   -8.001  1.00 43.71 78  A 1 
ATOM 644  N N   . LYS A 1 79  ? 6.213   80.510   -4.593  1.00 59.70 79  A 1 
ATOM 645  C CA  . LYS A 1 79  ? 6.225   81.846   -3.972  1.00 59.07 79  A 1 
ATOM 646  C C   . LYS A 1 79  ? 7.637   82.314   -3.608  1.00 58.80 79  A 1 
ATOM 647  O O   . LYS A 1 79  ? 7.933   83.500   -3.751  1.00 56.82 79  A 1 
ATOM 648  C CB  . LYS A 1 79  ? 5.324   81.862   -2.734  1.00 56.48 79  A 1 
ATOM 649  C CG  . LYS A 1 79  ? 3.847   81.701   -3.120  1.00 53.06 79  A 1 
ATOM 650  C CD  . LYS A 1 79  ? 2.965   81.782   -1.879  1.00 50.73 79  A 1 
ATOM 651  C CE  . LYS A 1 79  ? 1.506   81.604   -2.290  1.00 45.87 79  A 1 
ATOM 652  N NZ  . LYS A 1 79  ? 0.590   81.613   -1.133  1.00 42.44 79  A 1 
ATOM 653  N N   . VAL A 1 80  ? 8.502   81.442   -3.138  1.00 58.29 80  A 1 
ATOM 654  C CA  . VAL A 1 80  ? 9.866   81.776   -2.701  1.00 57.98 80  A 1 
ATOM 655  C C   . VAL A 1 80  ? 10.797  82.026   -3.895  1.00 58.23 80  A 1 
ATOM 656  O O   . VAL A 1 80  ? 11.634  82.927   -3.822  1.00 54.98 80  A 1 
ATOM 657  C CB  . VAL A 1 80  ? 10.425  80.704   -1.759  1.00 55.87 80  A 1 
ATOM 658  C CG1 . VAL A 1 80  ? 11.886  80.939   -1.394  1.00 52.92 80  A 1 
ATOM 659  C CG2 . VAL A 1 80  ? 9.636   80.690   -0.442  1.00 53.35 80  A 1 
ATOM 660  N N   . ASN A 1 81  ? 10.603  81.324   -5.019  1.00 60.84 81  A 1 
ATOM 661  C CA  . ASN A 1 81  ? 11.326  81.611   -6.267  1.00 60.12 81  A 1 
ATOM 662  C C   . ASN A 1 81  ? 11.069  83.034   -6.774  1.00 60.29 81  A 1 
ATOM 663  O O   . ASN A 1 81  ? 11.954  83.627   -7.385  1.00 57.89 81  A 1 
ATOM 664  C CB  . ASN A 1 81  ? 10.954  80.583   -7.348  1.00 57.23 81  A 1 
ATOM 665  C CG  . ASN A 1 81  ? 11.927  79.413   -7.454  1.00 53.30 81  A 1 
ATOM 666  O OD1 . ASN A 1 81  ? 13.065  79.456   -7.030  1.00 50.22 81  A 1 
ATOM 667  N ND2 . ASN A 1 81  ? 11.513  78.343   -8.100  1.00 48.88 81  A 1 
ATOM 668  N N   . LEU A 1 82  ? 9.891   83.585   -6.498  1.00 53.94 82  A 1 
ATOM 669  C CA  . LEU A 1 82  ? 9.583   84.986   -6.826  1.00 51.67 82  A 1 
ATOM 670  C C   . LEU A 1 82  ? 10.370  85.987   -5.973  1.00 53.19 82  A 1 
ATOM 671  O O   . LEU A 1 82  ? 10.568  87.120   -6.414  1.00 49.82 82  A 1 
ATOM 672  C CB  . LEU A 1 82  ? 8.072   85.202   -6.670  1.00 46.60 82  A 1 
ATOM 673  C CG  . LEU A 1 82  ? 7.226   84.595   -7.808  1.00 43.68 82  A 1 
ATOM 674  C CD1 . LEU A 1 82  ? 5.781   84.411   -7.365  1.00 41.25 82  A 1 
ATOM 675  C CD2 . LEU A 1 82  ? 7.246   85.502   -9.032  1.00 41.12 82  A 1 
ATOM 676  N N   . GLN A 1 83  ? 10.828  85.621   -4.781  1.00 58.14 83  A 1 
ATOM 677  C CA  . GLN A 1 83  ? 11.500  86.543   -3.851  1.00 57.59 83  A 1 
ATOM 678  C C   . GLN A 1 83  ? 13.036  86.562   -3.962  1.00 58.63 83  A 1 
ATOM 679  O O   . GLN A 1 83  ? 13.652  87.333   -3.236  1.00 54.82 83  A 1 
ATOM 680  C CB  . GLN A 1 83  ? 11.033  86.291   -2.411  1.00 53.34 83  A 1 
ATOM 681  C CG  . GLN A 1 83  ? 9.648   86.907   -2.176  1.00 49.86 83  A 1 
ATOM 682  C CD  . GLN A 1 83  ? 9.249   86.935   -0.693  1.00 45.85 83  A 1 
ATOM 683  O OE1 . GLN A 1 83  ? 9.772   86.233   0.146   1.00 42.46 83  A 1 
ATOM 684  N NE2 . GLN A 1 83  ? 8.293   87.764   -0.333  1.00 40.24 83  A 1 
ATOM 685  N N   . ASN A 1 84  ? 13.662  85.740   -4.845  1.00 59.62 84  A 1 
ATOM 686  C CA  . ASN A 1 84  ? 15.122  85.718   -5.069  1.00 59.89 84  A 1 
ATOM 687  C C   . ASN A 1 84  ? 15.984  85.768   -3.792  1.00 61.34 84  A 1 
ATOM 688  O O   . ASN A 1 84  ? 17.080  86.338   -3.793  1.00 57.34 84  A 1 
ATOM 689  C CB  . ASN A 1 84  ? 15.522  86.797   -6.101  1.00 55.80 84  A 1 
ATOM 690  C CG  . ASN A 1 84  ? 15.342  86.365   -7.545  1.00 52.38 84  A 1 
ATOM 691  O OD1 . ASN A 1 84  ? 15.243  85.201   -7.878  1.00 48.40 84  A 1 
ATOM 692  N ND2 . ASN A 1 84  ? 15.358  87.309   -8.462  1.00 46.82 84  A 1 
ATOM 693  N N   . ASN A 1 85  ? 15.498  85.257   -2.687  1.00 64.91 85  A 1 
ATOM 694  C CA  . ASN A 1 85  ? 16.215  85.272   -1.418  1.00 65.18 85  A 1 
ATOM 695  C C   . ASN A 1 85  ? 16.893  83.905   -1.208  1.00 66.97 85  A 1 
ATOM 696  O O   . ASN A 1 85  ? 16.213  82.937   -0.849  1.00 62.87 85  A 1 
ATOM 697  C CB  . ASN A 1 85  ? 15.281  85.694   -0.288  1.00 60.19 85  A 1 
ATOM 698  C CG  . ASN A 1 85  ? 16.053  86.042   0.978   1.00 55.83 85  A 1 
ATOM 699  O OD1 . ASN A 1 85  ? 17.232  85.763   1.127   1.00 50.99 85  A 1 
ATOM 700  N ND2 . ASN A 1 85  ? 15.402  86.680   1.934   1.00 49.62 85  A 1 
ATOM 701  N N   . PRO A 1 86  ? 18.213  83.773   -1.404  1.00 62.80 86  A 1 
ATOM 702  C CA  . PRO A 1 86  ? 18.910  82.490   -1.363  1.00 63.31 86  A 1 
ATOM 703  C C   . PRO A 1 86  ? 18.794  81.795   0.000   1.00 65.18 86  A 1 
ATOM 704  O O   . PRO A 1 86  ? 18.628  80.583   0.052   1.00 61.79 86  A 1 
ATOM 705  C CB  . PRO A 1 86  ? 20.365  82.806   -1.754  1.00 60.54 86  A 1 
ATOM 706  C CG  . PRO A 1 86  ? 20.533  84.289   -1.445  1.00 59.31 86  A 1 
ATOM 707  C CD  . PRO A 1 86  ? 19.147  84.861   -1.713  1.00 61.17 86  A 1 
ATOM 708  N N   . GLY A 1 87  ? 18.785  82.546   1.107   1.00 65.00 87  A 1 
ATOM 709  C CA  . GLY A 1 87  ? 18.617  81.980   2.446   1.00 66.16 87  A 1 
ATOM 710  C C   . GLY A 1 87  ? 17.231  81.376   2.672   1.00 69.23 87  A 1 
ATOM 711  O O   . GLY A 1 87  ? 17.107  80.313   3.294   1.00 65.93 87  A 1 
ATOM 712  N N   . ALA A 1 88  ? 16.172  81.967   2.112   1.00 68.49 88  A 1 
ATOM 713  C CA  . ALA A 1 88  ? 14.824  81.405   2.182   1.00 69.07 88  A 1 
ATOM 714  C C   . ALA A 1 88  ? 14.708  80.117   1.363   1.00 70.73 88  A 1 
ATOM 715  O O   . ALA A 1 88  ? 14.063  79.157   1.794   1.00 68.79 88  A 1 
ATOM 716  C CB  . ALA A 1 88  ? 13.815  82.470   1.717   1.00 65.47 88  A 1 
ATOM 717  N N   . MET A 1 89  ? 15.392  80.069   0.213   1.00 71.28 89  A 1 
ATOM 718  C CA  . MET A 1 89  ? 15.436  78.884   -0.643  1.00 71.76 89  A 1 
ATOM 719  C C   . MET A 1 89  ? 16.178  77.721   0.035   1.00 74.17 89  A 1 
ATOM 720  O O   . MET A 1 89  ? 15.710  76.590   0.013   1.00 71.88 89  A 1 
ATOM 721  C CB  . MET A 1 89  ? 16.087  79.272   -1.976  1.00 68.18 89  A 1 
ATOM 722  C CG  . MET A 1 89  ? 15.825  78.228   -3.069  1.00 61.51 89  A 1 
ATOM 723  S SD  . MET A 1 89  ? 14.093  78.122   -3.570  1.00 56.22 89  A 1 
ATOM 724  C CE  . MET A 1 89  ? 14.263  77.106   -5.067  1.00 50.56 89  A 1 
ATOM 725  N N   . GLU A 1 90  ? 17.297  78.004   0.692   1.00 72.38 90  A 1 
ATOM 726  C CA  . GLU A 1 90  ? 18.027  76.988   1.451   1.00 72.93 90  A 1 
ATOM 727  C C   . GLU A 1 90  ? 17.223  76.477   2.654   1.00 74.93 90  A 1 
ATOM 728  O O   . GLU A 1 90  ? 17.129  75.262   2.863   1.00 72.80 90  A 1 
ATOM 729  C CB  . GLU A 1 90  ? 19.388  77.525   1.920   1.00 69.73 90  A 1 
ATOM 730  C CG  . GLU A 1 90  ? 20.381  77.635   0.757   1.00 64.02 90  A 1 
ATOM 731  C CD  . GLU A 1 90  ? 21.820  77.888   1.224   1.00 59.89 90  A 1 
ATOM 732  O OE1 . GLU A 1 90  ? 22.737  77.670   0.396   1.00 55.25 90  A 1 
ATOM 733  O OE2 . GLU A 1 90  ? 22.031  78.237   2.408   1.00 56.13 90  A 1 
ATOM 734  N N   . HIS A 1 91  ? 16.574  77.368   3.395   1.00 75.76 91  A 1 
ATOM 735  C CA  . HIS A 1 91  ? 15.700  76.988   4.514   1.00 76.21 91  A 1 
ATOM 736  C C   . HIS A 1 91  ? 14.517  76.131   4.054   1.00 78.08 91  A 1 
ATOM 737  O O   . HIS A 1 91  ? 14.161  75.138   4.693   1.00 76.50 91  A 1 
ATOM 738  C CB  . HIS A 1 91  ? 15.199  78.256   5.193   1.00 73.78 91  A 1 
ATOM 739  C CG  . HIS A 1 91  ? 14.521  77.960   6.498   1.00 69.02 91  A 1 
ATOM 740  N ND1 . HIS A 1 91  ? 15.164  77.601   7.660   1.00 62.33 91  A 1 
ATOM 741  C CD2 . HIS A 1 91  ? 13.172  77.986   6.785   1.00 60.72 91  A 1 
ATOM 742  C CE1 . HIS A 1 91  ? 14.238  77.432   8.616   1.00 58.38 91  A 1 
ATOM 743  N NE2 . HIS A 1 91  ? 13.006  77.647   8.130   1.00 59.63 91  A 1 
ATOM 744  N N   . PHE A 1 92  ? 13.949  76.488   2.899   1.00 76.25 92  A 1 
ATOM 745  C CA  . PHE A 1 92  ? 12.905  75.699   2.264   1.00 76.78 92  A 1 
ATOM 746  C C   . PHE A 1 92  ? 13.400  74.278   1.909   1.00 78.04 92  A 1 
ATOM 747  O O   . PHE A 1 92  ? 12.778  73.298   2.308   1.00 76.72 92  A 1 
ATOM 748  C CB  . PHE A 1 92  ? 12.392  76.448   1.027   1.00 74.62 92  A 1 
ATOM 749  C CG  . PHE A 1 92  ? 11.427  75.610   0.235   1.00 70.84 92  A 1 
ATOM 750  C CD1 . PHE A 1 92  ? 11.894  74.794   -0.807  1.00 65.33 92  A 1 
ATOM 751  C CD2 . PHE A 1 92  ? 10.081  75.563   0.623   1.00 64.73 92  A 1 
ATOM 752  C CE1 . PHE A 1 92  ? 11.015  73.900   -1.444  1.00 60.18 92  A 1 
ATOM 753  C CE2 . PHE A 1 92  ? 9.202   74.678   -0.016  1.00 59.91 92  A 1 
ATOM 754  C CZ  . PHE A 1 92  ? 9.670   73.841   -1.029  1.00 59.84 92  A 1 
ATOM 755  N N   . HIS A 1 93  ? 14.527  74.169   1.224   1.00 76.39 93  A 1 
ATOM 756  C CA  . HIS A 1 93  ? 15.087  72.873   0.848   1.00 76.74 93  A 1 
ATOM 757  C C   . HIS A 1 93  ? 15.494  72.025   2.054   1.00 77.72 93  A 1 
ATOM 758  O O   . HIS A 1 93  ? 15.262  70.814   2.052   1.00 76.73 93  A 1 
ATOM 759  C CB  . HIS A 1 93  ? 16.284  73.086   -0.084  1.00 75.22 93  A 1 
ATOM 760  C CG  . HIS A 1 93  ? 15.881  73.401   -1.498  1.00 71.33 93  A 1 
ATOM 761  N ND1 . HIS A 1 93  ? 15.073  72.628   -2.304  1.00 62.82 93  A 1 
ATOM 762  C CD2 . HIS A 1 93  ? 16.280  74.478   -2.253  1.00 62.96 93  A 1 
ATOM 763  C CE1 . HIS A 1 93  ? 14.995  73.231   -3.505  1.00 61.30 93  A 1 
ATOM 764  N NE2 . HIS A 1 93  ? 15.713  74.342   -3.510  1.00 62.29 93  A 1 
ATOM 765  N N   . MET A 1 94  ? 16.018  72.664   3.127   1.00 78.24 94  A 1 
ATOM 766  C CA  . MET A 1 94  ? 16.310  71.985   4.394   1.00 78.61 94  A 1 
ATOM 767  C C   . MET A 1 94  ? 15.052  71.309   4.968   1.00 79.73 94  A 1 
ATOM 768  O O   . MET A 1 94  ? 15.076  70.122   5.305   1.00 79.00 94  A 1 
ATOM 769  C CB  . MET A 1 94  ? 16.883  73.003   5.381   1.00 76.74 94  A 1 
ATOM 770  C CG  . MET A 1 94  ? 17.129  72.397   6.774   1.00 69.91 94  A 1 
ATOM 771  S SD  . MET A 1 94  ? 17.503  73.639   8.038   1.00 64.85 94  A 1 
ATOM 772  C CE  . MET A 1 94  ? 17.158  72.698   9.527   1.00 57.64 94  A 1 
ATOM 773  N N   . LYS A 1 95  ? 13.929  72.029   5.035   1.00 78.60 95  A 1 
ATOM 774  C CA  . LYS A 1 95  ? 12.655  71.493   5.530   1.00 78.51 95  A 1 
ATOM 775  C C   . LYS A 1 95  ? 12.085  70.412   4.604   1.00 79.20 95  A 1 
ATOM 776  O O   . LYS A 1 95  ? 11.654  69.374   5.095   1.00 78.81 95  A 1 
ATOM 777  C CB  . LYS A 1 95  ? 11.649  72.627   5.732   1.00 77.23 95  A 1 
ATOM 778  C CG  . LYS A 1 95  ? 12.008  73.475   6.955   1.00 70.90 95  A 1 
ATOM 779  C CD  . LYS A 1 95  ? 10.972  74.585   7.131   1.00 66.32 95  A 1 
ATOM 780  C CE  . LYS A 1 95  ? 11.304  75.409   8.365   1.00 58.67 95  A 1 
ATOM 781  N NZ  . LYS A 1 95  ? 10.394  76.574   8.497   1.00 53.16 95  A 1 
ATOM 782  N N   . LEU A 1 96  ? 12.141  70.619   3.298   1.00 78.25 96  A 1 
ATOM 783  C CA  . LEU A 1 96  ? 11.681  69.650   2.303   1.00 78.66 96  A 1 
ATOM 784  C C   . LEU A 1 96  ? 12.464  68.329   2.408   1.00 79.48 96  A 1 
ATOM 785  O O   . LEU A 1 96  ? 11.863  67.263   2.500   1.00 78.83 96  A 1 
ATOM 786  C CB  . LEU A 1 96  ? 11.813  70.283   0.910   1.00 77.45 96  A 1 
ATOM 787  C CG  . LEU A 1 96  ? 11.334  69.364   -0.237  1.00 72.70 96  A 1 
ATOM 788  C CD1 . LEU A 1 96  ? 9.839   69.074   -0.143  1.00 68.19 96  A 1 
ATOM 789  C CD2 . LEU A 1 96  ? 11.618  70.009   -1.586  1.00 67.44 96  A 1 
ATOM 790  N N   . PHE A 1 97  ? 13.803  68.395   2.470   1.00 81.32 97  A 1 
ATOM 791  C CA  . PHE A 1 97  ? 14.620  67.186   2.591   1.00 80.87 97  A 1 
ATOM 792  C C   . PHE A 1 97  ? 14.429  66.480   3.937   1.00 81.39 97  A 1 
ATOM 793  O O   . PHE A 1 97  ? 14.452  65.254   3.989   1.00 80.55 97  A 1 
ATOM 794  C CB  . PHE A 1 97  ? 16.103  67.519   2.365   1.00 79.18 97  A 1 
ATOM 795  C CG  . PHE A 1 97  ? 16.452  68.030   0.983   1.00 76.00 97  A 1 
ATOM 796  C CD1 . PHE A 1 97  ? 15.780  67.576   -0.174  1.00 70.09 97  A 1 
ATOM 797  C CD2 . PHE A 1 97  ? 17.495  68.973   0.838   1.00 70.01 97  A 1 
ATOM 798  C CE1 . PHE A 1 97  ? 16.125  68.078   -1.446  1.00 67.22 97  A 1 
ATOM 799  C CE2 . PHE A 1 97  ? 17.839  69.468   -0.427  1.00 67.02 97  A 1 
ATOM 800  C CZ  . PHE A 1 97  ? 17.147  69.031   -1.577  1.00 67.41 97  A 1 
ATOM 801  N N   . ARG A 1 98  ? 14.172  67.221   5.011   1.00 79.70 98  A 1 
ATOM 802  C CA  . ARG A 1 98  ? 13.802  66.645   6.307   1.00 80.71 98  A 1 
ATOM 803  C C   . ARG A 1 98  ? 12.469  65.901   6.225   1.00 80.91 98  A 1 
ATOM 804  O O   . ARG A 1 98  ? 12.397  64.768   6.692   1.00 80.15 98  A 1 
ATOM 805  C CB  . ARG A 1 98  ? 13.772  67.755   7.362   1.00 78.78 98  A 1 
ATOM 806  C CG  . ARG A 1 98  ? 13.449  67.201   8.758   1.00 73.00 98  A 1 
ATOM 807  C CD  . ARG A 1 98  ? 13.413  68.343   9.776   1.00 71.81 98  A 1 
ATOM 808  N NE  . ARG A 1 98  ? 13.075  67.839   11.124  1.00 65.24 98  A 1 
ATOM 809  C CZ  . ARG A 1 98  ? 12.963  68.571   12.215  1.00 60.97 98  A 1 
ATOM 810  N NH1 . ARG A 1 98  ? 13.162  69.860   12.205  1.00 57.14 98  A 1 
ATOM 811  N NH2 . ARG A 1 98  ? 12.638  68.014   13.334  1.00 53.24 98  A 1 
ATOM 812  N N   . ALA A 1 99  ? 11.449  66.505   5.615   1.00 80.85 99  A 1 
ATOM 813  C CA  . ALA A 1 99  ? 10.143  65.877   5.440   1.00 80.27 99  A 1 
ATOM 814  C C   . ALA A 1 99  ? 10.235  64.625   4.544   1.00 81.22 99  A 1 
ATOM 815  O O   . ALA A 1 99  ? 9.692   63.581   4.889   1.00 80.66 99  A 1 
ATOM 816  C CB  . ALA A 1 99  ? 9.175   66.918   4.881   1.00 79.60 99  A 1 
ATOM 817  N N   . GLN A 1 100 ? 11.007  64.680   3.453   1.00 80.25 100 A 1 
ATOM 818  C CA  . GLN A 1 100 ? 11.263  63.526   2.590   1.00 79.38 100 A 1 
ATOM 819  C C   . GLN A 1 100 ? 11.979  62.390   3.334   1.00 79.94 100 A 1 
ATOM 820  O O   . GLN A 1 100 ? 11.573  61.240   3.233   1.00 79.60 100 A 1 
ATOM 821  C CB  . GLN A 1 100 ? 12.095  63.951   1.375   1.00 77.88 100 A 1 
ATOM 822  C CG  . GLN A 1 100 ? 11.283  64.785   0.374   1.00 73.82 100 A 1 
ATOM 823  C CD  . GLN A 1 100 ? 12.114  65.279   -0.820  1.00 72.67 100 A 1 
ATOM 824  O OE1 . GLN A 1 100 ? 13.316  65.077   -0.919  1.00 67.06 100 A 1 
ATOM 825  N NE2 . GLN A 1 100 ? 11.491  65.951   -1.763  1.00 64.58 100 A 1 
ATOM 826  N N   . ARG A 1 101 ? 13.010  62.702   4.129   1.00 80.69 101 A 1 
ATOM 827  C CA  . ARG A 1 101 ? 13.686  61.700   4.975   1.00 80.85 101 A 1 
ATOM 828  C C   . ARG A 1 101 ? 12.707  61.021   5.936   1.00 81.09 101 A 1 
ATOM 829  O O   . ARG A 1 101 ? 12.705  59.802   6.053   1.00 81.03 101 A 1 
ATOM 830  C CB  . ARG A 1 101 ? 14.819  62.380   5.748   1.00 78.72 101 A 1 
ATOM 831  C CG  . ARG A 1 101 ? 15.602  61.386   6.621   1.00 74.50 101 A 1 
ATOM 832  C CD  . ARG A 1 101 ? 16.429  62.110   7.678   1.00 72.51 101 A 1 
ATOM 833  N NE  . ARG A 1 101 ? 15.568  62.705   8.692   1.00 69.09 101 A 1 
ATOM 834  C CZ  . ARG A 1 101 ? 15.950  63.526   9.659   1.00 66.48 101 A 1 
ATOM 835  N NH1 . ARG A 1 101 ? 17.201  63.870   9.809   1.00 61.70 101 A 1 
ATOM 836  N NH2 . ARG A 1 101 ? 15.072  64.018   10.476  1.00 58.90 101 A 1 
ATOM 837  N N   . ASN A 1 102 ? 11.873  61.805   6.594   1.00 81.29 102 A 1 
ATOM 838  C CA  . ASN A 1 102 ? 10.888  61.293   7.543   1.00 80.53 102 A 1 
ATOM 839  C C   . ASN A 1 102 ? 9.841   60.412   6.851   1.00 80.68 102 A 1 
ATOM 840  O O   . ASN A 1 102 ? 9.487   59.362   7.382   1.00 80.84 102 A 1 
ATOM 841  C CB  . ASN A 1 102 ? 10.227  62.479   8.260   1.00 79.65 102 A 1 
ATOM 842  C CG  . ASN A 1 102 ? 11.157  63.262   9.181   1.00 77.03 102 A 1 
ATOM 843  O OD1 . ASN A 1 102 ? 12.294  62.924   9.439   1.00 70.48 102 A 1 
ATOM 844  N ND2 . ASN A 1 102 ? 10.658  64.349   9.738   1.00 69.90 102 A 1 
ATOM 845  N N   . LEU A 1 103 ? 9.406   60.794   5.640   1.00 80.04 103 A 1 
ATOM 846  C CA  . LEU A 1 103 ? 8.514   59.980   4.814   1.00 80.54 103 A 1 
ATOM 847  C C   . LEU A 1 103 ? 9.135   58.616   4.495   1.00 81.10 103 A 1 
ATOM 848  O O   . LEU A 1 103 ? 8.465   57.596   4.642   1.00 79.96 103 A 1 
ATOM 849  C CB  . LEU A 1 103 ? 8.175   60.749   3.531   1.00 79.28 103 A 1 
ATOM 850  C CG  . LEU A 1 103 ? 7.254   59.979   2.559   1.00 77.50 103 A 1 
ATOM 851  C CD1 . LEU A 1 103 ? 5.877   59.718   3.160   1.00 71.87 103 A 1 
ATOM 852  C CD2 . LEU A 1 103 ? 7.070   60.779   1.274   1.00 72.00 103 A 1 
ATOM 853  N N   . TYR A 1 104 ? 10.416  58.577   4.108   1.00 82.27 104 A 1 
ATOM 854  C CA  . TYR A 1 104 ? 11.090  57.307   3.831   1.00 81.64 104 A 1 
ATOM 855  C C   . TYR A 1 104 ? 11.246  56.445   5.081   1.00 82.07 104 A 1 
ATOM 856  O O   . TYR A 1 104 ? 11.023  55.242   5.008   1.00 81.60 104 A 1 
ATOM 857  C CB  . TYR A 1 104 ? 12.449  57.546   3.162   1.00 80.45 104 A 1 
ATOM 858  C CG  . TYR A 1 104 ? 12.344  58.022   1.723   1.00 78.49 104 A 1 
ATOM 859  C CD1 . TYR A 1 104 ? 11.682  57.231   0.759   1.00 72.92 104 A 1 
ATOM 860  C CD2 . TYR A 1 104 ? 12.901  59.252   1.344   1.00 71.79 104 A 1 
ATOM 861  C CE1 . TYR A 1 104 ? 11.556  57.684   -0.572  1.00 69.14 104 A 1 
ATOM 862  C CE2 . TYR A 1 104 ? 12.781  59.712   0.018   1.00 70.06 104 A 1 
ATOM 863  C CZ  . TYR A 1 104 ? 12.106  58.922   -0.936  1.00 73.20 104 A 1 
ATOM 864  O OH  . TYR A 1 104 ? 11.978  59.374   -2.225  1.00 69.83 104 A 1 
ATOM 865  N N   . ILE A 1 105 ? 11.543  57.041   6.243   1.00 80.73 105 A 1 
ATOM 866  C CA  . ILE A 1 105 ? 11.619  56.295   7.509   1.00 79.64 105 A 1 
ATOM 867  C C   . ILE A 1 105 ? 10.254  55.681   7.847   1.00 79.89 105 A 1 
ATOM 868  O O   . ILE A 1 105 ? 10.168  54.462   8.039   1.00 79.91 105 A 1 
ATOM 869  C CB  . ILE A 1 105 ? 12.151  57.198   8.643   1.00 78.65 105 A 1 
ATOM 870  C CG1 . ILE A 1 105 ? 13.627  57.574   8.395   1.00 75.17 105 A 1 
ATOM 871  C CG2 . ILE A 1 105 ? 12.022  56.490   10.009  1.00 74.32 105 A 1 
ATOM 872  C CD1 . ILE A 1 105 ? 14.133  58.701   9.308   1.00 69.17 105 A 1 
ATOM 873  N N   . ALA A 1 106 ? 9.183   56.478   7.863   1.00 79.99 106 A 1 
ATOM 874  C CA  . ALA A 1 106 ? 7.851   55.995   8.215   1.00 78.93 106 A 1 
ATOM 875  C C   . ALA A 1 106 ? 7.295   54.992   7.185   1.00 79.78 106 A 1 
ATOM 876  O O   . ALA A 1 106 ? 6.757   53.947   7.555   1.00 79.20 106 A 1 
ATOM 877  C CB  . ALA A 1 106 ? 6.927   57.208   8.382   1.00 78.07 106 A 1 
ATOM 878  N N   . GLY A 1 107 ? 7.448   55.267   5.890   1.00 78.80 107 A 1 
ATOM 879  C CA  . GLY A 1 107 ? 7.023   54.377   4.807   1.00 77.15 107 A 1 
ATOM 880  C C   . GLY A 1 107 ? 7.774   53.052   4.799   1.00 77.56 107 A 1 
ATOM 881  O O   . GLY A 1 107 ? 7.170   52.003   4.594   1.00 76.56 107 A 1 
ATOM 882  N N   . PHE A 1 108 ? 9.073   53.099   5.102   1.00 81.90 108 A 1 
ATOM 883  C CA  . PHE A 1 108 ? 9.883   51.889   5.202   1.00 81.88 108 A 1 
ATOM 884  C C   . PHE A 1 108 ? 9.500   51.041   6.422   1.00 81.80 108 A 1 
ATOM 885  O O   . PHE A 1 108 ? 9.306   49.842   6.272   1.00 80.95 108 A 1 
ATOM 886  C CB  . PHE A 1 108 ? 11.369  52.266   5.227   1.00 79.49 108 A 1 
ATOM 887  C CG  . PHE A 1 108 ? 12.312  51.086   5.092   1.00 73.26 108 A 1 
ATOM 888  C CD1 . PHE A 1 108 ? 13.396  50.948   5.967   1.00 65.88 108 A 1 
ATOM 889  C CD2 . PHE A 1 108 ? 12.131  50.151   4.065   1.00 65.46 108 A 1 
ATOM 890  C CE1 . PHE A 1 108 ? 14.313  49.890   5.803   1.00 60.31 108 A 1 
ATOM 891  C CE2 . PHE A 1 108 ? 13.032  49.084   3.903   1.00 60.24 108 A 1 
ATOM 892  C CZ  . PHE A 1 108 ? 14.125  48.958   4.773   1.00 63.11 108 A 1 
ATOM 893  N N   . SER A 1 109 ? 9.307   51.634   7.590   1.00 78.13 109 A 1 
ATOM 894  C CA  . SER A 1 109 ? 8.808   50.930   8.778   1.00 77.35 109 A 1 
ATOM 895  C C   . SER A 1 109 ? 7.453   50.280   8.527   1.00 77.33 109 A 1 
ATOM 896  O O   . SER A 1 109 ? 7.248   49.122   8.876   1.00 76.97 109 A 1 
ATOM 897  C CB  . SER A 1 109 ? 8.681   51.895   9.957   1.00 76.90 109 A 1 
ATOM 898  O OG  . SER A 1 109 ? 9.936   52.405   10.336  1.00 68.54 109 A 1 
ATOM 899  N N   . LEU A 1 110 ? 6.543   50.982   7.865   1.00 79.48 110 A 1 
ATOM 900  C CA  . LEU A 1 110 ? 5.231   50.449   7.499   1.00 78.12 110 A 1 
ATOM 901  C C   . LEU A 1 110 ? 5.354   49.245   6.564   1.00 78.78 110 A 1 
ATOM 902  O O   . LEU A 1 110 ? 4.767   48.193   6.826   1.00 78.12 110 A 1 
ATOM 903  C CB  . LEU A 1 110 ? 4.404   51.592   6.864   1.00 76.59 110 A 1 
ATOM 904  C CG  . LEU A 1 110 ? 2.968   51.178   6.486   1.00 74.01 110 A 1 
ATOM 905  C CD1 . LEU A 1 110 ? 2.134   50.811   7.711   1.00 67.96 110 A 1 
ATOM 906  C CD2 . LEU A 1 110 ? 2.277   52.343   5.780   1.00 68.00 110 A 1 
ATOM 907  N N   . LEU A 1 111 ? 6.150   49.360   5.511   1.00 80.17 111 A 1 
ATOM 908  C CA  . LEU A 1 111 ? 6.362   48.271   4.556   1.00 79.44 111 A 1 
ATOM 909  C C   . LEU A 1 111 ? 7.016   47.051   5.225   1.00 79.66 111 A 1 
ATOM 910  O O   . LEU A 1 111 ? 6.571   45.927   5.009   1.00 78.48 111 A 1 
ATOM 911  C CB  . LEU A 1 111 ? 7.200   48.801   3.384   1.00 77.79 111 A 1 
ATOM 912  C CG  . LEU A 1 111 ? 7.427   47.732   2.291   1.00 76.19 111 A 1 
ATOM 913  C CD1 . LEU A 1 111 ? 6.125   47.325   1.599   1.00 71.62 111 A 1 
ATOM 914  C CD2 . LEU A 1 111 ? 8.370   48.288   1.232   1.00 72.01 111 A 1 
ATOM 915  N N   . LEU A 1 112 ? 8.049   47.265   6.055   1.00 79.54 112 A 1 
ATOM 916  C CA  . LEU A 1 112 ? 8.723   46.196   6.781   1.00 78.96 112 A 1 
ATOM 917  C C   . LEU A 1 112 ? 7.790   45.482   7.754   1.00 78.13 112 A 1 
ATOM 918  O O   . LEU A 1 112 ? 7.845   44.261   7.832   1.00 76.67 112 A 1 
ATOM 919  C CB  . LEU A 1 112 ? 9.955   46.734   7.530   1.00 76.49 112 A 1 
ATOM 920  C CG  . LEU A 1 112 ? 11.205  46.962   6.666   1.00 73.69 112 A 1 
ATOM 921  C CD1 . LEU A 1 112 ? 12.352  47.354   7.605   1.00 68.95 112 A 1 
ATOM 922  C CD2 . LEU A 1 112 ? 11.633  45.718   5.897   1.00 68.10 112 A 1 
ATOM 923  N N   . SER A 1 113 ? 6.873   46.182   8.422   1.00 77.42 113 A 1 
ATOM 924  C CA  . SER A 1 113 ? 5.873   45.561   9.300   1.00 75.25 113 A 1 
ATOM 925  C C   . SER A 1 113 ? 5.012   44.541   8.540   1.00 74.72 113 A 1 
ATOM 926  O O   . SER A 1 113 ? 4.813   43.416   9.002   1.00 73.68 113 A 1 
ATOM 927  C CB  . SER A 1 113 ? 4.981   46.637   9.921   1.00 74.16 113 A 1 
ATOM 928  O OG  . SER A 1 113 ? 5.708   47.509   10.749  1.00 67.09 113 A 1 
ATOM 929  N N   . PHE A 1 114 ? 4.546   44.896   7.336   1.00 77.68 114 A 1 
ATOM 930  C CA  . PHE A 1 114 ? 3.804   43.960   6.485   1.00 76.17 114 A 1 
ATOM 931  C C   . PHE A 1 114 ? 4.673   42.798   5.988   1.00 76.51 114 A 1 
ATOM 932  O O   . PHE A 1 114 ? 4.251   41.637   6.022   1.00 75.85 114 A 1 
ATOM 933  C CB  . PHE A 1 114 ? 3.191   44.702   5.287   1.00 74.64 114 A 1 
ATOM 934  C CG  . PHE A 1 114 ? 2.007   45.559   5.643   1.00 70.56 114 A 1 
ATOM 935  C CD1 . PHE A 1 114 ? 0.787   44.955   5.997   1.00 63.51 114 A 1 
ATOM 936  C CD2 . PHE A 1 114 ? 2.096   46.961   5.593   1.00 62.85 114 A 1 
ATOM 937  C CE1 . PHE A 1 114 ? -0.337  45.747   6.292   1.00 57.98 114 A 1 
ATOM 938  C CE2 . PHE A 1 114 ? 0.979   47.754   5.886   1.00 58.13 114 A 1 
ATOM 939  C CZ  . PHE A 1 114 ? -0.240  47.151   6.231   1.00 60.84 114 A 1 
ATOM 940  N N   . LEU A 1 115 ? 5.899   43.078   5.564   1.00 77.38 115 A 1 
ATOM 941  C CA  . LEU A 1 115 ? 6.858   42.078   5.105   1.00 77.17 115 A 1 
ATOM 942  C C   . LEU A 1 115 ? 7.199   41.068   6.191   1.00 76.96 115 A 1 
ATOM 943  O O   . LEU A 1 115 ? 7.210   39.868   5.931   1.00 75.93 115 A 1 
ATOM 944  C CB  . LEU A 1 115 ? 8.134   42.800   4.640   1.00 75.77 115 A 1 
ATOM 945  C CG  . LEU A 1 115 ? 8.105   43.104   3.145   1.00 69.50 115 A 1 
ATOM 946  C CD1 . LEU A 1 115 ? 9.222   44.092   2.804   1.00 63.96 115 A 1 
ATOM 947  C CD2 . LEU A 1 115 ? 8.328   41.814   2.354   1.00 63.91 115 A 1 
ATOM 948  N N   . LEU A 1 116 ? 7.431   41.527   7.405   1.00 76.22 116 A 1 
ATOM 949  C CA  . LEU A 1 116 ? 7.784   40.704   8.556   1.00 75.27 116 A 1 
ATOM 950  C C   . LEU A 1 116 ? 6.653   39.746   8.898   1.00 75.17 116 A 1 
ATOM 951  O O   . LEU A 1 116 ? 6.868   38.539   9.022   1.00 74.28 116 A 1 
ATOM 952  C CB  . LEU A 1 116 ? 8.167   41.647   9.707   1.00 74.18 116 A 1 
ATOM 953  C CG  . LEU A 1 116 ? 9.219   41.041   10.658  1.00 69.01 116 A 1 
ATOM 954  C CD1 . LEU A 1 116 ? 10.251  42.108   10.995  1.00 63.67 116 A 1 
ATOM 955  C CD2 . LEU A 1 116 ? 8.602   40.542   11.951  1.00 63.28 116 A 1 
ATOM 956  N N   . ARG A 1 117 ? 5.405   40.230   8.916   1.00 75.87 117 A 1 
ATOM 957  C CA  . ARG A 1 117 ? 4.217   39.381   9.091   1.00 74.71 117 A 1 
ATOM 958  C C   . ARG A 1 117 ? 4.094   38.332   7.991   1.00 74.91 117 A 1 
ATOM 959  O O   . ARG A 1 117 ? 3.795   37.167   8.271   1.00 72.73 117 A 1 
ATOM 960  C CB  . ARG A 1 117 ? 2.975   40.282   9.160   1.00 72.37 117 A 1 
ATOM 961  C CG  . ARG A 1 117 ? 1.719   39.469   9.538   1.00 64.75 117 A 1 
ATOM 962  C CD  . ARG A 1 117 ? 0.507   40.391   9.669   1.00 63.04 117 A 1 
ATOM 963  N NE  . ARG A 1 117 ? -0.686  39.653   10.130  1.00 55.34 117 A 1 
ATOM 964  C CZ  . ARG A 1 117 ? -1.793  40.177   10.628  1.00 49.82 117 A 1 
ATOM 965  N NH1 . ARG A 1 117 ? -1.979  41.466   10.678  1.00 46.28 117 A 1 
ATOM 966  N NH2 . ARG A 1 117 ? -2.722  39.414   11.099  1.00 43.96 117 A 1 
ATOM 967  N N   . ARG A 1 118 ? 4.354   38.711   6.737   1.00 76.56 118 A 1 
ATOM 968  C CA  . ARG A 1 118 ? 4.291   37.788   5.603   1.00 76.27 118 A 1 
ATOM 969  C C   . ARG A 1 118 ? 5.395   36.735   5.673   1.00 76.51 118 A 1 
ATOM 970  O O   . ARG A 1 118 ? 5.113   35.560   5.466   1.00 75.67 118 A 1 
ATOM 971  C CB  . ARG A 1 118 ? 4.328   38.587   4.294   1.00 74.15 118 A 1 
ATOM 972  C CG  . ARG A 1 118 ? 4.129   37.710   3.036   1.00 66.70 118 A 1 
ATOM 973  C CD  . ARG A 1 118 ? 2.766   36.999   3.028   1.00 66.12 118 A 1 
ATOM 974  N NE  . ARG A 1 118 ? 2.553   36.263   1.774   1.00 58.94 118 A 1 
ATOM 975  C CZ  . ARG A 1 118 ? 1.559   35.437   1.507   1.00 53.09 118 A 1 
ATOM 976  N NH1 . ARG A 1 118 ? 0.612   35.191   2.376   1.00 49.45 118 A 1 
ATOM 977  N NH2 . ARG A 1 118 ? 1.497   34.830   0.357   1.00 48.76 118 A 1 
ATOM 978  N N   . LEU A 1 119 ? 6.620   37.117   6.016   1.00 74.73 119 A 1 
ATOM 979  C CA  . LEU A 1 119 ? 7.753   36.203   6.196   1.00 74.51 119 A 1 
ATOM 980  C C   . LEU A 1 119 ? 7.495   35.187   7.303   1.00 74.97 119 A 1 
ATOM 981  O O   . LEU A 1 119 ? 7.670   33.989   7.079   1.00 74.97 119 A 1 
ATOM 982  C CB  . LEU A 1 119 ? 9.021   37.015   6.504   1.00 74.43 119 A 1 
ATOM 983  C CG  . LEU A 1 119 ? 9.682   37.656   5.276   1.00 70.59 119 A 1 
ATOM 984  C CD1 . LEU A 1 119 ? 10.771  38.624   5.735   1.00 66.17 119 A 1 
ATOM 985  C CD2 . LEU A 1 119 ? 10.339  36.597   4.385   1.00 65.58 119 A 1 
ATOM 986  N N   . VAL A 1 120 ? 7.019   35.628   8.475   1.00 75.78 120 A 1 
ATOM 987  C CA  . VAL A 1 120 ? 6.662   34.740   9.593   1.00 74.59 120 A 1 
ATOM 988  C C   . VAL A 1 120 ? 5.597   33.731   9.162   1.00 74.63 120 A 1 
ATOM 989  O O   . VAL A 1 120 ? 5.738   32.537   9.418   1.00 73.88 120 A 1 
ATOM 990  C CB  . VAL A 1 120 ? 6.201   35.556   10.813  1.00 73.64 120 A 1 
ATOM 991  C CG1 . VAL A 1 120 ? 5.608   34.683   11.919  1.00 68.64 120 A 1 
ATOM 992  C CG2 . VAL A 1 120 ? 7.378   36.319   11.426  1.00 69.29 120 A 1 
ATOM 993  N N   . THR A 1 121 ? 4.558   34.189   8.459   1.00 75.96 121 A 1 
ATOM 994  C CA  . THR A 1 121 ? 3.485   33.322   7.952   1.00 75.10 121 A 1 
ATOM 995  C C   . THR A 1 121 ? 4.022   32.284   6.959   1.00 75.46 121 A 1 
ATOM 996  O O   . THR A 1 121 ? 3.721   31.102   7.091   1.00 74.76 121 A 1 
ATOM 997  C CB  . THR A 1 121 ? 2.362   34.141   7.302   1.00 73.87 121 A 1 
ATOM 998  O OG1 . THR A 1 121 ? 1.879   35.110   8.195   1.00 67.04 121 A 1 
ATOM 999  C CG2 . THR A 1 121 ? 1.167   33.277   6.909   1.00 65.81 121 A 1 
ATOM 1000 N N   . LEU A 1 122 ? 4.850   32.696   5.998   1.00 76.28 122 A 1 
ATOM 1001 C CA  . LEU A 1 122 ? 5.444   31.798   5.000   1.00 75.31 122 A 1 
ATOM 1002 C C   . LEU A 1 122 ? 6.365   30.744   5.643   1.00 76.16 122 A 1 
ATOM 1003 O O   . LEU A 1 122 ? 6.262   29.569   5.307   1.00 76.24 122 A 1 
ATOM 1004 C CB  . LEU A 1 122 ? 6.226   32.622   3.964   1.00 75.08 122 A 1 
ATOM 1005 C CG  . LEU A 1 122 ? 5.346   33.381   2.951   1.00 71.80 122 A 1 
ATOM 1006 C CD1 . LEU A 1 122 ? 6.218   34.338   2.131   1.00 67.62 122 A 1 
ATOM 1007 C CD2 . LEU A 1 122 ? 4.643   32.431   1.975   1.00 66.66 122 A 1 
ATOM 1008 N N   . ILE A 1 123 ? 7.202   31.136   6.598   1.00 74.48 123 A 1 
ATOM 1009 C CA  . ILE A 1 123 ? 8.104   30.218   7.307   1.00 74.20 123 A 1 
ATOM 1010 C C   . ILE A 1 123 ? 7.309   29.219   8.158   1.00 74.39 123 A 1 
ATOM 1011 O O   . ILE A 1 123 ? 7.600   28.024   8.149   1.00 74.08 123 A 1 
ATOM 1012 C CB  . ILE A 1 123 ? 9.123   31.014   8.149   1.00 73.87 123 A 1 
ATOM 1013 C CG1 . ILE A 1 123 ? 10.087  31.795   7.227   1.00 69.98 123 A 1 
ATOM 1014 C CG2 . ILE A 1 123 ? 9.930   30.086   9.070   1.00 69.65 123 A 1 
ATOM 1015 C CD1 . ILE A 1 123 ? 10.933  32.851   7.956   1.00 65.49 123 A 1 
ATOM 1016 N N   . SER A 1 124 ? 6.265   29.677   8.862   1.00 75.68 124 A 1 
ATOM 1017 C CA  . SER A 1 124 ? 5.390   28.812   9.663   1.00 74.82 124 A 1 
ATOM 1018 C C   . SER A 1 124 ? 4.628   27.808   8.795   1.00 75.54 124 A 1 
ATOM 1019 O O   . SER A 1 124 ? 4.615   26.608   9.100   1.00 74.84 124 A 1 
ATOM 1020 C CB  . SER A 1 124 ? 4.413   29.677   10.471  1.00 72.72 124 A 1 
ATOM 1021 O OG  . SER A 1 124 ? 3.659   28.855   11.337  1.00 63.67 124 A 1 
ATOM 1022 N N   . GLN A 1 125 ? 4.066   28.242   7.672   1.00 77.36 125 A 1 
ATOM 1023 C CA  . GLN A 1 125 ? 3.403   27.364   6.703   1.00 76.87 125 A 1 
ATOM 1024 C C   . GLN A 1 125 ? 4.377   26.339   6.110   1.00 77.79 125 A 1 
ATOM 1025 O O   . GLN A 1 125 ? 4.039   25.172   6.014   1.00 77.50 125 A 1 
ATOM 1026 C CB  . GLN A 1 125 ? 2.771   28.198   5.585   1.00 75.75 125 A 1 
ATOM 1027 C CG  . GLN A 1 125 ? 1.489   28.917   6.042   1.00 71.15 125 A 1 
ATOM 1028 C CD  . GLN A 1 125 ? 0.899   29.823   4.962   1.00 69.16 125 A 1 
ATOM 1029 O OE1 . GLN A 1 125 ? 1.509   30.123   3.945   1.00 64.25 125 A 1 
ATOM 1030 N NE2 . GLN A 1 125 ? -0.318  30.288   5.131   1.00 60.66 125 A 1 
ATOM 1031 N N   . GLN A 1 126 ? 5.597   26.756   5.787   1.00 78.37 126 A 1 
ATOM 1032 C CA  . GLN A 1 126 ? 6.623   25.852   5.276   1.00 78.52 126 A 1 
ATOM 1033 C C   . GLN A 1 126 ? 7.000   24.771   6.303   1.00 79.74 126 A 1 
ATOM 1034 O O   . GLN A 1 126 ? 7.122   23.603   5.947   1.00 78.83 126 A 1 
ATOM 1035 C CB  . GLN A 1 126 ? 7.851   26.670   4.862   1.00 76.65 126 A 1 
ATOM 1036 C CG  . GLN A 1 126 ? 8.881   25.813   4.112   1.00 69.46 126 A 1 
ATOM 1037 C CD  . GLN A 1 126 ? 10.104  26.601   3.661   1.00 66.17 126 A 1 
ATOM 1038 O OE1 . GLN A 1 126 ? 10.335  27.732   4.046   1.00 60.76 126 A 1 
ATOM 1039 N NE2 . GLN A 1 126 ? 10.947  26.029   2.832   1.00 57.34 126 A 1 
ATOM 1040 N N   . ALA A 1 127 ? 7.133   25.129   7.589   1.00 78.63 127 A 1 
ATOM 1041 C CA  . ALA A 1 127 ? 7.401   24.168   8.656   1.00 78.35 127 A 1 
ATOM 1042 C C   . ALA A 1 127 ? 6.255   23.162   8.834   1.00 79.45 127 A 1 
ATOM 1043 O O   . ALA A 1 127 ? 6.501   21.973   9.016   1.00 79.08 127 A 1 
ATOM 1044 C CB  . ALA A 1 127 ? 7.668   24.944   9.948   1.00 76.37 127 A 1 
ATOM 1045 N N   . THR A 1 128 ? 5.002   23.618   8.735   1.00 79.32 128 A 1 
ATOM 1046 C CA  . THR A 1 128 ? 3.810   22.762   8.802   1.00 79.60 128 A 1 
ATOM 1047 C C   . THR A 1 128 ? 3.731   21.819   7.603   1.00 80.46 128 A 1 
ATOM 1048 O O   . THR A 1 128 ? 3.486   20.628   7.777   1.00 79.49 128 A 1 
ATOM 1049 C CB  . THR A 1 128 ? 2.534   23.611   8.892   1.00 78.13 128 A 1 
ATOM 1050 O OG1 . THR A 1 128 ? 2.625   24.503   9.975   1.00 69.85 128 A 1 
ATOM 1051 C CG2 . THR A 1 128 ? 1.290   22.759   9.120   1.00 68.76 128 A 1 
ATOM 1052 N N   . LEU A 1 129 ? 4.002   22.309   6.399   1.00 81.41 129 A 1 
ATOM 1053 C CA  . LEU A 1 129 ? 4.036   21.500   5.182   1.00 81.01 129 A 1 
ATOM 1054 C C   . LEU A 1 129 ? 5.145   20.440   5.224   1.00 81.88 129 A 1 
ATOM 1055 O O   . LEU A 1 129 ? 4.896   19.308   4.839   1.00 81.40 129 A 1 
ATOM 1056 C CB  . LEU A 1 129 ? 4.211   22.404   3.957   1.00 80.23 129 A 1 
ATOM 1057 C CG  . LEU A 1 129 ? 2.943   23.177   3.564   1.00 75.48 129 A 1 
ATOM 1058 C CD1 . LEU A 1 129 ? 3.294   24.223   2.505   1.00 70.73 129 A 1 
ATOM 1059 C CD2 . LEU A 1 129 ? 1.872   22.251   2.983   1.00 70.24 129 A 1 
ATOM 1060 N N   . LEU A 1 130 ? 6.332   20.771   5.741   1.00 81.58 130 A 1 
ATOM 1061 C CA  . LEU A 1 130 ? 7.417   19.808   5.934   1.00 80.81 130 A 1 
ATOM 1062 C C   . LEU A 1 130 ? 7.024   18.689   6.901   1.00 81.90 130 A 1 
ATOM 1063 O O   . LEU A 1 130 ? 7.250   17.520   6.599   1.00 81.85 130 A 1 
ATOM 1064 C CB  . LEU A 1 130 ? 8.673   20.535   6.450   1.00 80.12 130 A 1 
ATOM 1065 C CG  . LEU A 1 130 ? 9.478   21.252   5.348   1.00 73.38 130 A 1 
ATOM 1066 C CD1 . LEU A 1 130 ? 10.483  22.208   5.979   1.00 68.48 130 A 1 
ATOM 1067 C CD2 . LEU A 1 130 ? 10.246  20.259   4.482   1.00 67.98 130 A 1 
ATOM 1068 N N   . ALA A 1 131 ? 6.394   19.019   8.041   1.00 82.55 131 A 1 
ATOM 1069 C CA  . ALA A 1 131 ? 5.922   18.034   9.005   1.00 82.41 131 A 1 
ATOM 1070 C C   . ALA A 1 131 ? 4.821   17.133   8.417   1.00 83.55 131 A 1 
ATOM 1071 O O   . ALA A 1 131 ? 4.854   15.913   8.594   1.00 83.38 131 A 1 
ATOM 1072 C CB  . ALA A 1 131 ? 5.436   18.767   10.253  1.00 80.24 131 A 1 
ATOM 1073 N N   . SER A 1 132 ? 3.884   17.705   7.667   1.00 83.89 132 A 1 
ATOM 1074 C CA  . SER A 1 132 ? 2.832   16.958   6.977   1.00 83.74 132 A 1 
ATOM 1075 C C   . SER A 1 132 ? 3.400   16.028   5.896   1.00 84.71 132 A 1 
ATOM 1076 O O   . SER A 1 132 ? 2.983   14.880   5.793   1.00 83.67 132 A 1 
ATOM 1077 C CB  . SER A 1 132 ? 1.832   17.952   6.372   1.00 81.91 132 A 1 
ATOM 1078 O OG  . SER A 1 132 ? 0.712   17.287   5.842   1.00 70.37 132 A 1 
ATOM 1079 N N   . ASN A 1 133 ? 4.401   16.484   5.149   1.00 84.45 133 A 1 
ATOM 1080 C CA  . ASN A 1 133 ? 5.064   15.675   4.132   1.00 84.05 133 A 1 
ATOM 1081 C C   . ASN A 1 133 ? 5.784   14.467   4.739   1.00 84.97 133 A 1 
ATOM 1082 O O   . ASN A 1 133 ? 5.666   13.360   4.225   1.00 83.97 133 A 1 
ATOM 1083 C CB  . ASN A 1 133 ? 6.046   16.552   3.340   1.00 82.34 133 A 1 
ATOM 1084 C CG  . ASN A 1 133 ? 5.803   16.540   1.843   1.00 77.03 133 A 1 
ATOM 1085 O OD1 . ASN A 1 133 ? 4.888   15.945   1.324   1.00 68.60 133 A 1 
ATOM 1086 N ND2 . ASN A 1 133 ? 6.628   17.231   1.080   1.00 69.08 133 A 1 
ATOM 1087 N N   . GLU A 1 134 ? 6.496   14.649   5.850   1.00 86.56 134 A 1 
ATOM 1088 C CA  . GLU A 1 134 ? 7.122   13.548   6.588   1.00 86.36 134 A 1 
ATOM 1089 C C   . GLU A 1 134 ? 6.083   12.551   7.119   1.00 87.24 134 A 1 
ATOM 1090 O O   . GLU A 1 134 ? 6.301   11.347   7.034   1.00 86.81 134 A 1 
ATOM 1091 C CB  . GLU A 1 134 ? 7.957   14.083   7.769   1.00 85.44 134 A 1 
ATOM 1092 C CG  . GLU A 1 134 ? 9.376   14.501   7.363   1.00 73.94 134 A 1 
ATOM 1093 C CD  . GLU A 1 134 ? 10.214  15.087   8.529   1.00 67.61 134 A 1 
ATOM 1094 O OE1 . GLU A 1 134 ? 11.411  15.379   8.336   1.00 60.06 134 A 1 
ATOM 1095 O OE2 . GLU A 1 134 ? 9.680   15.369   9.626   1.00 61.58 134 A 1 
ATOM 1096 N N   . ALA A 1 135 ? 4.948   13.030   7.630   1.00 88.04 135 A 1 
ATOM 1097 C CA  . ALA A 1 135 ? 3.880   12.172   8.128   1.00 88.19 135 A 1 
ATOM 1098 C C   . ALA A 1 135 ? 3.244   11.343   7.002   1.00 88.37 135 A 1 
ATOM 1099 O O   . ALA A 1 135 ? 3.155   10.124   7.122   1.00 87.21 135 A 1 
ATOM 1100 C CB  . ALA A 1 135 ? 2.854   13.044   8.867   1.00 86.87 135 A 1 
ATOM 1101 N N   . PHE A 1 136 ? 2.873   11.970   5.886   1.00 87.69 136 A 1 
ATOM 1102 C CA  . PHE A 1 136 ? 2.298   11.257   4.742   1.00 86.54 136 A 1 
ATOM 1103 C C   . PHE A 1 136 ? 3.292   10.301   4.093   1.00 86.92 136 A 1 
ATOM 1104 O O   . PHE A 1 136 ? 2.903   9.206    3.692   1.00 86.39 136 A 1 
ATOM 1105 C CB  . PHE A 1 136 ? 1.770   12.240   3.693   1.00 85.48 136 A 1 
ATOM 1106 C CG  . PHE A 1 136 ? 0.493   12.951   4.069   1.00 81.97 136 A 1 
ATOM 1107 C CD1 . PHE A 1 136 ? -0.624  12.230   4.531   1.00 77.42 136 A 1 
ATOM 1108 C CD2 . PHE A 1 136 ? 0.392   14.348   3.931   1.00 77.07 136 A 1 
ATOM 1109 C CE1 . PHE A 1 136 ? -1.809  12.889   4.875   1.00 74.95 136 A 1 
ATOM 1110 C CE2 . PHE A 1 136 ? -0.798  15.017   4.270   1.00 74.50 136 A 1 
ATOM 1111 C CZ  . PHE A 1 136 ? -1.900  14.289   4.755   1.00 76.20 136 A 1 
ATOM 1112 N N   . LYS A 1 137 ? 4.569   10.664   4.030   1.00 86.45 137 A 1 
ATOM 1113 C CA  . LYS A 1 137 ? 5.606   9.770    3.524   1.00 87.40 137 A 1 
ATOM 1114 C C   . LYS A 1 137 ? 5.719   8.509    4.384   1.00 87.76 137 A 1 
ATOM 1115 O O   . LYS A 1 137 ? 5.652   7.408    3.844   1.00 87.45 137 A 1 
ATOM 1116 C CB  . LYS A 1 137 ? 6.941   10.527   3.419   1.00 86.97 137 A 1 
ATOM 1117 C CG  . LYS A 1 137 ? 8.011   9.620    2.805   1.00 83.82 137 A 1 
ATOM 1118 C CD  . LYS A 1 137 ? 9.357   10.325   2.651   1.00 81.06 137 A 1 
ATOM 1119 C CE  . LYS A 1 137 ? 10.340  9.261    2.156   1.00 72.67 137 A 1 
ATOM 1120 N NZ  . LYS A 1 137 ? 11.730  9.732    2.089   1.00 65.76 137 A 1 
ATOM 1121 N N   . LYS A 1 138 ? 5.806   8.639    5.707   1.00 88.19 138 A 1 
ATOM 1122 C CA  . LYS A 1 138 ? 5.833   7.497    6.627   1.00 87.97 138 A 1 
ATOM 1123 C C   . LYS A 1 138 ? 4.564   6.650    6.534   1.00 88.27 138 A 1 
ATOM 1124 O O   . LYS A 1 138 ? 4.644   5.425    6.571   1.00 87.17 138 A 1 
ATOM 1125 C CB  . LYS A 1 138 ? 6.009   7.980    8.073   1.00 88.19 138 A 1 
ATOM 1126 C CG  . LYS A 1 138 ? 7.467   8.370    8.370   1.00 78.25 138 A 1 
ATOM 1127 C CD  . LYS A 1 138 ? 7.600   8.755    9.836   1.00 75.72 138 A 1 
ATOM 1128 C CE  . LYS A 1 138 ? 9.071   9.039    10.171  1.00 65.67 138 A 1 
ATOM 1129 N NZ  . LYS A 1 138 ? 9.258   9.338    11.597  1.00 58.29 138 A 1 
ATOM 1130 N N   . GLN A 1 139 ? 3.403   7.282    6.407   1.00 87.89 139 A 1 
ATOM 1131 C CA  . GLN A 1 139 ? 2.137   6.569    6.253   1.00 86.40 139 A 1 
ATOM 1132 C C   . GLN A 1 139 ? 2.088   5.791    4.932   1.00 86.78 139 A 1 
ATOM 1133 O O   . GLN A 1 139 ? 1.664   4.635    4.934   1.00 86.60 139 A 1 
ATOM 1134 C CB  . GLN A 1 139 ? 0.984   7.571    6.384   1.00 85.16 139 A 1 
ATOM 1135 C CG  . GLN A 1 139 ? -0.375  6.860    6.470   1.00 75.63 139 A 1 
ATOM 1136 C CD  . GLN A 1 139 ? -1.546  7.827    6.639   1.00 72.65 139 A 1 
ATOM 1137 O OE1 . GLN A 1 139 ? -1.416  9.043    6.593   1.00 67.66 139 A 1 
ATOM 1138 N NE2 . GLN A 1 139 ? -2.742  7.329    6.843   1.00 63.96 139 A 1 
ATOM 1139 N N   . ALA A 1 140 ? 2.552   6.375    3.831   1.00 86.16 140 A 1 
ATOM 1140 C CA  . ALA A 1 140 ? 2.627   5.706    2.543   1.00 84.83 140 A 1 
ATOM 1141 C C   . ALA A 1 140 ? 3.609   4.522    2.559   1.00 85.55 140 A 1 
ATOM 1142 O O   . ALA A 1 140 ? 3.281   3.456    2.048   1.00 84.99 140 A 1 
ATOM 1143 C CB  . ALA A 1 140 ? 3.024   6.732    1.467   1.00 83.76 140 A 1 
ATOM 1144 N N   . GLU A 1 141 ? 4.772   4.677    3.185   1.00 87.67 141 A 1 
ATOM 1145 C CA  . GLU A 1 141 ? 5.757   3.605    3.355   1.00 87.23 141 A 1 
ATOM 1146 C C   . GLU A 1 141 ? 5.175   2.458    4.200   1.00 87.27 141 A 1 
ATOM 1147 O O   . GLU A 1 141 ? 5.137   1.318    3.745   1.00 86.64 141 A 1 
ATOM 1148 C CB  . GLU A 1 141 ? 7.060   4.167    3.973   1.00 86.66 141 A 1 
ATOM 1149 C CG  . GLU A 1 141 ? 7.890   4.965    2.955   1.00 77.77 141 A 1 
ATOM 1150 C CD  . GLU A 1 141 ? 9.089   5.749    3.551   1.00 74.02 141 A 1 
ATOM 1151 O OE1 . GLU A 1 141 ? 9.829   6.403    2.761   1.00 67.84 141 A 1 
ATOM 1152 O OE2 . GLU A 1 141 ? 9.251   5.777    4.786   1.00 70.76 141 A 1 
ATOM 1153 N N   . SER A 1 142 ? 4.603   2.761    5.369   1.00 87.05 142 A 1 
ATOM 1154 C CA  . SER A 1 142 ? 3.994   1.757    6.248   1.00 86.15 142 A 1 
ATOM 1155 C C   . SER A 1 142 ? 2.818   1.020    5.590   1.00 86.36 142 A 1 
ATOM 1156 O O   . SER A 1 142 ? 2.717   -0.201   5.686   1.00 85.22 142 A 1 
ATOM 1157 C CB  . SER A 1 142 ? 3.532   2.437    7.544   1.00 85.83 142 A 1 
ATOM 1158 O OG  . SER A 1 142 ? 2.914   1.514    8.423   1.00 73.93 142 A 1 
ATOM 1159 N N   . ALA A 1 143 ? 1.926   1.739    4.895   1.00 86.74 143 A 1 
ATOM 1160 C CA  . ALA A 1 143 ? 0.798   1.126    4.203   1.00 85.69 143 A 1 
ATOM 1161 C C   . ALA A 1 143 ? 1.251   0.270    3.004   1.00 86.22 143 A 1 
ATOM 1162 O O   . ALA A 1 143 ? 0.671   -0.788   2.759   1.00 85.57 143 A 1 
ATOM 1163 C CB  . ALA A 1 143 ? -0.171  2.229    3.773   1.00 84.38 143 A 1 
ATOM 1164 N N   . SER A 1 144 ? 2.301   0.681    2.292   1.00 84.91 144 A 1 
ATOM 1165 C CA  . SER A 1 144 ? 2.864   -0.100   1.188   1.00 84.76 144 A 1 
ATOM 1166 C C   . SER A 1 144 ? 3.539   -1.381   1.686   1.00 85.60 144 A 1 
ATOM 1167 O O   . SER A 1 144 ? 3.382   -2.431   1.073   1.00 85.25 144 A 1 
ATOM 1168 C CB  . SER A 1 144 ? 3.892   0.718    0.393   1.00 83.33 144 A 1 
ATOM 1169 O OG  . SER A 1 144 ? 3.299   1.876    -0.150  1.00 71.83 144 A 1 
ATOM 1170 N N   . GLU A 1 145 ? 4.234   -1.317   2.808   1.00 88.05 145 A 1 
ATOM 1171 C CA  . GLU A 1 145 ? 4.860   -2.482   3.439   1.00 87.51 145 A 1 
ATOM 1172 C C   . GLU A 1 145 ? 3.807   -3.467   3.964   1.00 87.71 145 A 1 
ATOM 1173 O O   . GLU A 1 145 ? 3.895   -4.663   3.708   1.00 87.41 145 A 1 
ATOM 1174 C CB  . GLU A 1 145 ? 5.801   -1.979   4.543   1.00 87.58 145 A 1 
ATOM 1175 C CG  . GLU A 1 145 ? 6.794   -3.052   5.005   1.00 76.95 145 A 1 
ATOM 1176 C CD  . GLU A 1 145 ? 7.830   -2.517   6.002   1.00 69.51 145 A 1 
ATOM 1177 O OE1 . GLU A 1 145 ? 8.887   -3.175   6.135   1.00 61.75 145 A 1 
ATOM 1178 O OE2 . GLU A 1 145 ? 7.577   -1.472   6.619   1.00 62.63 145 A 1 
ATOM 1179 N N   . ALA A 1 146 ? 2.738   -2.964   4.594   1.00 87.65 146 A 1 
ATOM 1180 C CA  . ALA A 1 146 ? 1.603   -3.779   5.010   1.00 86.63 146 A 1 
ATOM 1181 C C   . ALA A 1 146 ? 0.897   -4.442   3.809   1.00 87.12 146 A 1 
ATOM 1182 O O   . ALA A 1 146 ? 0.646   -5.643   3.838   1.00 86.32 146 A 1 
ATOM 1183 C CB  . ALA A 1 146 ? 0.638   -2.905   5.824   1.00 85.66 146 A 1 
ATOM 1184 N N   . ALA A 1 147 ? 0.628   -3.692   2.740   1.00 86.35 147 A 1 
ATOM 1185 C CA  . ALA A 1 147 ? 0.015   -4.230   1.522   1.00 85.13 147 A 1 
ATOM 1186 C C   . ALA A 1 147 ? 0.880   -5.339   0.899   1.00 85.94 147 A 1 
ATOM 1187 O O   . ALA A 1 147 ? 0.355   -6.384   0.518   1.00 85.82 147 A 1 
ATOM 1188 C CB  . ALA A 1 147 ? -0.205  -3.094   0.513   1.00 84.24 147 A 1 
ATOM 1189 N N   . LYS A 1 148 ? 2.194   -5.147   0.853   1.00 86.31 148 A 1 
ATOM 1190 C CA  . LYS A 1 148 ? 3.139   -6.141   0.334   1.00 86.36 148 A 1 
ATOM 1191 C C   . LYS A 1 148 ? 3.137   -7.415   1.188   1.00 86.62 148 A 1 
ATOM 1192 O O   . LYS A 1 148 ? 3.057   -8.506   0.642   1.00 86.09 148 A 1 
ATOM 1193 C CB  . LYS A 1 148 ? 4.533   -5.508   0.270   1.00 85.81 148 A 1 
ATOM 1194 C CG  . LYS A 1 148 ? 5.298   -6.001   -0.958  1.00 76.83 148 A 1 
ATOM 1195 C CD  . LYS A 1 148 ? 6.682   -5.373   -0.991  1.00 74.34 148 A 1 
ATOM 1196 C CE  . LYS A 1 148 ? 7.414   -5.817   -2.244  1.00 65.45 148 A 1 
ATOM 1197 N NZ  . LYS A 1 148 ? 8.829   -5.406   -2.209  1.00 56.93 148 A 1 
ATOM 1198 N N   . LYS A 1 149 ? 3.148   -7.269   2.507   1.00 87.08 149 A 1 
ATOM 1199 C CA  . LYS A 1 149 ? 3.088   -8.397   3.437   1.00 86.61 149 A 1 
ATOM 1200 C C   . LYS A 1 149 ? 1.784   -9.195   3.290   1.00 86.94 149 A 1 
ATOM 1201 O O   . LYS A 1 149 ? 1.835   -10.413  3.185   1.00 85.54 149 A 1 
ATOM 1202 C CB  . LYS A 1 149 ? 3.265   -7.866   4.866   1.00 86.00 149 A 1 
ATOM 1203 C CG  . LYS A 1 149 ? 3.421   -9.022   5.849   1.00 76.26 149 A 1 
ATOM 1204 C CD  . LYS A 1 149 ? 3.593   -8.494   7.272   1.00 72.16 149 A 1 
ATOM 1205 C CE  . LYS A 1 149 ? 3.713   -9.693   8.214   1.00 63.02 149 A 1 
ATOM 1206 N NZ  . LYS A 1 149 ? 3.776   -9.272   9.627   1.00 55.15 149 A 1 
ATOM 1207 N N   . TYR A 1 150 ? 0.633   -8.530   3.206   1.00 86.11 150 A 1 
ATOM 1208 C CA  . TYR A 1 150 ? -0.648  -9.202   2.989   1.00 84.85 150 A 1 
ATOM 1209 C C   . TYR A 1 150 ? -0.741  -9.843   1.603   1.00 85.32 150 A 1 
ATOM 1210 O O   . TYR A 1 150 ? -1.329  -10.909  1.473   1.00 84.83 150 A 1 
ATOM 1211 C CB  . TYR A 1 150 ? -1.812  -8.223   3.197   1.00 84.36 150 A 1 
ATOM 1212 C CG  . TYR A 1 150 ? -2.043  -7.793   4.628   1.00 81.81 150 A 1 
ATOM 1213 C CD1 . TYR A 1 150 ? -2.173  -8.740   5.660   1.00 76.89 150 A 1 
ATOM 1214 C CD2 . TYR A 1 150 ? -2.157  -6.419   4.943   1.00 77.26 150 A 1 
ATOM 1215 C CE1 . TYR A 1 150 ? -2.391  -8.342   6.979   1.00 75.05 150 A 1 
ATOM 1216 C CE2 . TYR A 1 150 ? -2.381  -6.012   6.260   1.00 74.50 150 A 1 
ATOM 1217 C CZ  . TYR A 1 150 ? -2.488  -6.975   7.284   1.00 76.21 150 A 1 
ATOM 1218 O OH  . TYR A 1 150 ? -2.688  -6.570   8.580   1.00 72.91 150 A 1 
ATOM 1219 N N   . MET A 1 151 ? -0.157  -9.230   0.585   1.00 86.18 151 A 1 
ATOM 1220 C CA  . MET A 1 151 ? -0.094  -9.814   -0.752  1.00 85.21 151 A 1 
ATOM 1221 C C   . MET A 1 151 ? 0.745   -11.100  -0.764  1.00 85.96 151 A 1 
ATOM 1222 O O   . MET A 1 151 ? 0.283   -12.110  -1.293  1.00 85.79 151 A 1 
ATOM 1223 C CB  . MET A 1 151 ? 0.447   -8.759   -1.730  1.00 83.89 151 A 1 
ATOM 1224 C CG  . MET A 1 151 ? 0.414   -9.246   -3.167  1.00 75.93 151 A 1 
ATOM 1225 S SD  . MET A 1 151 ? 1.014   -8.017   -4.367  1.00 71.89 151 A 1 
ATOM 1226 C CE  . MET A 1 151 ? 0.929   -9.030   -5.865  1.00 63.45 151 A 1 
ATOM 1227 N N   . GLU A 1 152 ? 1.911   -11.111  -0.130  1.00 86.83 152 A 1 
ATOM 1228 C CA  . GLU A 1 152 ? 2.742   -12.306  0.018   1.00 86.10 152 A 1 
ATOM 1229 C C   . GLU A 1 152 ? 2.031   -13.402  0.823   1.00 85.66 152 A 1 
ATOM 1230 O O   . GLU A 1 152 ? 2.059   -14.573  0.450   1.00 84.41 152 A 1 
ATOM 1231 C CB  . GLU A 1 152 ? 4.079   -11.944  0.687   1.00 85.67 152 A 1 
ATOM 1232 C CG  . GLU A 1 152 ? 5.050   -11.225  -0.265  1.00 76.73 152 A 1 
ATOM 1233 C CD  . GLU A 1 152 ? 6.350   -10.740  0.403   1.00 72.01 152 A 1 
ATOM 1234 O OE1 . GLU A 1 152 ? 7.147   -10.068  -0.301  1.00 66.54 152 A 1 
ATOM 1235 O OE2 . GLU A 1 152 ? 6.548   -11.002  1.598   1.00 69.04 152 A 1 
ATOM 1236 N N   . GLU A 1 153 ? 1.349   -13.029  1.909   1.00 86.85 153 A 1 
ATOM 1237 C CA  . GLU A 1 153 ? 0.563   -13.969  2.717   1.00 85.13 153 A 1 
ATOM 1238 C C   . GLU A 1 153 ? -0.627  -14.540  1.924   1.00 84.98 153 A 1 
ATOM 1239 O O   . GLU A 1 153 ? -0.879  -15.748  1.975   1.00 83.78 153 A 1 
ATOM 1240 C CB  . GLU A 1 153 ? 0.125   -13.267  4.021   1.00 83.59 153 A 1 
ATOM 1241 C CG  . GLU A 1 153 ? -0.318  -14.238  5.116   1.00 73.73 153 A 1 
ATOM 1242 C CD  . GLU A 1 153 ? -0.749  -13.554  6.431   1.00 70.21 153 A 1 
ATOM 1243 O OE1 . GLU A 1 153 ? -1.088  -14.284  7.393   1.00 64.93 153 A 1 
ATOM 1244 O OE2 . GLU A 1 153 ? -0.799  -12.316  6.509   1.00 67.61 153 A 1 
ATOM 1245 N N   . ASN A 1 154 ? -1.301  -13.721  1.112   1.00 84.79 154 A 1 
ATOM 1246 C CA  . ASN A 1 154 ? -2.354  -14.168  0.199   1.00 83.03 154 A 1 
ATOM 1247 C C   . ASN A 1 154 ? -1.825  -15.125  -0.867  1.00 82.60 154 A 1 
ATOM 1248 O O   . ASN A 1 154 ? -2.458  -16.140  -1.144  1.00 81.29 154 A 1 
ATOM 1249 C CB  . ASN A 1 154 ? -3.022  -12.955  -0.484  1.00 81.51 154 A 1 
ATOM 1250 C CG  . ASN A 1 154 ? -4.401  -12.664  0.066   1.00 77.04 154 A 1 
ATOM 1251 O OD1 . ASN A 1 154 ? -5.031  -13.479  0.699   1.00 68.75 154 A 1 
ATOM 1252 N ND2 . ASN A 1 154 ? -4.940  -11.499  -0.208  1.00 69.16 154 A 1 
ATOM 1253 N N   . ASP A 1 155 ? -0.673  -14.839  -1.449  1.00 84.72 155 A 1 
ATOM 1254 C CA  . ASP A 1 155 ? -0.054  -15.709  -2.443  1.00 83.88 155 A 1 
ATOM 1255 C C   . ASP A 1 155 ? 0.376   -17.044  -1.826  1.00 83.26 155 A 1 
ATOM 1256 O O   . ASP A 1 155 ? 0.217   -18.091  -2.453  1.00 81.83 155 A 1 
ATOM 1257 C CB  . ASP A 1 155 ? 1.140   -15.005  -3.100  1.00 82.59 155 A 1 
ATOM 1258 C CG  . ASP A 1 155 ? 0.755   -14.000  -4.190  1.00 76.28 155 A 1 
ATOM 1259 O OD1 . ASP A 1 155 ? -0.408  -14.036  -4.651  1.00 69.70 155 A 1 
ATOM 1260 O OD2 . ASP A 1 155 ? 1.668   -13.262  -4.630  1.00 69.91 155 A 1 
ATOM 1261 N N   . GLN A 1 156 ? 0.876   -17.046  -0.583  1.00 84.97 156 A 1 
ATOM 1262 C CA  . GLN A 1 156 ? 1.162   -18.272  0.155   1.00 83.79 156 A 1 
ATOM 1263 C C   . GLN A 1 156 ? -0.106  -19.053  0.485   1.00 82.80 156 A 1 
ATOM 1264 O O   . GLN A 1 156 ? -0.140  -20.263  0.280   1.00 80.01 156 A 1 
ATOM 1265 C CB  . GLN A 1 156 ? 1.940   -17.967  1.439   1.00 82.23 156 A 1 
ATOM 1266 C CG  . GLN A 1 156 ? 3.411   -17.640  1.153   1.00 75.09 156 A 1 
ATOM 1267 C CD  . GLN A 1 156 ? 4.223   -17.437  2.432   1.00 69.85 156 A 1 
ATOM 1268 O OE1 . GLN A 1 156 ? 3.745   -17.540  3.547   1.00 64.56 156 A 1 
ATOM 1269 N NE2 . GLN A 1 156 ? 5.499   -17.162  2.312   1.00 61.60 156 A 1 
ATOM 1270 N N   . LEU A 1 157 ? -1.180  -18.394  0.936   1.00 83.86 157 A 1 
ATOM 1271 C CA  . LEU A 1 157 ? -2.468  -19.031  1.210   1.00 81.52 157 A 1 
ATOM 1272 C C   . LEU A 1 157 ? -3.105  -19.588  -0.065  1.00 80.72 157 A 1 
ATOM 1273 O O   . LEU A 1 157 ? -3.613  -20.699  -0.046  1.00 78.35 157 A 1 
ATOM 1274 C CB  . LEU A 1 157 ? -3.414  -18.032  1.898   1.00 80.61 157 A 1 
ATOM 1275 C CG  . LEU A 1 157 ? -3.095  -17.781  3.374   1.00 75.94 157 A 1 
ATOM 1276 C CD1 . LEU A 1 157 ? -3.889  -16.579  3.868   1.00 71.09 157 A 1 
ATOM 1277 C CD2 . LEU A 1 157 ? -3.462  -18.976  4.256   1.00 70.67 157 A 1 
ATOM 1278 N N   . LYS A 1 158 ? -3.037  -18.863  -1.198  1.00 82.02 158 A 1 
ATOM 1279 C CA  . LYS A 1 158 ? -3.522  -19.337  -2.495  1.00 80.29 158 A 1 
ATOM 1280 C C   . LYS A 1 158 ? -2.692  -20.508  -3.014  1.00 79.06 158 A 1 
ATOM 1281 O O   . LYS A 1 158 ? -3.259  -21.465  -3.524  1.00 77.57 158 A 1 
ATOM 1282 C CB  . LYS A 1 158 ? -3.552  -18.194  -3.525  1.00 78.87 158 A 1 
ATOM 1283 C CG  . LYS A 1 158 ? -4.741  -17.248  -3.290  1.00 74.08 158 A 1 
ATOM 1284 C CD  . LYS A 1 158 ? -4.718  -16.059  -4.261  1.00 72.84 158 A 1 
ATOM 1285 C CE  . LYS A 1 158 ? -5.914  -15.152  -3.937  1.00 67.65 158 A 1 
ATOM 1286 N NZ  . LYS A 1 158 ? -5.904  -13.871  -4.683  1.00 62.46 158 A 1 
ATOM 1287 N N   . LYS A 1 159 ? -1.371  -20.479  -2.861  1.00 82.10 159 A 1 
ATOM 1288 C CA  . LYS A 1 159 ? -0.501  -21.619  -3.196  1.00 81.96 159 A 1 
ATOM 1289 C C   . LYS A 1 159 ? -0.753  -22.801  -2.270  1.00 81.02 159 A 1 
ATOM 1290 O O   . LYS A 1 159 ? -0.849  -23.912  -2.768  1.00 77.49 159 A 1 
ATOM 1291 C CB  . LYS A 1 159 ? 0.979   -21.215  -3.163  1.00 80.12 159 A 1 
ATOM 1292 C CG  . LYS A 1 159 ? 1.379   -20.434  -4.417  1.00 72.86 159 A 1 
ATOM 1293 C CD  . LYS A 1 159 ? 2.832   -19.993  -4.297  1.00 69.55 159 A 1 
ATOM 1294 C CE  . LYS A 1 159 ? 3.234   -19.179  -5.533  1.00 62.36 159 A 1 
ATOM 1295 N NZ  . LYS A 1 159 ? 4.602   -18.638  -5.398  1.00 56.10 159 A 1 
ATOM 1296 N N   . GLY A 1 160 ? -0.903  -22.570  -0.973  1.00 77.65 160 A 1 
ATOM 1297 C CA  . GLY A 1 160 ? -1.310  -23.581  -0.008  1.00 76.46 160 A 1 
ATOM 1298 C C   . GLY A 1 160 ? -2.651  -24.196  -0.386  1.00 75.53 160 A 1 
ATOM 1299 O O   . GLY A 1 160 ? -2.717  -25.396  -0.592  1.00 71.25 160 A 1 
ATOM 1300 N N   . ALA A 1 161 ? -3.673  -23.383  -0.640  1.00 74.42 161 A 1 
ATOM 1301 C CA  . ALA A 1 161 ? -4.992  -23.824  -1.083  1.00 72.75 161 A 1 
ATOM 1302 C C   . ALA A 1 161 ? -4.982  -24.440  -2.496  1.00 71.43 161 A 1 
ATOM 1303 O O   . ALA A 1 161 ? -5.873  -25.220  -2.800  1.00 68.05 161 A 1 
ATOM 1304 C CB  . ALA A 1 161 ? -5.969  -22.647  -1.016  1.00 69.34 161 A 1 
ATOM 1305 N N   . ALA A 1 162 ? -4.023  -24.135  -3.365  1.00 71.21 162 A 1 
ATOM 1306 C CA  . ALA A 1 162 ? -3.880  -24.772  -4.677  1.00 71.30 162 A 1 
ATOM 1307 C C   . ALA A 1 162 ? -3.161  -26.121  -4.578  1.00 69.77 162 A 1 
ATOM 1308 O O   . ALA A 1 162 ? -3.526  -27.049  -5.292  1.00 66.40 162 A 1 
ATOM 1309 C CB  . ALA A 1 162 ? -3.162  -23.822  -5.641  1.00 68.57 162 A 1 
ATOM 1310 N N   . VAL A 1 163 ? -2.183  -26.261  -3.689  1.00 71.39 163 A 1 
ATOM 1311 C CA  . VAL A 1 163 ? -1.558  -27.557  -3.345  1.00 71.55 163 A 1 
ATOM 1312 C C   . VAL A 1 163 ? -2.574  -28.427  -2.603  1.00 70.66 163 A 1 
ATOM 1313 O O   . VAL A 1 163 ? -2.738  -29.598  -2.921  1.00 65.14 163 A 1 
ATOM 1314 C CB  . VAL A 1 163 ? -0.276  -27.338  -2.516  1.00 68.44 163 A 1 
ATOM 1315 C CG1 . VAL A 1 163 ? 0.329   -28.651  -2.025  1.00 62.62 163 A 1 
ATOM 1316 C CG2 . VAL A 1 163 ? 0.805   -26.645  -3.353  1.00 63.01 163 A 1 
ATOM 1317 N N   . ASP A 1 164 ? -3.346  -27.847  -1.713  1.00 70.28 164 A 1 
ATOM 1318 C CA  . ASP A 1 164 ? -4.500  -28.405  -1.011  1.00 69.27 164 A 1 
ATOM 1319 C C   . ASP A 1 164 ? -5.778  -28.393  -1.896  1.00 68.01 164 A 1 
ATOM 1320 O O   . ASP A 1 164 ? -6.819  -28.896  -1.502  1.00 62.96 164 A 1 
ATOM 1321 C CB  . ASP A 1 164 ? -4.685  -27.599  0.285   1.00 64.78 164 A 1 
ATOM 1322 C CG  . ASP A 1 164 ? -4.943  -28.370  1.567   1.00 59.83 164 A 1 
ATOM 1323 O OD1 . ASP A 1 164 ? -4.774  -29.604  1.603   1.00 55.44 164 A 1 
ATOM 1324 O OD2 . ASP A 1 164 ? -5.326  -27.705  2.569   1.00 53.46 164 A 1 
ATOM 1325 N N   . GLY A 1 165 ? -5.701  -27.867  -3.115  1.00 66.83 165 A 1 
ATOM 1326 C CA  . GLY A 1 165 ? -6.642  -28.123  -4.211  1.00 66.66 165 A 1 
ATOM 1327 C C   . GLY A 1 165 ? -6.512  -29.556  -4.730  1.00 67.20 165 A 1 
ATOM 1328 O O   . GLY A 1 165 ? -7.461  -30.085  -5.311  1.00 61.83 165 A 1 
ATOM 1329 N N   . GLY A 1 166 ? -5.418  -30.254  -4.392  1.00 65.44 166 A 1 
ATOM 1330 C CA  . GLY A 1 166 ? -5.403  -31.709  -4.237  1.00 65.03 166 A 1 
ATOM 1331 C C   . GLY A 1 166 ? -6.469  -32.232  -3.267  1.00 65.74 166 A 1 
ATOM 1332 O O   . GLY A 1 166 ? -6.830  -33.404  -3.345  1.00 61.78 166 A 1 
ATOM 1333 N N   . LYS A 1 167 ? -7.087  -31.402  -2.424  1.00 65.67 167 A 1 
ATOM 1334 C CA  . LYS A 1 167 ? -8.256  -31.781  -1.613  1.00 66.86 167 A 1 
ATOM 1335 C C   . LYS A 1 167 ? -9.553  -31.939  -2.411  1.00 66.97 167 A 1 
ATOM 1336 O O   . LYS A 1 167 ? -10.490 -32.517  -1.860  1.00 64.95 167 A 1 
ATOM 1337 C CB  . LYS A 1 167 ? -8.490  -30.781  -0.490  1.00 63.26 167 A 1 
ATOM 1338 C CG  . LYS A 1 167 ? -7.499  -30.895  0.658   1.00 57.60 167 A 1 
ATOM 1339 C CD  . LYS A 1 167 ? -7.774  -29.757  1.632   1.00 54.80 167 A 1 
ATOM 1340 C CE  . LYS A 1 167 ? -7.049  -29.952  2.964   1.00 49.71 167 A 1 
ATOM 1341 N NZ  . LYS A 1 167 ? -6.985  -28.682  3.706   1.00 44.26 167 A 1 
ATOM 1342 N N   . LEU A 1 168 ? -9.660  -31.478  -3.649  1.00 66.66 168 A 1 
ATOM 1343 C CA  . LEU A 1 168 ? -10.717 -31.953  -4.551  1.00 65.88 168 A 1 
ATOM 1344 C C   . LEU A 1 168 ? -10.444 -33.407  -4.943  1.00 67.68 168 A 1 
ATOM 1345 O O   . LEU A 1 168 ? -11.376 -34.207  -4.959  1.00 62.52 168 A 1 
ATOM 1346 C CB  . LEU A 1 168 ? -10.843 -31.018  -5.767  1.00 61.53 168 A 1 
ATOM 1347 C CG  . LEU A 1 168 ? -12.039 -30.058  -5.633  1.00 56.76 168 A 1 
ATOM 1348 C CD1 . LEU A 1 168 ? -11.773 -28.758  -6.392  1.00 52.10 168 A 1 
ATOM 1349 C CD2 . LEU A 1 168 ? -13.314 -30.694  -6.200  1.00 53.28 168 A 1 
ATOM 1350 N N   . ASP A 1 169 ? -9.175  -33.790  -5.126  1.00 67.75 169 A 1 
ATOM 1351 C CA  . ASP A 1 169 ? -8.775  -35.189  -5.257  1.00 69.02 169 A 1 
ATOM 1352 C C   . ASP A 1 169 ? -8.931  -35.957  -3.937  1.00 69.07 169 A 1 
ATOM 1353 O O   . ASP A 1 169 ? -9.399  -37.079  -3.969  1.00 66.56 169 A 1 
ATOM 1354 C CB  . ASP A 1 169 ? -7.339  -35.318  -5.784  1.00 64.36 169 A 1 
ATOM 1355 C CG  . ASP A 1 169 ? -7.241  -35.343  -7.313  1.00 58.14 169 A 1 
ATOM 1356 O OD1 . ASP A 1 169 ? -8.184  -35.866  -7.954  1.00 53.36 169 A 1 
ATOM 1357 O OD2 . ASP A 1 169 ? -6.210  -34.876  -7.830  1.00 51.29 169 A 1 
ATOM 1358 N N   . VAL A 1 170 ? -8.632  -35.359  -2.786  1.00 70.11 170 A 1 
ATOM 1359 C CA  . VAL A 1 170 ? -8.838  -35.982  -1.464  1.00 71.05 170 A 1 
ATOM 1360 C C   . VAL A 1 170 ? -10.325 -36.212  -1.191  1.00 72.07 170 A 1 
ATOM 1361 O O   . VAL A 1 170 ? -10.695 -37.311  -0.802  1.00 69.31 170 A 1 
ATOM 1362 C CB  . VAL A 1 170 ? -8.193  -35.138  -0.344  1.00 67.10 170 A 1 
ATOM 1363 C CG1 . VAL A 1 170 ? -8.586  -35.581  1.073   1.00 60.41 170 A 1 
ATOM 1364 C CG2 . VAL A 1 170 ? -6.668  -35.195  -0.428  1.00 60.96 170 A 1 
ATOM 1365 N N   . GLY A 1 171 ? -11.207 -35.258  -1.478  1.00 71.15 171 A 1 
ATOM 1366 C CA  . GLY A 1 171 ? -12.654 -35.445  -1.350  1.00 72.60 171 A 1 
ATOM 1367 C C   . GLY A 1 171 ? -13.184 -36.498  -2.325  1.00 75.27 171 A 1 
ATOM 1368 O O   . GLY A 1 171 ? -13.998 -37.343  -1.952  1.00 71.94 171 A 1 
ATOM 1369 N N   . ASN A 1 172 ? -12.675 -36.548  -3.565  1.00 75.02 172 A 1 
ATOM 1370 C CA  . ASN A 1 172 ? -12.990 -37.621  -4.506  1.00 76.32 172 A 1 
ATOM 1371 C C   . ASN A 1 172 ? -12.373 -38.965  -4.092  1.00 77.12 172 A 1 
ATOM 1372 O O   . ASN A 1 172 ? -12.979 -39.999  -4.335  1.00 74.68 172 A 1 
ATOM 1373 C CB  . ASN A 1 172 ? -12.524 -37.240  -5.921  1.00 71.91 172 A 1 
ATOM 1374 C CG  . ASN A 1 172 ? -13.586 -36.578  -6.774  1.00 65.03 172 A 1 
ATOM 1375 O OD1 . ASN A 1 172 ? -14.784 -36.666  -6.554  1.00 59.12 172 A 1 
ATOM 1376 N ND2 . ASN A 1 172 ? -13.179 -35.921  -7.834  1.00 57.44 172 A 1 
ATOM 1377 N N   . ALA A 1 173 ? -11.176 -38.985  -3.488  1.00 76.93 173 A 1 
ATOM 1378 C CA  . ALA A 1 173 ? -10.539 -40.181  -2.965  1.00 78.19 173 A 1 
ATOM 1379 C C   . ALA A 1 173 ? -11.289 -40.708  -1.743  1.00 79.23 173 A 1 
ATOM 1380 O O   . ALA A 1 173 ? -11.525 -41.915  -1.672  1.00 77.40 173 A 1 
ATOM 1381 C CB  . ALA A 1 173 ? -9.067  -39.886  -2.650  1.00 75.20 173 A 1 
ATOM 1382 N N   . GLU A 1 174 ? -11.751 -39.841  -0.842  1.00 79.02 174 A 1 
ATOM 1383 C CA  . GLU A 1 174 ? -12.555 -40.207  0.324   1.00 79.32 174 A 1 
ATOM 1384 C C   . GLU A 1 174 ? -13.918 -40.774  -0.097  1.00 80.39 174 A 1 
ATOM 1385 O O   . GLU A 1 174 ? -14.284 -41.853  0.351   1.00 78.60 174 A 1 
ATOM 1386 C CB  . GLU A 1 174 ? -12.700 -38.966  1.228   1.00 75.97 174 A 1 
ATOM 1387 C CG  . GLU A 1 174 ? -13.243 -39.312  2.622   1.00 67.05 174 A 1 
ATOM 1388 C CD  . GLU A 1 174 ? -13.329 -38.084  3.542   1.00 63.08 174 A 1 
ATOM 1389 O OE1 . GLU A 1 174 ? -13.359 -38.280  4.784   1.00 58.70 174 A 1 
ATOM 1390 O OE2 . GLU A 1 174 ? -13.369 -36.946  3.034   1.00 59.15 174 A 1 
ATOM 1391 N N   . VAL A 1 175 ? -14.602 -40.143  -1.051  1.00 80.38 175 A 1 
ATOM 1392 C CA  . VAL A 1 175 ? -15.860 -40.688  -1.617  1.00 81.44 175 A 1 
ATOM 1393 C C   . VAL A 1 175 ? -15.610 -42.021  -2.325  1.00 82.95 175 A 1 
ATOM 1394 O O   . VAL A 1 175 ? -16.381 -42.964  -2.145  1.00 81.74 175 A 1 
ATOM 1395 C CB  . VAL A 1 175 ? -16.536 -39.670  -2.556  1.00 78.83 175 A 1 
ATOM 1396 C CG1 . VAL A 1 175 ? -17.740 -40.258  -3.304  1.00 71.49 175 A 1 
ATOM 1397 C CG2 . VAL A 1 175 ? -17.055 -38.460  -1.774  1.00 71.45 175 A 1 
ATOM 1398 N N   . LYS A 1 176 ? -14.518 -42.176  -3.096  1.00 81.42 176 A 1 
ATOM 1399 C CA  . LYS A 1 176 ? -14.132 -43.460  -3.698  1.00 82.24 176 A 1 
ATOM 1400 C C   . LYS A 1 176 ? -13.806 -44.513  -2.648  1.00 83.07 176 A 1 
ATOM 1401 O O   . LYS A 1 176 ? -14.213 -45.660  -2.817  1.00 82.34 176 A 1 
ATOM 1402 C CB  . LYS A 1 176 ? -12.927 -43.301  -4.626  1.00 79.88 176 A 1 
ATOM 1403 C CG  . LYS A 1 176 ? -13.366 -43.054  -6.070  1.00 70.23 176 A 1 
ATOM 1404 C CD  . LYS A 1 176 ? -12.127 -42.945  -6.947  1.00 65.58 176 A 1 
ATOM 1405 C CE  . LYS A 1 176 ? -12.533 -42.840  -8.416  1.00 58.82 176 A 1 
ATOM 1406 N NZ  . LYS A 1 176 ? -11.351 -42.644  -9.281  1.00 50.90 176 A 1 
ATOM 1407 N N   . LEU A 1 177 ? -13.088 -44.162  -1.584  1.00 82.20 177 A 1 
ATOM 1408 C CA  . LEU A 1 177 ? -12.762 -45.067  -0.488  1.00 82.69 177 A 1 
ATOM 1409 C C   . LEU A 1 177 ? -14.014 -45.486  0.282   1.00 84.13 177 A 1 
ATOM 1410 O O   . LEU A 1 177 ? -14.148 -46.658  0.606   1.00 83.84 177 A 1 
ATOM 1411 C CB  . LEU A 1 177 ? -11.730 -44.401  0.443   1.00 81.20 177 A 1 
ATOM 1412 C CG  . LEU A 1 177 ? -10.288 -44.465  -0.086  1.00 75.41 177 A 1 
ATOM 1413 C CD1 . LEU A 1 177 ? -9.417  -43.440  0.631   1.00 68.48 177 A 1 
ATOM 1414 C CD2 . LEU A 1 177 ? -9.679  -45.843  0.140   1.00 69.55 177 A 1 
ATOM 1415 N N   . GLU A 1 178 ? -14.980 -44.585  0.512   1.00 84.76 178 A 1 
ATOM 1416 C CA  . GLU A 1 178 ? -16.275 -44.921  1.106   1.00 83.93 178 A 1 
ATOM 1417 C C   . GLU A 1 178 ? -17.094 -45.860  0.213   1.00 84.72 178 A 1 
ATOM 1418 O O   . GLU A 1 178 ? -17.641 -46.848  0.712   1.00 84.22 178 A 1 
ATOM 1419 C CB  . GLU A 1 178 ? -17.105 -43.664  1.396   1.00 82.28 178 A 1 
ATOM 1420 C CG  . GLU A 1 178 ? -16.835 -43.050  2.773   1.00 72.91 178 A 1 
ATOM 1421 C CD  . GLU A 1 178 ? -17.941 -42.069  3.185   1.00 67.07 178 A 1 
ATOM 1422 O OE1 . GLU A 1 178 ? -18.225 -41.999  4.412   1.00 61.21 178 A 1 
ATOM 1423 O OE2 . GLU A 1 178 ? -18.572 -41.463  2.300   1.00 61.35 178 A 1 
ATOM 1424 N N   . GLU A 1 179 ? -17.171 -45.593  -1.106  1.00 84.84 179 A 1 
ATOM 1425 C CA  . GLU A 1 179 ? -17.851 -46.496  -2.052  1.00 84.89 179 A 1 
ATOM 1426 C C   . GLU A 1 179 ? -17.162 -47.855  -2.125  1.00 85.52 179 A 1 
ATOM 1427 O O   . GLU A 1 179 ? -17.841 -48.889  -2.082  1.00 84.70 179 A 1 
ATOM 1428 C CB  . GLU A 1 179 ? -17.919 -45.874  -3.457  1.00 83.70 179 A 1 
ATOM 1429 C CG  . GLU A 1 179 ? -19.094 -44.898  -3.626  1.00 72.16 179 A 1 
ATOM 1430 C CD  . GLU A 1 179 ? -19.315 -44.487  -5.091  1.00 64.84 179 A 1 
ATOM 1431 O OE1 . GLU A 1 179 ? -20.476 -44.141  -5.418  1.00 57.90 179 A 1 
ATOM 1432 O OE2 . GLU A 1 179 ? -18.357 -44.540  -5.883  1.00 59.36 179 A 1 
ATOM 1433 N N   . GLU A 1 180 ? -15.827 -47.896  -2.172  1.00 86.65 180 A 1 
ATOM 1434 C CA  . GLU A 1 180 ? -15.053 -49.137  -2.187  1.00 86.23 180 A 1 
ATOM 1435 C C   . GLU A 1 180 ? -15.236 -49.911  -0.875  1.00 86.86 180 A 1 
ATOM 1436 O O   . GLU A 1 180 ? -15.475 -51.118  -0.905  1.00 85.86 180 A 1 
ATOM 1437 C CB  . GLU A 1 180 ? -13.572 -48.829  -2.501  1.00 84.39 180 A 1 
ATOM 1438 C CG  . GLU A 1 180 ? -12.827 -50.093  -2.969  1.00 73.72 180 A 1 
ATOM 1439 C CD  . GLU A 1 180 ? -11.333 -49.900  -3.268  1.00 69.93 180 A 1 
ATOM 1440 O OE1 . GLU A 1 180 ? -10.725 -50.867  -3.801  1.00 63.97 180 A 1 
ATOM 1441 O OE2 . GLU A 1 180 ? -10.727 -48.883  -2.912  1.00 67.29 180 A 1 
ATOM 1442 N N   . ASN A 1 181 ? -15.247 -49.245  0.278   1.00 82.59 181 A 1 
ATOM 1443 C CA  . ASN A 1 181 ? -15.544 -49.857  1.575   1.00 82.53 181 A 1 
ATOM 1444 C C   . ASN A 1 181 ? -16.951 -50.444  1.639   1.00 82.62 181 A 1 
ATOM 1445 O O   . ASN A 1 181 ? -17.158 -51.548  2.153   1.00 83.43 181 A 1 
ATOM 1446 C CB  . ASN A 1 181 ? -15.343 -48.821  2.700   1.00 81.34 181 A 1 
ATOM 1447 C CG  . ASN A 1 181 ? -14.174 -49.155  3.599   1.00 76.59 181 A 1 
ATOM 1448 O OD1 . ASN A 1 181 ? -13.845 -50.295  3.815   1.00 67.68 181 A 1 
ATOM 1449 N ND2 . ASN A 1 181 ? -13.543 -48.172  4.201   1.00 67.45 181 A 1 
ATOM 1450 N N   . ARG A 1 182 ? -17.943 -49.738  1.085   1.00 87.48 182 A 1 
ATOM 1451 C CA  . ARG A 1 182 ? -19.324 -50.222  1.027   1.00 87.61 182 A 1 
ATOM 1452 C C   . ARG A 1 182 ? -19.449 -51.459  0.146   1.00 88.66 182 A 1 
ATOM 1453 O O   . ARG A 1 182 ? -20.095 -52.428  0.543   1.00 88.44 182 A 1 
ATOM 1454 C CB  . ARG A 1 182 ? -20.243 -49.086  0.536   1.00 86.58 182 A 1 
ATOM 1455 C CG  . ARG A 1 182 ? -21.445 -48.910  1.456   1.00 75.35 182 A 1 
ATOM 1456 C CD  . ARG A 1 182 ? -22.320 -47.774  0.923   1.00 71.80 182 A 1 
ATOM 1457 N NE  . ARG A 1 182 ? -23.262 -47.294  1.942   1.00 63.29 182 A 1 
ATOM 1458 C CZ  . ARG A 1 182 ? -24.021 -46.214  1.834   1.00 55.12 182 A 1 
ATOM 1459 N NH1 . ARG A 1 182 ? -24.080 -45.524  0.720   1.00 50.69 182 A 1 
ATOM 1460 N NH2 . ARG A 1 182 ? -24.721 -45.799  2.838   1.00 49.23 182 A 1 
ATOM 1461 N N   . SER A 1 183 ? -18.794 -51.444  -1.021  1.00 88.58 183 A 1 
ATOM 1462 C CA  . SER A 1 183 ? -18.736 -52.591  -1.930  1.00 88.58 183 A 1 
ATOM 1463 C C   . SER A 1 183 ? -18.033 -53.780  -1.281  1.00 89.43 183 A 1 
ATOM 1464 O O   . SER A 1 183 ? -18.587 -54.880  -1.246  1.00 88.24 183 A 1 
ATOM 1465 C CB  . SER A 1 183 ? -18.046 -52.177  -3.230  1.00 87.12 183 A 1 
ATOM 1466 O OG  . SER A 1 183 ? -18.173 -53.228  -4.183  1.00 74.25 183 A 1 
ATOM 1467 N N   . LEU A 1 184 ? -16.863 -53.571  -0.659  1.00 85.47 184 A 1 
ATOM 1468 C CA  . LEU A 1 184 ? -16.114 -54.615  0.042   1.00 83.43 184 A 1 
ATOM 1469 C C   . LEU A 1 184 ? -16.907 -55.218  1.201   1.00 85.06 184 A 1 
ATOM 1470 O O   . LEU A 1 184 ? -16.928 -56.442  1.340   1.00 87.53 184 A 1 
ATOM 1471 C CB  . LEU A 1 184 ? -14.780 -54.041  0.547   1.00 83.28 184 A 1 
ATOM 1472 C CG  . LEU A 1 184 ? -13.726 -53.827  -0.553  1.00 79.08 184 A 1 
ATOM 1473 C CD1 . LEU A 1 184 ? -12.578 -52.986  -0.014  1.00 71.31 184 A 1 
ATOM 1474 C CD2 . LEU A 1 184 ? -13.135 -55.152  -1.042  1.00 71.93 184 A 1 
ATOM 1475 N N   . LYS A 1 185 ? -17.623 -54.410  2.003   1.00 88.44 185 A 1 
ATOM 1476 C CA  . LYS A 1 185 ? -18.506 -54.916  3.069   1.00 88.28 185 A 1 
ATOM 1477 C C   . LYS A 1 185 ? -19.645 -55.776  2.508   1.00 88.70 185 A 1 
ATOM 1478 O O   . LYS A 1 185 ? -19.943 -56.826  3.069   1.00 89.38 185 A 1 
ATOM 1479 C CB  . LYS A 1 185 ? -19.069 -53.750  3.912   1.00 87.56 185 A 1 
ATOM 1480 C CG  . LYS A 1 185 ? -18.029 -53.244  4.923   1.00 82.10 185 A 1 
ATOM 1481 C CD  . LYS A 1 185 ? -18.510 -52.027  5.732   1.00 78.75 185 A 1 
ATOM 1482 C CE  . LYS A 1 185 ? -17.362 -51.623  6.674   1.00 70.81 185 A 1 
ATOM 1483 N NZ  . LYS A 1 185 ? -17.537 -50.343  7.403   1.00 62.80 185 A 1 
ATOM 1484 N N   . ALA A 1 186 ? -20.256 -55.376  1.390   1.00 90.69 186 A 1 
ATOM 1485 C CA  . ALA A 1 186 ? -21.315 -56.136  0.738   1.00 89.93 186 A 1 
ATOM 1486 C C   . ALA A 1 186 ? -20.791 -57.462  0.157   1.00 90.51 186 A 1 
ATOM 1487 O O   . ALA A 1 186 ? -21.421 -58.508  0.339   1.00 89.30 186 A 1 
ATOM 1488 C CB  . ALA A 1 186 ? -21.960 -55.255  -0.343  1.00 89.60 186 A 1 
ATOM 1489 N N   . ASP A 1 187 ? -19.612 -57.460  -0.476  1.00 89.15 187 A 1 
ATOM 1490 C CA  . ASP A 1 187 ? -18.969 -58.661  -1.011  1.00 87.77 187 A 1 
ATOM 1491 C C   . ASP A 1 187 ? -18.528 -59.617  0.102   1.00 88.69 187 A 1 
ATOM 1492 O O   . ASP A 1 187 ? -18.704 -60.826  -0.009  1.00 88.22 187 A 1 
ATOM 1493 C CB  . ASP A 1 187 ? -17.775 -58.260  -1.894  1.00 86.29 187 A 1 
ATOM 1494 C CG  . ASP A 1 187 ? -18.184 -57.685  -3.253  1.00 81.06 187 A 1 
ATOM 1495 O OD1 . ASP A 1 187 ? -19.316 -57.985  -3.711  1.00 73.49 187 A 1 
ATOM 1496 O OD2 . ASP A 1 187 ? -17.325 -57.015  -3.870  1.00 73.23 187 A 1 
ATOM 1497 N N   . LEU A 1 188 ? -18.013 -59.080  1.207   1.00 85.95 188 A 1 
ATOM 1498 C CA  . LEU A 1 188 ? -17.606 -59.852  2.374   1.00 85.04 188 A 1 
ATOM 1499 C C   . LEU A 1 188 ? -18.810 -60.541  3.039   1.00 85.41 188 A 1 
ATOM 1500 O O   . LEU A 1 188 ? -18.714 -61.701  3.437   1.00 87.93 188 A 1 
ATOM 1501 C CB  . LEU A 1 188 ? -16.873 -58.904  3.334   1.00 85.04 188 A 1 
ATOM 1502 C CG  . LEU A 1 188 ? -15.812 -59.608  4.207   1.00 76.43 188 A 1 
ATOM 1503 C CD1 . LEU A 1 188 ? -14.503 -58.828  4.157   1.00 67.11 188 A 1 
ATOM 1504 C CD2 . LEU A 1 188 ? -16.245 -59.702  5.651   1.00 68.96 188 A 1 
ATOM 1505 N N   . GLN A 1 189 ? -19.959 -59.879  3.091   1.00 89.57 189 A 1 
ATOM 1506 C CA  . GLN A 1 189 ? -21.205 -60.472  3.572   1.00 89.19 189 A 1 
ATOM 1507 C C   . GLN A 1 189 ? -21.701 -61.585  2.641   1.00 89.66 189 A 1 
ATOM 1508 O O   . GLN A 1 189 ? -21.991 -62.681  3.111   1.00 89.26 189 A 1 
ATOM 1509 C CB  . GLN A 1 189 ? -22.244 -59.360  3.789   1.00 89.48 189 A 1 
ATOM 1510 C CG  . GLN A 1 189 ? -23.494 -59.891  4.516   1.00 83.00 189 A 1 
ATOM 1511 C CD  . GLN A 1 189 ? -23.181 -60.474  5.898   1.00 77.69 189 A 1 
ATOM 1512 O OE1 . GLN A 1 189 ? -22.328 -60.002  6.626   1.00 71.79 189 A 1 
ATOM 1513 N NE2 . GLN A 1 189 ? -23.858 -61.529  6.283   1.00 65.68 189 A 1 
ATOM 1514 N N   . LYS A 1 190 ? -21.698 -61.355  1.313   1.00 90.00 190 A 1 
ATOM 1515 C CA  . LYS A 1 190 ? -22.042 -62.396  0.331   1.00 89.50 190 A 1 
ATOM 1516 C C   . LYS A 1 190 ? -21.138 -63.623  0.444   1.00 90.01 190 A 1 
ATOM 1517 O O   . LYS A 1 190 ? -21.631 -64.743  0.415   1.00 89.46 190 A 1 
ATOM 1518 C CB  . LYS A 1 190 ? -21.949 -61.844  -1.097  1.00 89.11 190 A 1 
ATOM 1519 C CG  . LYS A 1 190 ? -23.237 -61.142  -1.536  1.00 77.37 190 A 1 
ATOM 1520 C CD  . LYS A 1 190 ? -23.046 -60.656  -2.966  1.00 74.39 190 A 1 
ATOM 1521 C CE  . LYS A 1 190 ? -24.332 -60.040  -3.519  1.00 65.02 190 A 1 
ATOM 1522 N NZ  . LYS A 1 190 ? -24.098 -59.446  -4.854  1.00 57.59 190 A 1 
ATOM 1523 N N   . LEU A 1 191 ? -19.821 -63.417  0.590   1.00 87.56 191 A 1 
ATOM 1524 C CA  . LEU A 1 191 ? -18.856 -64.507  0.754   1.00 85.52 191 A 1 
ATOM 1525 C C   . LEU A 1 191 ? -19.069 -65.275  2.062   1.00 86.47 191 A 1 
ATOM 1526 O O   . LEU A 1 191 ? -18.959 -66.496  2.056   1.00 87.99 191 A 1 
ATOM 1527 C CB  . LEU A 1 191 ? -17.438 -63.936  0.682   1.00 85.22 191 A 1 
ATOM 1528 C CG  . LEU A 1 191 ? -16.922 -63.845  -0.768  1.00 76.32 191 A 1 
ATOM 1529 C CD1 . LEU A 1 191 ? -15.753 -62.872  -0.850  1.00 66.94 191 A 1 
ATOM 1530 C CD2 . LEU A 1 191 ? -16.426 -65.193  -1.258  1.00 67.74 191 A 1 
ATOM 1531 N N   . LYS A 1 192 ? -19.411 -64.621  3.159   1.00 90.86 192 A 1 
ATOM 1532 C CA  . LYS A 1 192 ? -19.769 -65.283  4.421   1.00 90.14 192 A 1 
ATOM 1533 C C   . LYS A 1 192 ? -21.014 -66.154  4.273   1.00 90.26 192 A 1 
ATOM 1534 O O   . LYS A 1 192 ? -21.008 -67.294  4.734   1.00 91.12 192 A 1 
ATOM 1535 C CB  . LYS A 1 192 ? -19.971 -64.251  5.534   1.00 89.96 192 A 1 
ATOM 1536 C CG  . LYS A 1 192 ? -18.636 -63.796  6.142   1.00 83.21 192 A 1 
ATOM 1537 C CD  . LYS A 1 192 ? -18.886 -62.742  7.226   1.00 80.14 192 A 1 
ATOM 1538 C CE  . LYS A 1 192 ? -17.563 -62.343  7.878   1.00 72.19 192 A 1 
ATOM 1539 N NZ  . LYS A 1 192 ? -17.745 -61.251  8.864   1.00 64.60 192 A 1 
ATOM 1540 N N   . ASP A 1 193 ? -22.044 -65.647  3.605   1.00 91.33 193 A 1 
ATOM 1541 C CA  . ASP A 1 193 ? -23.284 -66.389  3.375   1.00 90.86 193 A 1 
ATOM 1542 C C   . ASP A 1 193 ? -23.049 -67.598  2.460   1.00 90.70 193 A 1 
ATOM 1543 O O   . ASP A 1 193 ? -23.512 -68.707  2.740   1.00 89.09 193 A 1 
ATOM 1544 C CB  . ASP A 1 193 ? -24.352 -65.442  2.789   1.00 90.31 193 A 1 
ATOM 1545 C CG  . ASP A 1 193 ? -24.785 -64.304  3.732   1.00 85.97 193 A 1 
ATOM 1546 O OD1 . ASP A 1 193 ? -24.573 -64.421  4.962   1.00 77.90 193 A 1 
ATOM 1547 O OD2 . ASP A 1 193 ? -25.345 -63.323  3.216   1.00 78.48 193 A 1 
ATOM 1548 N N   . GLU A 1 194 ? -22.246 -67.433  1.388   1.00 90.88 194 A 1 
ATOM 1549 C CA  . GLU A 1 194 ? -21.865 -68.526  0.487   1.00 89.52 194 A 1 
ATOM 1550 C C   . GLU A 1 194 ? -20.998 -69.575  1.196   1.00 90.04 194 A 1 
ATOM 1551 O O   . GLU A 1 194 ? -21.225 -70.781  1.033   1.00 89.36 194 A 1 
ATOM 1552 C CB  . GLU A 1 194 ? -21.165 -67.956  -0.759  1.00 89.45 194 A 1 
ATOM 1553 C CG  . GLU A 1 194 ? -21.057 -69.021  -1.867  1.00 78.30 194 A 1 
ATOM 1554 C CD  . GLU A 1 194 ? -20.347 -68.549  -3.152  1.00 72.71 194 A 1 
ATOM 1555 O OE1 . GLU A 1 194 ? -20.195 -69.411  -4.059  1.00 65.96 194 A 1 
ATOM 1556 O OE2 . GLU A 1 194 ? -19.926 -67.389  -3.247  1.00 67.72 194 A 1 
ATOM 1557 N N   . LEU A 1 195 ? -20.061 -69.177  2.037   1.00 88.03 195 A 1 
ATOM 1558 C CA  . LEU A 1 195 ? -19.233 -70.076  2.838   1.00 86.52 195 A 1 
ATOM 1559 C C   . LEU A 1 195 ? -20.071 -70.870  3.839   1.00 86.41 195 A 1 
ATOM 1560 O O   . LEU A 1 195 ? -19.882 -72.076  3.973   1.00 88.62 195 A 1 
ATOM 1561 C CB  . LEU A 1 195 ? -18.142 -69.245  3.543   1.00 86.70 195 A 1 
ATOM 1562 C CG  . LEU A 1 195 ? -17.100 -70.105  4.283   1.00 82.48 195 A 1 
ATOM 1563 C CD1 . LEU A 1 195 ? -16.194 -70.844  3.320   1.00 71.17 195 A 1 
ATOM 1564 C CD2 . LEU A 1 195 ? -16.241 -69.226  5.175   1.00 72.80 195 A 1 
ATOM 1565 N N   . ALA A 1 196 ? -21.022 -70.226  4.516   1.00 91.17 196 A 1 
ATOM 1566 C CA  . ALA A 1 196 ? -21.935 -70.892  5.439   1.00 90.50 196 A 1 
ATOM 1567 C C   . ALA A 1 196 ? -22.793 -71.943  4.724   1.00 90.85 196 A 1 
ATOM 1568 O O   . ALA A 1 196 ? -22.865 -73.092  5.161   1.00 90.44 196 A 1 
ATOM 1569 C CB  . ALA A 1 196 ? -22.794 -69.829  6.134   1.00 90.36 196 A 1 
ATOM 1570 N N   . SER A 1 197 ? -23.362 -71.621  3.559   1.00 90.93 197 A 1 
ATOM 1571 C CA  . SER A 1 197 ? -24.128 -72.548  2.723   1.00 90.52 197 A 1 
ATOM 1572 C C   . SER A 1 197 ? -23.278 -73.730  2.246   1.00 91.12 197 A 1 
ATOM 1573 O O   . SER A 1 197 ? -23.707 -74.886  2.306   1.00 90.18 197 A 1 
ATOM 1574 C CB  . SER A 1 197 ? -24.710 -71.776  1.536   1.00 90.05 197 A 1 
ATOM 1575 O OG  . SER A 1 197 ? -25.525 -72.628  0.747   1.00 76.19 197 A 1 
ATOM 1576 N N   . THR A 1 198 ? -22.021 -73.457  1.830   1.00 88.00 198 A 1 
ATOM 1577 C CA  . THR A 1 198 ? -21.102 -74.493  1.348   1.00 86.44 198 A 1 
ATOM 1578 C C   . THR A 1 198 ? -20.653 -75.418  2.476   1.00 87.26 198 A 1 
ATOM 1579 O O   . THR A 1 198 ? -20.634 -76.636  2.289   1.00 87.86 198 A 1 
ATOM 1580 C CB  . THR A 1 198 ? -19.897 -73.873  0.630   1.00 86.35 198 A 1 
ATOM 1581 O OG1 . THR A 1 198 ? -20.327 -72.982  -0.369  1.00 79.03 198 A 1 
ATOM 1582 C CG2 . THR A 1 198 ? -19.057 -74.921  -0.092  1.00 75.84 198 A 1 
ATOM 1583 N N   . LYS A 1 199 ? -20.359 -74.882  3.672   1.00 89.77 199 A 1 
ATOM 1584 C CA  . LYS A 1 199 ? -20.065 -75.683  4.871   1.00 88.90 199 A 1 
ATOM 1585 C C   . LYS A 1 199 ? -21.230 -76.589  5.241   1.00 89.01 199 A 1 
ATOM 1586 O O   . LYS A 1 199 ? -21.020 -77.773  5.492   1.00 89.89 199 A 1 
ATOM 1587 C CB  . LYS A 1 199 ? -19.687 -74.774  6.054   1.00 88.78 199 A 1 
ATOM 1588 C CG  . LYS A 1 199 ? -18.230 -74.297  5.954   1.00 83.98 199 A 1 
ATOM 1589 C CD  . LYS A 1 199 ? -17.820 -73.410  7.142   1.00 80.20 199 A 1 
ATOM 1590 C CE  . LYS A 1 199 ? -16.342 -73.044  6.991   1.00 72.84 199 A 1 
ATOM 1591 N NZ  . LYS A 1 199 ? -15.817 -72.123  8.028   1.00 64.55 199 A 1 
ATOM 1592 N N   . GLN A 1 200 ? -22.459 -76.094  5.198   1.00 91.69 200 A 1 
ATOM 1593 C CA  . GLN A 1 200 ? -23.649 -76.888  5.493   1.00 91.17 200 A 1 
ATOM 1594 C C   . GLN A 1 200 ? -23.859 -78.028  4.479   1.00 91.50 200 A 1 
ATOM 1595 O O   . GLN A 1 200 ? -24.209 -79.151  4.852   1.00 90.30 200 A 1 
ATOM 1596 C CB  . GLN A 1 200 ? -24.851 -75.934  5.532   1.00 90.90 200 A 1 
ATOM 1597 C CG  . GLN A 1 200 ? -26.051 -76.580  6.245   1.00 79.49 200 A 1 
ATOM 1598 C CD  . GLN A 1 200 ? -27.271 -75.649  6.298   1.00 72.67 200 A 1 
ATOM 1599 O OE1 . GLN A 1 200 ? -27.400 -74.684  5.566   1.00 66.48 200 A 1 
ATOM 1600 N NE2 . GLN A 1 200 ? -28.224 -75.939  7.144   1.00 61.80 200 A 1 
ATOM 1601 N N   . LYS A 1 201 ? -23.607 -77.777  3.194   1.00 90.50 201 A 1 
ATOM 1602 C CA  . LYS A 1 201 ? -23.643 -78.821  2.157   1.00 89.90 201 A 1 
ATOM 1603 C C   . LYS A 1 201 ? -22.545 -79.870  2.351   1.00 90.03 201 A 1 
ATOM 1604 O O   . LYS A 1 201 ? -22.827 -81.053  2.203   1.00 89.06 201 A 1 
ATOM 1605 C CB  . LYS A 1 201 ? -23.515 -78.197  0.765   1.00 89.64 201 A 1 
ATOM 1606 C CG  . LYS A 1 201 ? -24.795 -77.479  0.324   1.00 84.18 201 A 1 
ATOM 1607 C CD  . LYS A 1 201 ? -24.568 -76.836  -1.047  1.00 81.72 201 A 1 
ATOM 1608 C CE  . LYS A 1 201 ? -25.810 -76.086  -1.509  1.00 73.08 201 A 1 
ATOM 1609 N NZ  . LYS A 1 201 ? -25.583 -75.443  -2.829  1.00 64.85 201 A 1 
ATOM 1610 N N   . LEU A 1 202 ? -21.316 -79.451  2.708   1.00 88.91 202 A 1 
ATOM 1611 C CA  . LEU A 1 202 ? -20.202 -80.351  2.990   1.00 88.08 202 A 1 
ATOM 1612 C C   . LEU A 1 202 ? -20.521 -81.273  4.172   1.00 87.82 202 A 1 
ATOM 1613 O O   . LEU A 1 202 ? -20.396 -82.484  4.040   1.00 88.62 202 A 1 
ATOM 1614 C CB  . LEU A 1 202 ? -18.940 -79.515  3.241   1.00 88.14 202 A 1 
ATOM 1615 C CG  . LEU A 1 202 ? -17.692 -80.360  3.577   1.00 86.64 202 A 1 
ATOM 1616 C CD1 . LEU A 1 202 ? -17.279 -81.258  2.425   1.00 75.74 202 A 1 
ATOM 1617 C CD2 . LEU A 1 202 ? -16.526 -79.428  3.900   1.00 76.27 202 A 1 
ATOM 1618 N N   . GLU A 1 203 ? -21.010 -80.727  5.272   1.00 90.21 203 A 1 
ATOM 1619 C CA  . GLU A 1 203 ? -21.386 -81.492  6.458   1.00 89.27 203 A 1 
ATOM 1620 C C   . GLU A 1 203 ? -22.477 -82.527  6.150   1.00 88.96 203 A 1 
ATOM 1621 O O   . GLU A 1 203 ? -22.409 -83.683  6.580   1.00 88.87 203 A 1 
ATOM 1622 C CB  . GLU A 1 203 ? -21.834 -80.491  7.527   1.00 89.87 203 A 1 
ATOM 1623 C CG  . GLU A 1 203 ? -21.934 -81.114  8.922   1.00 78.25 203 A 1 
ATOM 1624 C CD  . GLU A 1 203 ? -22.332 -80.079  9.995   1.00 70.84 203 A 1 
ATOM 1625 O OE1 . GLU A 1 203 ? -22.128 -80.391  11.194  1.00 64.01 203 A 1 
ATOM 1626 O OE2 . GLU A 1 203 ? -22.853 -79.011  9.629   1.00 66.31 203 A 1 
ATOM 1627 N N   . LYS A 1 204 ? -23.459 -82.151  5.309   1.00 89.44 204 A 1 
ATOM 1628 C CA  . LYS A 1 204 ? -24.485 -83.079  4.846   1.00 89.12 204 A 1 
ATOM 1629 C C   . LYS A 1 204 ? -23.913 -84.200  3.966   1.00 89.16 204 A 1 
ATOM 1630 O O   . LYS A 1 204 ? -24.316 -85.351  4.125   1.00 88.41 204 A 1 
ATOM 1631 C CB  . LYS A 1 204 ? -25.584 -82.283  4.126   1.00 89.00 204 A 1 
ATOM 1632 C CG  . LYS A 1 204 ? -26.846 -83.129  3.913   1.00 77.01 204 A 1 
ATOM 1633 C CD  . LYS A 1 204 ? -27.943 -82.293  3.254   1.00 74.17 204 A 1 
ATOM 1634 C CE  . LYS A 1 204 ? -29.212 -83.127  3.121   1.00 65.28 204 A 1 
ATOM 1635 N NZ  . LYS A 1 204 ? -30.312 -82.359  2.501   1.00 58.01 204 A 1 
ATOM 1636 N N   . ALA A 1 205 ? -22.986 -83.912  3.062   1.00 89.56 205 A 1 
ATOM 1637 C CA  . ALA A 1 205 ? -22.324 -84.901  2.213   1.00 88.07 205 A 1 
ATOM 1638 C C   . ALA A 1 205 ? -21.439 -85.853  3.025   1.00 88.12 205 A 1 
ATOM 1639 O O   . ALA A 1 205 ? -21.504 -87.066  2.820   1.00 87.87 205 A 1 
ATOM 1640 C CB  . ALA A 1 205 ? -21.524 -84.153  1.131   1.00 87.72 205 A 1 
ATOM 1641 N N   . GLU A 1 206 ? -20.655 -85.342  3.999   1.00 89.18 206 A 1 
ATOM 1642 C CA  . GLU A 1 206 ? -19.832 -86.160  4.889   1.00 87.94 206 A 1 
ATOM 1643 C C   . GLU A 1 206 ? -20.680 -87.113  5.739   1.00 88.53 206 A 1 
ATOM 1644 O O   . GLU A 1 206 ? -20.374 -88.304  5.826   1.00 87.60 206 A 1 
ATOM 1645 C CB  . GLU A 1 206 ? -18.977 -85.253  5.789   1.00 87.23 206 A 1 
ATOM 1646 C CG  . GLU A 1 206 ? -17.831 -84.578  5.016   1.00 82.10 206 A 1 
ATOM 1647 C CD  . GLU A 1 206 ? -16.931 -83.680  5.885   1.00 77.11 206 A 1 
ATOM 1648 O OE1 . GLU A 1 206 ? -15.840 -83.309  5.390   1.00 69.32 206 A 1 
ATOM 1649 O OE2 . GLU A 1 206 ? -17.318 -83.372  7.033   1.00 71.32 206 A 1 
ATOM 1650 N N   . ASN A 1 207 ? -21.802 -86.645  6.286   1.00 88.65 207 A 1 
ATOM 1651 C CA  . ASN A 1 207 ? -22.748 -87.498  6.996   1.00 88.69 207 A 1 
ATOM 1652 C C   . ASN A 1 207 ? -23.354 -88.573  6.095   1.00 88.33 207 A 1 
ATOM 1653 O O   . ASN A 1 207 ? -23.536 -89.717  6.516   1.00 87.25 207 A 1 
ATOM 1654 C CB  . ASN A 1 207 ? -23.841 -86.609  7.618   1.00 88.65 207 A 1 
ATOM 1655 C CG  . ASN A 1 207 ? -23.374 -85.920  8.896   1.00 85.24 207 A 1 
ATOM 1656 O OD1 . ASN A 1 207 ? -22.608 -86.452  9.665   1.00 76.56 207 A 1 
ATOM 1657 N ND2 . ASN A 1 207 ? -23.882 -84.747  9.178   1.00 74.57 207 A 1 
ATOM 1658 N N   . GLN A 1 208 ? -23.624 -88.260  4.828   1.00 90.98 208 A 1 
ATOM 1659 C CA  . GLN A 1 208 ? -24.130 -89.220  3.855   1.00 90.00 208 A 1 
ATOM 1660 C C   . GLN A 1 208 ? -23.080 -90.278  3.494   1.00 90.25 208 A 1 
ATOM 1661 O O   . GLN A 1 208 ? -23.405 -91.463  3.439   1.00 88.92 208 A 1 
ATOM 1662 C CB  . GLN A 1 208 ? -24.646 -88.446  2.637   1.00 89.04 208 A 1 
ATOM 1663 C CG  . GLN A 1 208 ? -25.567 -89.306  1.763   1.00 77.71 208 A 1 
ATOM 1664 C CD  . GLN A 1 208 ? -26.266 -88.499  0.652   1.00 74.18 208 A 1 
ATOM 1665 O OE1 . GLN A 1 208 ? -26.045 -87.321  0.446   1.00 68.77 208 A 1 
ATOM 1666 N NE2 . GLN A 1 208 ? -27.152 -89.123  -0.087  1.00 64.59 208 A 1 
ATOM 1667 N N   . VAL A 1 209 ? -21.799 -89.897  3.331   1.00 88.35 209 A 1 
ATOM 1668 C CA  . VAL A 1 209 ? -20.672 -90.829  3.149   1.00 86.82 209 A 1 
ATOM 1669 C C   . VAL A 1 209 ? -20.551 -91.773  4.342   1.00 86.95 209 A 1 
ATOM 1670 O O   . VAL A 1 209 ? -20.444 -92.990  4.149   1.00 87.20 209 A 1 
ATOM 1671 C CB  . VAL A 1 209 ? -19.351 -90.070  2.918   1.00 85.75 209 A 1 
ATOM 1672 C CG1 . VAL A 1 209 ? -18.131 -90.996  2.933   1.00 78.86 209 A 1 
ATOM 1673 C CG2 . VAL A 1 209 ? -19.343 -89.357  1.574   1.00 78.48 209 A 1 
ATOM 1674 N N   . LEU A 1 210 ? -20.630 -91.291  5.553   1.00 87.52 210 A 1 
ATOM 1675 C CA  . LEU A 1 210 ? -20.595 -92.101  6.773   1.00 86.75 210 A 1 
ATOM 1676 C C   . LEU A 1 210 ? -21.755 -93.094  6.845   1.00 86.53 210 A 1 
ATOM 1677 O O   . LEU A 1 210 ? -21.545 -94.269  7.164   1.00 86.36 210 A 1 
ATOM 1678 C CB  . LEU A 1 210 ? -20.596 -91.160  7.995   1.00 86.83 210 A 1 
ATOM 1679 C CG  . LEU A 1 210 ? -19.177 -90.870  8.527   1.00 75.98 210 A 1 
ATOM 1680 C CD1 . LEU A 1 210 ? -19.153 -89.567  9.303   1.00 69.15 210 A 1 
ATOM 1681 C CD2 . LEU A 1 210 ? -18.721 -91.994  9.447   1.00 69.45 210 A 1 
ATOM 1682 N N   . ALA A 1 211 ? -22.959 -92.678  6.523   1.00 89.47 211 A 1 
ATOM 1683 C CA  . ALA A 1 211 ? -24.136 -93.537  6.505   1.00 89.05 211 A 1 
ATOM 1684 C C   . ALA A 1 211 ? -24.012 -94.643  5.453   1.00 88.97 211 A 1 
ATOM 1685 O O   . ALA A 1 211 ? -24.226 -95.820  5.754   1.00 87.88 211 A 1 
ATOM 1686 C CB  . ALA A 1 211 ? -25.375 -92.662  6.290   1.00 88.62 211 A 1 
ATOM 1687 N N   . MET A 1 212 ? -23.600 -94.302  4.221   1.00 87.58 212 A 1 
ATOM 1688 C CA  . MET A 1 212 ? -23.384 -95.273  3.140   1.00 86.19 212 A 1 
ATOM 1689 C C   . MET A 1 212 ? -22.254 -96.252  3.455   1.00 86.49 212 A 1 
ATOM 1690 O O   . MET A 1 212 ? -22.364 -97.431  3.124   1.00 86.27 212 A 1 
ATOM 1691 C CB  . MET A 1 212 ? -23.087 -94.538  1.833   1.00 85.25 212 A 1 
ATOM 1692 C CG  . MET A 1 212 ? -24.313 -93.816  1.298   1.00 78.46 212 A 1 
ATOM 1693 S SD  . MET A 1 212 ? -24.039 -92.984  -0.301  1.00 73.84 212 A 1 
ATOM 1694 C CE  . MET A 1 212 ? -24.045 -94.439  -1.387  1.00 64.75 212 A 1 
ATOM 1695 N N   . ARG A 1 213 ? -21.177 -95.823  4.135   1.00 86.68 213 A 1 
ATOM 1696 C CA  . ARG A 1 213 ? -20.079 -96.694  4.555   1.00 85.77 213 A 1 
ATOM 1697 C C   . ARG A 1 213 ? -20.548 -97.751  5.547   1.00 86.43 213 A 1 
ATOM 1698 O O   . ARG A 1 213 ? -20.249 -98.923  5.366   1.00 86.97 213 A 1 
ATOM 1699 C CB  . ARG A 1 213 ? -18.938 -95.831  5.105   1.00 85.96 213 A 1 
ATOM 1700 C CG  . ARG A 1 213 ? -17.612 -96.602  5.096   1.00 75.99 213 A 1 
ATOM 1701 C CD  . ARG A 1 213 ? -16.483 -95.671  5.540   1.00 72.80 213 A 1 
ATOM 1702 N NE  . ARG A 1 213 ? -15.171 -96.249  5.262   1.00 66.04 213 A 1 
ATOM 1703 C CZ  . ARG A 1 213 ? -14.015 -95.603  5.308   1.00 58.46 213 A 1 
ATOM 1704 N NH1 . ARG A 1 213 ? -13.942 -94.350  5.689   1.00 54.15 213 A 1 
ATOM 1705 N NH2 . ARG A 1 213 ? -12.919 -96.204  4.978   1.00 54.95 213 A 1 
ATOM 1706 N N   . LYS A 1 214 ? -21.368 -97.330  6.529   1.00 87.01 214 A 1 
ATOM 1707 C CA  . LYS A 1 214 ? -21.988 -98.282  7.454   1.00 87.14 214 A 1 
ATOM 1708 C C   . LYS A 1 214 ? -22.920 -99.274  6.749   1.00 87.42 214 A 1 
ATOM 1709 O O   . LYS A 1 214 ? -22.881 -100.458 7.061   1.00 85.94 214 A 1 
ATOM 1710 C CB  . LYS A 1 214 ? -22.760 -97.546  8.551   1.00 87.67 214 A 1 
ATOM 1711 C CG  . LYS A 1 214 ? -21.838 -96.980  9.631   1.00 77.55 214 A 1 
ATOM 1712 C CD  . LYS A 1 214 ? -22.670 -96.340  10.739  1.00 74.06 214 A 1 
ATOM 1713 C CE  . LYS A 1 214 ? -21.759 -95.863  11.887  1.00 65.59 214 A 1 
ATOM 1714 N NZ  . LYS A 1 214 ? -22.540 -95.257  12.979  1.00 58.76 214 A 1 
ATOM 1715 N N   . GLN A 1 215 ? -23.725 -98.834  5.790   1.00 89.53 215 A 1 
ATOM 1716 C CA  . GLN A 1 215 ? -24.576 -99.734  4.999   1.00 88.47 215 A 1 
ATOM 1717 C C   . GLN A 1 215 ? -23.748 -100.705 4.164   1.00 88.76 215 A 1 
ATOM 1718 O O   . GLN A 1 215 ? -24.051 -101.898 4.148   1.00 87.69 215 A 1 
ATOM 1719 C CB  . GLN A 1 215 ? -25.506 -98.927  4.091   1.00 87.20 215 A 1 
ATOM 1720 C CG  . GLN A 1 215 ? -26.780 -98.512  4.819   1.00 76.52 215 A 1 
ATOM 1721 C CD  . GLN A 1 215 ? -27.765 -97.784  3.896   1.00 72.28 215 A 1 
ATOM 1722 O OE1 . GLN A 1 215 ? -27.406 -97.181  2.907   1.00 65.86 215 A 1 
ATOM 1723 N NE2 . GLN A 1 215 ? -29.044 -97.829  4.191   1.00 61.86 215 A 1 
ATOM 1724 N N   . SER A 1 216 ? -22.671 -100.218 3.504   1.00 86.37 216 A 1 
ATOM 1725 C CA  . SER A 1 216 ? -21.784 -101.066 2.711   1.00 84.97 216 A 1 
ATOM 1726 C C   . SER A 1 216 ? -21.090 -102.123 3.566   1.00 84.77 216 A 1 
ATOM 1727 O O   . SER A 1 216 ? -21.052 -103.288 3.186   1.00 84.43 216 A 1 
ATOM 1728 C CB  . SER A 1 216 ? -20.751 -100.204 1.991   1.00 83.65 216 A 1 
ATOM 1729 O OG  . SER A 1 216 ? -19.977 -100.987 1.118   1.00 71.62 216 A 1 
ATOM 1730 N N   . GLU A 1 217 ? -20.589 -101.788 4.755   1.00 87.53 217 A 1 
ATOM 1731 C CA  . GLU A 1 217 ? -20.001 -102.747 5.697   1.00 87.23 217 A 1 
ATOM 1732 C C   . GLU A 1 217 ? -21.011 -103.800 6.162   1.00 87.38 217 A 1 
ATOM 1733 O O   . GLU A 1 217 ? -20.670 -104.979 6.280   1.00 86.30 217 A 1 
ATOM 1734 C CB  . GLU A 1 217 ? -19.439 -102.001 6.919   1.00 87.50 217 A 1 
ATOM 1735 C CG  . GLU A 1 217 ? -18.117 -101.269 6.634   1.00 79.71 217 A 1 
ATOM 1736 C CD  . GLU A 1 217 ? -17.616 -100.422 7.822   1.00 73.28 217 A 1 
ATOM 1737 O OE1 . GLU A 1 217 ? -16.626 -99.673  7.636   1.00 66.88 217 A 1 
ATOM 1738 O OE2 . GLU A 1 217 ? -18.212 -100.508 8.917   1.00 69.11 217 A 1 
ATOM 1739 N N   . GLY A 1 218 ? -22.256 -103.420 6.387   1.00 87.78 218 A 1 
ATOM 1740 C CA  . GLY A 1 218 ? -23.340 -104.345 6.711   1.00 87.70 218 A 1 
ATOM 1741 C C   . GLY A 1 218 ? -23.645 -105.308 5.566   1.00 88.65 218 A 1 
ATOM 1742 O O   . GLY A 1 218 ? -23.690 -106.523 5.774   1.00 86.70 218 A 1 
ATOM 1743 N N   . LEU A 1 219 ? -23.773 -104.800 4.337   1.00 85.31 219 A 1 
ATOM 1744 C CA  . LEU A 1 219 ? -24.042 -105.579 3.133   1.00 83.96 219 A 1 
ATOM 1745 C C   . LEU A 1 219 ? -22.903 -106.562 2.828   1.00 84.08 219 A 1 
ATOM 1746 O O   . LEU A 1 219 ? -23.154 -107.714 2.496   1.00 83.46 219 A 1 
ATOM 1747 C CB  . LEU A 1 219 ? -24.266 -104.621 1.954   1.00 82.57 219 A 1 
ATOM 1748 C CG  . LEU A 1 219 ? -25.174 -105.222 0.874   1.00 74.74 219 A 1 
ATOM 1749 C CD1 . LEU A 1 219 ? -26.650 -105.001 1.232   1.00 66.47 219 A 1 
ATOM 1750 C CD2 . LEU A 1 219 ? -24.927 -104.569 -0.477  1.00 67.95 219 A 1 
ATOM 1751 N N   . THR A 1 220 ? -21.632 -106.153 2.991   1.00 85.69 220 A 1 
ATOM 1752 C CA  . THR A 1 220 ? -20.465 -107.022 2.807   1.00 85.27 220 A 1 
ATOM 1753 C C   . THR A 1 220 ? -20.470 -108.174 3.808   1.00 85.72 220 A 1 
ATOM 1754 O O   . THR A 1 220 ? -20.253 -109.316 3.417   1.00 85.51 220 A 1 
ATOM 1755 C CB  . THR A 1 220 ? -19.151 -106.231 2.923   1.00 84.22 220 A 1 
ATOM 1756 O OG1 . THR A 1 220 ? -19.151 -105.113 2.066   1.00 77.21 220 A 1 
ATOM 1757 C CG2 . THR A 1 220 ? -17.936 -107.064 2.524   1.00 74.28 220 A 1 
ATOM 1758 N N   . LYS A 1 221 ? -20.776 -107.929 5.069   1.00 86.95 221 A 1 
ATOM 1759 C CA  . LYS A 1 221 ? -20.894 -108.997 6.073   1.00 87.50 221 A 1 
ATOM 1760 C C   . LYS A 1 221 ? -22.003 -109.998 5.757   1.00 87.78 221 A 1 
ATOM 1761 O O   . LYS A 1 221 ? -21.819 -111.194 5.967   1.00 86.48 221 A 1 
ATOM 1762 C CB  . LYS A 1 221 ? -21.141 -108.409 7.454   1.00 87.69 221 A 1 
ATOM 1763 C CG  . LYS A 1 221 ? -19.858 -107.861 8.082   1.00 77.48 221 A 1 
ATOM 1764 C CD  . LYS A 1 221 ? -20.175 -107.272 9.464   1.00 74.07 221 A 1 
ATOM 1765 C CE  . LYS A 1 221 ? -18.886 -106.744 10.098  1.00 64.97 221 A 1 
ATOM 1766 N NZ  . LYS A 1 221 ? -19.160 -106.088 11.390  1.00 57.85 221 A 1 
ATOM 1767 N N   . GLU A 1 222 ? -23.159 -109.559 5.263   1.00 86.23 222 A 1 
ATOM 1768 C CA  . GLU A 1 222 ? -24.225 -110.471 4.843   1.00 85.18 222 A 1 
ATOM 1769 C C   . GLU A 1 222 ? -23.830 -111.271 3.602   1.00 85.71 222 A 1 
ATOM 1770 O O   . GLU A 1 222 ? -24.092 -112.466 3.548   1.00 84.80 222 A 1 
ATOM 1771 C CB  . GLU A 1 222 ? -25.537 -109.734 4.602   1.00 84.78 222 A 1 
ATOM 1772 C CG  . GLU A 1 222 ? -26.246 -109.388 5.917   1.00 75.66 222 A 1 
ATOM 1773 C CD  . GLU A 1 222 ? -27.765 -109.273 5.771   1.00 70.90 222 A 1 
ATOM 1774 O OE1 . GLU A 1 222 ? -28.461 -109.511 6.798   1.00 63.21 222 A 1 
ATOM 1775 O OE2 . GLU A 1 222 ? -28.239 -108.991 4.654   1.00 64.60 222 A 1 
ATOM 1776 N N   . TYR A 1 223 ? -23.149 -110.653 2.625   1.00 85.33 223 A 1 
ATOM 1777 C CA  . TYR A 1 223 ? -22.639 -111.333 1.433   1.00 84.18 223 A 1 
ATOM 1778 C C   . TYR A 1 223 ? -21.621 -112.421 1.793   1.00 84.08 223 A 1 
ATOM 1779 O O   . TYR A 1 223 ? -21.749 -113.550 1.327   1.00 84.27 223 A 1 
ATOM 1780 C CB  . TYR A 1 223 ? -22.037 -110.288 0.496   1.00 83.13 223 A 1 
ATOM 1781 C CG  . TYR A 1 223 ? -21.550 -110.870 -0.808  1.00 80.91 223 A 1 
ATOM 1782 C CD1 . TYR A 1 223 ? -20.189 -111.193 -0.974  1.00 71.32 223 A 1 
ATOM 1783 C CD2 . TYR A 1 223 ? -22.460 -111.119 -1.843  1.00 71.50 223 A 1 
ATOM 1784 C CE1 . TYR A 1 223 ? -19.745 -111.751 -2.183  1.00 69.02 223 A 1 
ATOM 1785 C CE2 . TYR A 1 223 ? -22.023 -111.670 -3.054  1.00 68.02 223 A 1 
ATOM 1786 C CZ  . TYR A 1 223 ? -20.662 -111.987 -3.230  1.00 72.60 223 A 1 
ATOM 1787 O OH  . TYR A 1 223 ? -20.232 -112.531 -4.407  1.00 72.19 223 A 1 
ATOM 1788 N N   . ASP A 1 224 ? -20.649 -112.114 2.663   1.00 85.90 224 A 1 
ATOM 1789 C CA  . ASP A 1 224 ? -19.668 -113.089 3.143   1.00 85.31 224 A 1 
ATOM 1790 C C   . ASP A 1 224 ? -20.344 -114.265 3.852   1.00 85.28 224 A 1 
ATOM 1791 O O   . ASP A 1 224 ? -19.988 -115.424 3.633   1.00 85.05 224 A 1 
ATOM 1792 C CB  . ASP A 1 224 ? -18.676 -112.408 4.100   1.00 85.36 224 A 1 
ATOM 1793 C CG  . ASP A 1 224 ? -17.686 -111.448 3.430   1.00 80.71 224 A 1 
ATOM 1794 O OD1 . ASP A 1 224 ? -17.454 -111.580 2.221   1.00 72.33 224 A 1 
ATOM 1795 O OD2 . ASP A 1 224 ? -17.134 -110.605 4.177   1.00 72.30 224 A 1 
ATOM 1796 N N   . ARG A 1 225 ? -21.364 -114.035 4.655   1.00 87.76 225 A 1 
ATOM 1797 C CA  . ARG A 1 225 ? -22.153 -115.086 5.308   1.00 88.18 225 A 1 
ATOM 1798 C C   . ARG A 1 225 ? -22.897 -115.955 4.298   1.00 88.60 225 A 1 
ATOM 1799 O O   . ARG A 1 225 ? -22.911 -117.173 4.435   1.00 88.15 225 A 1 
ATOM 1800 C CB  . ARG A 1 225 ? -23.104 -114.420 6.305   1.00 88.09 225 A 1 
ATOM 1801 C CG  . ARG A 1 225 ? -23.903 -115.488 7.074   1.00 81.65 225 A 1 
ATOM 1802 C CD  . ARG A 1 225 ? -24.890 -114.827 8.024   1.00 77.74 225 A 1 
ATOM 1803 N NE  . ARG A 1 225 ? -25.824 -115.845 8.544   1.00 69.77 225 A 1 
ATOM 1804 C CZ  . ARG A 1 225 ? -26.878 -115.625 9.300   1.00 62.81 225 A 1 
ATOM 1805 N NH1 . ARG A 1 225 ? -27.151 -114.436 9.764   1.00 57.54 225 A 1 
ATOM 1806 N NH2 . ARG A 1 225 ? -27.668 -116.605 9.582   1.00 56.07 225 A 1 
ATOM 1807 N N   . LEU A 1 226 ? -23.484 -115.328 3.271   1.00 85.63 226 A 1 
ATOM 1808 C CA  . LEU A 1 226 ? -24.188 -116.049 2.216   1.00 83.98 226 A 1 
ATOM 1809 C C   . LEU A 1 226 ? -23.232 -116.919 1.382   1.00 83.90 226 A 1 
ATOM 1810 O O   . LEU A 1 226 ? -23.570 -118.049 1.040   1.00 83.63 226 A 1 
ATOM 1811 C CB  . LEU A 1 226 ? -24.938 -115.030 1.335   1.00 83.13 226 A 1 
ATOM 1812 C CG  . LEU A 1 226 ? -26.247 -115.616 0.769   1.00 79.34 226 A 1 
ATOM 1813 C CD1 . LEU A 1 226 ? -27.449 -114.997 1.477   1.00 69.96 226 A 1 
ATOM 1814 C CD2 . LEU A 1 226 ? -26.384 -115.348 -0.713  1.00 71.01 226 A 1 
ATOM 1815 N N   . LEU A 1 227 ? -22.012 -116.415 1.076   1.00 84.95 227 A 1 
ATOM 1816 C CA  . LEU A 1 227 ? -20.935 -117.182 0.437   1.00 83.57 227 A 1 
ATOM 1817 C C   . LEU A 1 227 ? -20.540 -118.401 1.264   1.00 83.48 227 A 1 
ATOM 1818 O O   . LEU A 1 227 ? -20.398 -119.500 0.718   1.00 83.09 227 A 1 
ATOM 1819 C CB  . LEU A 1 227 ? -19.719 -116.276 0.214   1.00 82.61 227 A 1 
ATOM 1820 C CG  . LEU A 1 227 ? -19.668 -115.630 -1.181  1.00 77.29 227 A 1 
ATOM 1821 C CD1 . LEU A 1 227 ? -18.690 -114.463 -1.191  1.00 68.86 227 A 1 
ATOM 1822 C CD2 . LEU A 1 227 ? -19.196 -116.641 -2.232  1.00 69.72 227 A 1 
ATOM 1823 N N   . GLU A 1 228 ? -20.392 -118.284 2.580   1.00 87.39 228 A 1 
ATOM 1824 C CA  . GLU A 1 228 ? -20.077 -119.395 3.480   1.00 86.92 228 A 1 
ATOM 1825 C C   . GLU A 1 228 ? -21.183 -120.467 3.501   1.00 86.42 228 A 1 
ATOM 1826 O O   . GLU A 1 228 ? -20.896 -121.662 3.453   1.00 85.45 228 A 1 
ATOM 1827 C CB  . GLU A 1 228 ? -19.821 -118.834 4.887   1.00 86.89 228 A 1 
ATOM 1828 C CG  . GLU A 1 228 ? -18.526 -119.348 5.501   1.00 76.50 228 A 1 
ATOM 1829 C CD  . GLU A 1 228 ? -18.315 -118.961 6.969   1.00 69.03 228 A 1 
ATOM 1830 O OE1 . GLU A 1 228 ? -17.208 -119.261 7.489   1.00 62.04 228 A 1 
ATOM 1831 O OE2 . GLU A 1 228 ? -19.260 -118.492 7.619   1.00 64.00 228 A 1 
ATOM 1832 N N   . GLU A 1 229 ? -22.437 -120.051 3.531   1.00 86.83 229 A 1 
ATOM 1833 C CA  . GLU A 1 229 ? -23.573 -120.977 3.457   1.00 85.13 229 A 1 
ATOM 1834 C C   . GLU A 1 229 ? -23.660 -121.662 2.090   1.00 85.15 229 A 1 
ATOM 1835 O O   . GLU A 1 229 ? -23.876 -122.880 2.014   1.00 84.14 229 A 1 
ATOM 1836 C CB  . GLU A 1 229 ? -24.882 -120.247 3.788   1.00 84.69 229 A 1 
ATOM 1837 C CG  . GLU A 1 229 ? -25.042 -119.990 5.292   1.00 75.92 229 A 1 
ATOM 1838 C CD  . GLU A 1 229 ? -26.398 -119.389 5.711   1.00 70.13 229 A 1 
ATOM 1839 O OE1 . GLU A 1 229 ? -26.582 -119.167 6.937   1.00 62.84 229 A 1 
ATOM 1840 O OE2 . GLU A 1 229 ? -27.245 -119.159 4.836   1.00 64.19 229 A 1 
ATOM 1841 N N   . HIS A 1 230 ? -23.405 -120.939 0.982   1.00 84.90 230 A 1 
ATOM 1842 C CA  . HIS A 1 230 ? -23.387 -121.492 -0.373  1.00 82.62 230 A 1 
ATOM 1843 C C   . HIS A 1 230 ? -22.273 -122.510 -0.568  1.00 82.73 230 A 1 
ATOM 1844 O O   . HIS A 1 230 ? -22.506 -123.607 -1.083  1.00 82.35 230 A 1 
ATOM 1845 C CB  . HIS A 1 230 ? -23.279 -120.348 -1.379  1.00 80.76 230 A 1 
ATOM 1846 C CG  . HIS A 1 230 ? -23.692 -120.748 -2.764  1.00 75.54 230 A 1 
ATOM 1847 N ND1 . HIS A 1 230 ? -24.966 -121.117 -3.139  1.00 64.37 230 A 1 
ATOM 1848 C CD2 . HIS A 1 230 ? -22.919 -120.791 -3.885  1.00 64.45 230 A 1 
ATOM 1849 C CE1 . HIS A 1 230 ? -24.950 -121.375 -4.459  1.00 62.94 230 A 1 
ATOM 1850 N NE2 . HIS A 1 230 ? -23.724 -121.181 -4.945  1.00 62.49 230 A 1 
ATOM 1851 N N   . ALA A 1 231 ? -21.043 -122.228 -0.083  1.00 84.24 231 A 1 
ATOM 1852 C CA  . ALA A 1 231 ? -19.923 -123.160 -0.112  1.00 84.19 231 A 1 
ATOM 1853 C C   . ALA A 1 231 ? -20.227 -124.447 0.680   1.00 83.82 231 A 1 
ATOM 1854 O O   . ALA A 1 231 ? -19.898 -125.548 0.234   1.00 82.63 231 A 1 
ATOM 1855 C CB  . ALA A 1 231 ? -18.677 -122.441 0.423   1.00 83.39 231 A 1 
ATOM 1856 N N   . LYS A 1 232 ? -20.885 -124.360 1.831   1.00 85.47 232 A 1 
ATOM 1857 C CA  . LYS A 1 232 ? -21.310 -125.542 2.602   1.00 84.95 232 A 1 
ATOM 1858 C C   . LYS A 1 232 ? -22.350 -126.373 1.864   1.00 84.37 232 A 1 
ATOM 1859 O O   . LYS A 1 232 ? -22.257 -127.606 1.876   1.00 82.46 232 A 1 
ATOM 1860 C CB  . LYS A 1 232 ? -21.861 -125.117 3.971   1.00 83.96 232 A 1 
ATOM 1861 C CG  . LYS A 1 232 ? -20.747 -124.754 4.946   1.00 75.90 232 A 1 
ATOM 1862 C CD  . LYS A 1 232 ? -21.337 -124.216 6.259   1.00 72.35 232 A 1 
ATOM 1863 C CE  . LYS A 1 232 ? -20.212 -123.795 7.203   1.00 64.95 232 A 1 
ATOM 1864 N NZ  . LYS A 1 232 ? -20.706 -122.927 8.286   1.00 58.99 232 A 1 
ATOM 1865 N N   . LEU A 1 233 ? -23.327 -125.772 1.192   1.00 84.81 233 A 1 
ATOM 1866 C CA  . LEU A 1 233 ? -24.330 -126.452 0.366   1.00 83.58 233 A 1 
ATOM 1867 C C   . LEU A 1 233 ? -23.697 -127.133 -0.849  1.00 83.17 233 A 1 
ATOM 1868 O O   . LEU A 1 233 ? -23.995 -128.303 -1.110  1.00 81.00 233 A 1 
ATOM 1869 C CB  . LEU A 1 233 ? -25.410 -125.443 -0.063  1.00 82.50 233 A 1 
ATOM 1870 C CG  . LEU A 1 233 ? -26.588 -125.410 0.921   1.00 76.77 233 A 1 
ATOM 1871 C CD1 . LEU A 1 233 ? -27.315 -124.076 0.861   1.00 69.46 233 A 1 
ATOM 1872 C CD2 . LEU A 1 233 ? -27.594 -126.511 0.573   1.00 69.31 233 A 1 
ATOM 1873 N N   . GLN A 1 234 ? -22.747 -126.460 -1.559  1.00 82.52 234 A 1 
ATOM 1874 C CA  . GLN A 1 234 ? -21.994 -127.024 -2.684  1.00 80.60 234 A 1 
ATOM 1875 C C   . GLN A 1 234 ? -21.216 -128.273 -2.255  1.00 80.59 234 A 1 
ATOM 1876 O O   . GLN A 1 234 ? -21.337 -129.331 -2.870  1.00 79.26 234 A 1 
ATOM 1877 C CB  . GLN A 1 234 ? -21.057 -125.943 -3.257  1.00 78.83 234 A 1 
ATOM 1878 C CG  . GLN A 1 234 ? -20.844 -126.094 -4.769  1.00 73.34 234 A 1 
ATOM 1879 C CD  . GLN A 1 234 ? -21.907 -125.388 -5.621  1.00 69.31 234 A 1 
ATOM 1880 O OE1 . GLN A 1 234 ? -22.597 -124.509 -5.178  1.00 64.26 234 A 1 
ATOM 1881 N NE2 . GLN A 1 234 ? -22.046 -125.763 -6.874  1.00 60.92 234 A 1 
ATOM 1882 N N   . ALA A 1 235 ? -20.471 -128.223 -1.153  1.00 83.25 235 A 1 
ATOM 1883 C CA  . ALA A 1 235 ? -19.730 -129.366 -0.605  1.00 83.57 235 A 1 
ATOM 1884 C C   . ALA A 1 235 ? -20.653 -130.533 -0.191  1.00 82.51 235 A 1 
ATOM 1885 O O   . ALA A 1 235 ? -20.272 -131.698 -0.283  1.00 79.64 235 A 1 
ATOM 1886 C CB  . ALA A 1 235 ? -18.895 -128.882 0.586   1.00 82.40 235 A 1 
ATOM 1887 N N   . ALA A 1 236 ? -21.861 -130.280 0.244   1.00 81.63 236 A 1 
ATOM 1888 C CA  . ALA A 1 236 ? -22.832 -131.317 0.585   1.00 80.52 236 A 1 
ATOM 1889 C C   . ALA A 1 236 ? -23.441 -132.006 -0.646  1.00 79.46 236 A 1 
ATOM 1890 O O   . ALA A 1 236 ? -23.815 -133.184 -0.574  1.00 75.34 236 A 1 
ATOM 1891 C CB  . ALA A 1 236 ? -23.918 -130.694 1.477   1.00 78.90 236 A 1 
ATOM 1892 N N   . VAL A 1 237 ? -23.563 -131.319 -1.798  1.00 79.27 237 A 1 
ATOM 1893 C CA  . VAL A 1 237 ? -24.077 -131.861 -3.068  1.00 78.25 237 A 1 
ATOM 1894 C C   . VAL A 1 237 ? -23.005 -132.652 -3.827  1.00 77.37 237 A 1 
ATOM 1895 O O   . VAL A 1 237 ? -23.285 -133.744 -4.306  1.00 72.94 237 A 1 
ATOM 1896 C CB  . VAL A 1 237 ? -24.685 -130.746 -3.939  1.00 75.82 237 A 1 
ATOM 1897 C CG1 . VAL A 1 237 ? -25.120 -131.245 -5.317  1.00 70.48 237 A 1 
ATOM 1898 C CG2 . VAL A 1 237 ? -25.934 -130.153 -3.273  1.00 69.72 237 A 1 
ATOM 1899 N N   . ASP A 1 238 ? -21.736 -132.185 -3.886  1.00 76.36 238 A 1 
ATOM 1900 C CA  . ASP A 1 238 ? -20.642 -132.841 -4.617  1.00 75.27 238 A 1 
ATOM 1901 C C   . ASP A 1 238 ? -20.024 -134.014 -3.854  1.00 73.73 238 A 1 
ATOM 1902 O O   . ASP A 1 238 ? -19.608 -135.015 -4.444  1.00 67.30 238 A 1 
ATOM 1903 C CB  . ASP A 1 238 ? -19.584 -131.789 -4.989  1.00 70.96 238 A 1 
ATOM 1904 C CG  . ASP A 1 238 ? -20.055 -130.774 -6.047  1.00 67.42 238 A 1 
ATOM 1905 O OD1 . ASP A 1 238 ? -20.968 -131.109 -6.826  1.00 61.22 238 A 1 
ATOM 1906 O OD2 . ASP A 1 238 ? -19.469 -129.668 -6.083  1.00 58.97 238 A 1 
ATOM 1907 N N   . GLY A 1 239 ? -19.990 -134.016 -2.530  1.00 70.49 239 A 1 
ATOM 1908 C CA  . GLY A 1 239 ? -19.377 -135.037 -1.671  1.00 69.54 239 A 1 
ATOM 1909 C C   . GLY A 1 239 ? -19.890 -136.481 -1.845  1.00 69.31 239 A 1 
ATOM 1910 O O   . GLY A 1 239 ? -19.106 -137.424 -1.699  1.00 63.24 239 A 1 
ATOM 1911 N N   . PRO A 1 240 ? -21.144 -136.816 -2.148  1.00 60.50 240 A 1 
ATOM 1912 C CA  . PRO A 1 240 ? -21.601 -138.193 -2.319  1.00 59.62 240 A 1 
ATOM 1913 C C   . PRO A 1 240 ? -21.378 -138.760 -3.739  1.00 58.48 240 A 1 
ATOM 1914 O O   . PRO A 1 240 ? -21.584 -139.957 -3.927  1.00 55.02 240 A 1 
ATOM 1915 C CB  . PRO A 1 240 ? -23.066 -138.187 -1.902  1.00 56.98 240 A 1 
ATOM 1916 C CG  . PRO A 1 240 ? -23.515 -136.756 -2.180  1.00 57.16 240 A 1 
ATOM 1917 C CD  . PRO A 1 240 ? -22.261 -135.931 -1.957  1.00 58.72 240 A 1 
ATOM 1918 N N   . MET A 1 241 ? -20.970 -137.968 -4.759  1.00 55.84 241 A 1 
ATOM 1919 C CA  . MET A 1 241 ? -20.761 -138.474 -6.126  1.00 55.62 241 A 1 
ATOM 1920 C C   . MET A 1 241 ? -19.488 -139.307 -6.267  1.00 55.32 241 A 1 
ATOM 1921 O O   . MET A 1 241 ? -19.548 -140.389 -6.872  1.00 50.49 241 A 1 
ATOM 1922 C CB  . MET A 1 241 ? -20.812 -137.339 -7.163  1.00 51.93 241 A 1 
ATOM 1923 C CG  . MET A 1 241 ? -22.242 -137.139 -7.669  1.00 48.54 241 A 1 
ATOM 1924 S SD  . MET A 1 241 ? -22.393 -136.034 -9.106  1.00 44.10 241 A 1 
ATOM 1925 C CE  . MET A 1 241 ? -23.744 -136.842 -10.012 1.00 41.35 241 A 1 
ATOM 1926 N N   . ASP A 1 242 ? -18.371 -138.953 -5.672  1.00 50.20 242 A 1 
ATOM 1927 C CA  . ASP A 1 242 ? -17.090 -139.650 -5.836  1.00 50.74 242 A 1 
ATOM 1928 C C   . ASP A 1 242 ? -17.001 -141.024 -5.147  1.00 49.17 242 A 1 
ATOM 1929 O O   . ASP A 1 242 ? -16.083 -141.810 -5.415  1.00 46.43 242 A 1 
ATOM 1930 C CB  . ASP A 1 242 ? -15.938 -138.745 -5.372  1.00 48.30 242 A 1 
ATOM 1931 C CG  . ASP A 1 242 ? -15.483 -137.743 -6.429  1.00 44.80 242 A 1 
ATOM 1932 O OD1 . ASP A 1 242 ? -15.807 -137.932 -7.619  1.00 43.43 242 A 1 
ATOM 1933 O OD2 . ASP A 1 242 ? -14.766 -136.794 -6.025  1.00 41.48 242 A 1 
ATOM 1934 N N   . LYS A 1 243 ? -17.901 -141.351 -4.281  1.00 49.57 243 A 1 
ATOM 1935 C CA  . LYS A 1 243 ? -17.871 -142.665 -3.596  1.00 50.16 243 A 1 
ATOM 1936 C C   . LYS A 1 243 ? -18.609 -143.788 -4.342  1.00 48.45 243 A 1 
ATOM 1937 O O   . LYS A 1 243 ? -18.722 -144.886 -3.781  1.00 45.55 243 A 1 
ATOM 1938 C CB  . LYS A 1 243 ? -18.343 -142.546 -2.150  1.00 47.47 243 A 1 
ATOM 1939 C CG  . LYS A 1 243 ? -17.204 -142.109 -1.233  1.00 44.14 243 A 1 
ATOM 1940 C CD  . LYS A 1 243 ? -17.622 -142.287 0.227   1.00 43.83 243 A 1 
ATOM 1941 C CE  . LYS A 1 243 ? -16.434 -141.933 1.135   1.00 38.96 243 A 1 
ATOM 1942 N NZ  . LYS A 1 243 ? -16.764 -142.102 2.555   1.00 37.06 243 A 1 
ATOM 1943 N N   . LYS A 1 244 ? -19.149 -143.594 -5.562  1.00 41.88 244 A 1 
ATOM 1944 C CA  . LYS A 1 244 ? -19.930 -144.614 -6.288  1.00 43.52 244 A 1 
ATOM 1945 C C   . LYS A 1 244 ? -19.207 -145.276 -7.469  1.00 41.43 244 A 1 
ATOM 1946 O O   . LYS A 1 244 ? -19.803 -146.174 -8.077  1.00 39.23 244 A 1 
ATOM 1947 C CB  . LYS A 1 244 ? -21.298 -144.051 -6.700  1.00 41.91 244 A 1 
ATOM 1948 C CG  . LYS A 1 244 ? -22.352 -144.329 -5.634  1.00 38.53 244 A 1 
ATOM 1949 C CD  . LYS A 1 244 ? -23.743 -144.007 -6.193  1.00 38.48 244 A 1 
ATOM 1950 C CE  . LYS A 1 244 ? -24.837 -144.392 -5.199  1.00 33.47 244 A 1 
ATOM 1951 N NZ  . LYS A 1 244 ? -26.168 -144.094 -5.736  1.00 33.43 244 A 1 
ATOM 1952 N N   . GLU A 1 245 ? -17.950 -144.903 -7.812  1.00 34.04 245 A 1 
ATOM 1953 C CA  . GLU A 1 245 ? -17.160 -145.514 -8.906  1.00 36.67 245 A 1 
ATOM 1954 C C   . GLU A 1 245 ? -16.003 -146.425 -8.422  1.00 35.00 245 A 1 
ATOM 1955 O O   . GLU A 1 245 ? -15.087 -146.721 -9.182  1.00 33.76 245 A 1 
ATOM 1956 C CB  . GLU A 1 245 ? -16.723 -144.469 -9.949  1.00 36.69 245 A 1 
ATOM 1957 C CG  . GLU A 1 245 ? -17.892 -143.995 -10.824 1.00 33.20 245 A 1 
ATOM 1958 C CD  . GLU A 1 245 ? -17.457 -143.273 -12.122 1.00 31.36 245 A 1 
ATOM 1959 O OE1 . GLU A 1 245 ? -18.324 -143.177 -13.037 1.00 27.65 245 A 1 
ATOM 1960 O OE2 . GLU A 1 245 ? -16.294 -142.838 -12.195 1.00 32.97 245 A 1 
ATOM 1961 N N   . GLU A 1 246 ? -16.028 -146.952 -7.235  1.00 29.48 246 A 1 
ATOM 1962 C CA  . GLU A 1 246 ? -15.385 -148.239 -6.894  1.00 31.74 246 A 1 
ATOM 1963 C C   . GLU A 1 246 ? -16.429 -149.300 -6.549  1.00 28.63 246 A 1 
ATOM 1964 O O   . GLU A 1 246 ? -17.387 -148.998 -5.812  1.00 26.52 246 A 1 
ATOM 1965 C CB  . GLU A 1 246 ? -14.342 -148.102 -5.768  1.00 32.13 246 A 1 
ATOM 1966 C CG  . GLU A 1 246 ? -12.945 -147.681 -6.265  1.00 30.55 246 A 1 
ATOM 1967 C CD  . GLU A 1 246 ? -11.827 -147.830 -5.208  1.00 29.95 246 A 1 
ATOM 1968 O OE1 . GLU A 1 246 ? -10.632 -147.919 -5.631  1.00 25.18 246 A 1 
ATOM 1969 O OE2 . GLU A 1 246 ? -12.127 -147.859 -4.006  1.00 33.04 246 A 1 
ATOM 1970 O OXT . GLU A 1 246 ? -16.201 -150.431 -7.019  1.00 37.13 246 A 1 
ATOM 1971 N N   . MET B 2 1   ? 17.276  66.904   -8.121  1.00 52.94 1   B 1 
ATOM 1972 C CA  . MET B 2 1   ? 17.836  65.571   -7.778  1.00 62.26 1   B 1 
ATOM 1973 C C   . MET B 2 1   ? 18.812  65.191   -8.871  1.00 66.33 1   B 1 
ATOM 1974 O O   . MET B 2 1   ? 18.518  65.469   -10.029 1.00 63.09 1   B 1 
ATOM 1975 C CB  . MET B 2 1   ? 16.710  64.537   -7.650  1.00 59.00 1   B 1 
ATOM 1976 C CG  . MET B 2 1   ? 16.668  63.844   -6.292  1.00 54.21 1   B 1 
ATOM 1977 S SD  . MET B 2 1   ? 15.145  62.902   -6.096  1.00 50.21 1   B 1 
ATOM 1978 C CE  . MET B 2 1   ? 15.539  61.882   -4.661  1.00 42.60 1   B 1 
ATOM 1979 N N   . SER B 2 2   ? 19.977  64.621   -8.565  1.00 63.84 2   B 1 
ATOM 1980 C CA  . SER B 2 2   ? 20.876  64.136   -9.621  1.00 69.53 2   B 1 
ATOM 1981 C C   . SER B 2 2   ? 20.217  62.973   -10.367 1.00 74.83 2   B 1 
ATOM 1982 O O   . SER B 2 2   ? 19.388  62.256   -9.801  1.00 72.28 2   B 1 
ATOM 1983 C CB  . SER B 2 2   ? 22.239  63.726   -9.057  1.00 62.89 2   B 1 
ATOM 1984 O OG  . SER B 2 2   ? 22.116  62.626   -8.191  1.00 55.02 2   B 1 
ATOM 1985 N N   . LEU B 2 3   ? 20.577  62.756   -11.625 1.00 74.31 3   B 1 
ATOM 1986 C CA  . LEU B 2 3   ? 20.049  61.668   -12.456 1.00 78.66 3   B 1 
ATOM 1987 C C   . LEU B 2 3   ? 20.209  60.297   -11.763 1.00 80.72 3   B 1 
ATOM 1988 O O   . LEU B 2 3   ? 19.294  59.478   -11.771 1.00 78.99 3   B 1 
ATOM 1989 C CB  . LEU B 2 3   ? 20.781  61.696   -13.808 1.00 76.27 3   B 1 
ATOM 1990 C CG  . LEU B 2 3   ? 20.098  60.818   -14.887 1.00 67.32 3   B 1 
ATOM 1991 C CD1 . LEU B 2 3   ? 18.864  61.514   -15.469 1.00 59.44 3   B 1 
ATOM 1992 C CD2 . LEU B 2 3   ? 21.074  60.544   -16.031 1.00 58.74 3   B 1 
ATOM 1993 N N   . GLN B 2 4   ? 21.350  60.105   -11.090 1.00 72.57 4   B 1 
ATOM 1994 C CA  . GLN B 2 4   ? 21.666  58.887   -10.329 1.00 74.21 4   B 1 
ATOM 1995 C C   . GLN B 2 4   ? 20.624  58.620   -9.229  1.00 76.17 4   B 1 
ATOM 1996 O O   . GLN B 2 4   ? 20.037  57.547   -9.182  1.00 75.66 4   B 1 
ATOM 1997 C CB  . GLN B 2 4   ? 23.064  59.031   -9.705  1.00 72.12 4   B 1 
ATOM 1998 C CG  . GLN B 2 4   ? 24.186  59.059   -10.753 1.00 64.97 4   B 1 
ATOM 1999 C CD  . GLN B 2 4   ? 25.538  59.449   -10.139 1.00 60.83 4   B 1 
ATOM 2000 O OE1 . GLN B 2 4   ? 25.610  60.048   -9.084  1.00 53.77 4   B 1 
ATOM 2001 N NE2 . GLN B 2 4   ? 26.639  59.164   -10.792 1.00 52.46 4   B 1 
ATOM 2002 N N   . TRP B 2 5   ? 20.337  59.611   -8.393  1.00 76.58 5   B 1 
ATOM 2003 C CA  . TRP B 2 5   ? 19.366  59.456   -7.302  1.00 77.67 5   B 1 
ATOM 2004 C C   . TRP B 2 5   ? 17.923  59.320   -7.800  1.00 78.82 5   B 1 
ATOM 2005 O O   . TRP B 2 5   ? 17.123  58.659   -7.147  1.00 78.60 5   B 1 
ATOM 2006 C CB  . TRP B 2 5   ? 19.499  60.620   -6.320  1.00 76.28 5   B 1 
ATOM 2007 C CG  . TRP B 2 5   ? 20.780  60.615   -5.572  1.00 75.98 5   B 1 
ATOM 2008 C CD1 . TRP B 2 5   ? 21.790  61.499   -5.687  1.00 69.48 5   B 1 
ATOM 2009 C CD2 . TRP B 2 5   ? 21.239  59.615   -4.592  1.00 73.17 5   B 1 
ATOM 2010 N NE1 . TRP B 2 5   ? 22.836  61.129   -4.855  1.00 68.52 5   B 1 
ATOM 2011 C CE2 . TRP B 2 5   ? 22.547  59.976   -4.178  1.00 72.41 5   B 1 
ATOM 2012 C CE3 . TRP B 2 5   ? 20.670  58.452   -4.048  1.00 67.99 5   B 1 
ATOM 2013 C CZ2 . TRP B 2 5   ? 23.276  59.194   -3.256  1.00 70.18 5   B 1 
ATOM 2014 C CZ3 . TRP B 2 5   ? 21.387  57.670   -3.120  1.00 67.30 5   B 1 
ATOM 2015 C CH2 . TRP B 2 5   ? 22.673  58.039   -2.739  1.00 67.51 5   B 1 
ATOM 2016 N N   . THR B 2 6   ? 17.593  59.899   -8.957  1.00 78.51 6   B 1 
ATOM 2017 C CA  . THR B 2 6   ? 16.287  59.690   -9.603  1.00 78.36 6   B 1 
ATOM 2018 C C   . THR B 2 6   ? 16.152  58.253   -10.095 1.00 79.40 6   B 1 
ATOM 2019 O O   . THR B 2 6   ? 15.126  57.623   -9.847  1.00 79.18 6   B 1 
ATOM 2020 C CB  . THR B 2 6   ? 16.062  60.674   -10.760 1.00 77.41 6   B 1 
ATOM 2021 O OG1 . THR B 2 6   ? 16.275  61.991   -10.314 1.00 69.58 6   B 1 
ATOM 2022 C CG2 . THR B 2 6   ? 14.636  60.621   -11.295 1.00 68.05 6   B 1 
ATOM 2023 N N   . ALA B 2 7   ? 17.202  57.679   -10.693 1.00 79.61 7   B 1 
ATOM 2024 C CA  . ALA B 2 7   ? 17.217  56.278   -11.115 1.00 79.23 7   B 1 
ATOM 2025 C C   . ALA B 2 7   ? 17.069  55.320   -9.912  1.00 79.96 7   B 1 
ATOM 2026 O O   . ALA B 2 7   ? 16.238  54.418   -9.954  1.00 79.22 7   B 1 
ATOM 2027 C CB  . ALA B 2 7   ? 18.505  56.014   -11.907 1.00 78.24 7   B 1 
ATOM 2028 N N   . VAL B 2 8   ? 17.795  55.552   -8.827  1.00 79.40 8   B 1 
ATOM 2029 C CA  . VAL B 2 8   ? 17.688  54.742   -7.596  1.00 77.94 8   B 1 
ATOM 2030 C C   . VAL B 2 8   ? 16.291  54.856   -6.965  1.00 79.37 8   B 1 
ATOM 2031 O O   . VAL B 2 8   ? 15.733  53.844   -6.558  1.00 79.98 8   B 1 
ATOM 2032 C CB  . VAL B 2 8   ? 18.764  55.125   -6.565  1.00 76.33 8   B 1 
ATOM 2033 C CG1 . VAL B 2 8   ? 18.672  54.274   -5.293  1.00 68.60 8   B 1 
ATOM 2034 C CG2 . VAL B 2 8   ? 20.172  54.889   -7.131  1.00 70.05 8   B 1 
ATOM 2035 N N   . ALA B 2 9   ? 15.691  56.045   -6.927  1.00 80.34 9   B 1 
ATOM 2036 C CA  . ALA B 2 9   ? 14.331  56.227   -6.417  1.00 79.39 9   B 1 
ATOM 2037 C C   . ALA B 2 9   ? 13.287  55.508   -7.289  1.00 80.42 9   B 1 
ATOM 2038 O O   . ALA B 2 9   ? 12.390  54.865   -6.757  1.00 80.50 9   B 1 
ATOM 2039 C CB  . ALA B 2 9   ? 14.038  57.725   -6.305  1.00 77.75 9   B 1 
ATOM 2040 N N   . THR B 2 10  ? 13.419  55.561   -8.614  1.00 82.23 10  B 1 
ATOM 2041 C CA  . THR B 2 10  ? 12.540  54.822   -9.543  1.00 81.47 10  B 1 
ATOM 2042 C C   . THR B 2 10  ? 12.667  53.312   -9.341  1.00 82.34 10  B 1 
ATOM 2043 O O   . THR B 2 10  ? 11.663  52.606   -9.294  1.00 82.04 10  B 1 
ATOM 2044 C CB  . THR B 2 10  ? 12.851  55.180   -11.001 1.00 80.76 10  B 1 
ATOM 2045 O OG1 . THR B 2 10  ? 12.795  56.572   -11.187 1.00 73.97 10  B 1 
ATOM 2046 C CG2 . THR B 2 10  ? 11.846  54.569   -11.982 1.00 72.30 10  B 1 
ATOM 2047 N N   . PHE B 2 11  ? 13.906  52.832   -9.175  1.00 80.81 11  B 1 
ATOM 2048 C CA  . PHE B 2 11  ? 14.160  51.429   -8.863  1.00 80.15 11  B 1 
ATOM 2049 C C   . PHE B 2 11  ? 13.527  51.019   -7.525  1.00 80.93 11  B 1 
ATOM 2050 O O   . PHE B 2 11  ? 12.828  50.007   -7.472  1.00 81.14 11  B 1 
ATOM 2051 C CB  . PHE B 2 11  ? 15.673  51.185   -8.875  1.00 78.06 11  B 1 
ATOM 2052 C CG  . PHE B 2 11  ? 16.024  49.743   -8.578  1.00 76.44 11  B 1 
ATOM 2053 C CD1 . PHE B 2 11  ? 16.516  49.388   -7.311  1.00 70.13 11  B 1 
ATOM 2054 C CD2 . PHE B 2 11  ? 15.787  48.750   -9.543  1.00 70.44 11  B 1 
ATOM 2055 C CE1 . PHE B 2 11  ? 16.762  48.042   -7.005  1.00 68.12 11  B 1 
ATOM 2056 C CE2 . PHE B 2 11  ? 16.035  47.407   -9.247  1.00 67.73 11  B 1 
ATOM 2057 C CZ  . PHE B 2 11  ? 16.520  47.047   -7.977  1.00 70.77 11  B 1 
ATOM 2058 N N   . LEU B 2 12  ? 13.668  51.822   -6.485  1.00 80.75 12  B 1 
ATOM 2059 C CA  . LEU B 2 12  ? 13.031  51.599   -5.187  1.00 80.13 12  B 1 
ATOM 2060 C C   . LEU B 2 12  ? 11.508  51.477   -5.305  1.00 80.98 12  B 1 
ATOM 2061 O O   . LEU B 2 12  ? 10.920  50.557   -4.738  1.00 81.18 12  B 1 
ATOM 2062 C CB  . LEU B 2 12  ? 13.425  52.753   -4.245  1.00 78.30 12  B 1 
ATOM 2063 C CG  . LEU B 2 12  ? 12.745  52.688   -2.868  1.00 78.11 12  B 1 
ATOM 2064 C CD1 . LEU B 2 12  ? 13.144  51.435   -2.098  1.00 70.33 12  B 1 
ATOM 2065 C CD2 . LEU B 2 12  ? 13.138  53.911   -2.043  1.00 72.34 12  B 1 
ATOM 2066 N N   . TYR B 2 13  ? 10.851  52.372   -6.058  1.00 82.32 13  B 1 
ATOM 2067 C CA  . TYR B 2 13  ? 9.398   52.297   -6.244  1.00 81.71 13  B 1 
ATOM 2068 C C   . TYR B 2 13  ? 8.979   51.033   -7.004  1.00 81.76 13  B 1 
ATOM 2069 O O   . TYR B 2 13  ? 7.959   50.423   -6.658  1.00 81.53 13  B 1 
ATOM 2070 C CB  . TYR B 2 13  ? 8.882   53.553   -6.952  1.00 79.88 13  B 1 
ATOM 2071 C CG  . TYR B 2 13  ? 9.109   54.869   -6.218  1.00 75.20 13  B 1 
ATOM 2072 C CD1 . TYR B 2 13  ? 9.048   54.943   -4.810  1.00 68.30 13  B 1 
ATOM 2073 C CD2 . TYR B 2 13  ? 9.380   56.036   -6.963  1.00 66.46 13  B 1 
ATOM 2074 C CE1 . TYR B 2 13  ? 9.277   56.167   -4.149  1.00 63.38 13  B 1 
ATOM 2075 C CE2 . TYR B 2 13  ? 9.598   57.257   -6.312  1.00 62.98 13  B 1 
ATOM 2076 C CZ  . TYR B 2 13  ? 9.546   57.324   -4.903  1.00 65.54 13  B 1 
ATOM 2077 O OH  . TYR B 2 13  ? 9.769   58.514   -4.266  1.00 63.97 13  B 1 
ATOM 2078 N N   . ALA B 2 14  ? 9.762   50.591   -7.978  1.00 81.59 14  B 1 
ATOM 2079 C CA  . ALA B 2 14  ? 9.525   49.334   -8.676  1.00 80.71 14  B 1 
ATOM 2080 C C   . ALA B 2 14  ? 9.663   48.128   -7.720  1.00 80.84 14  B 1 
ATOM 2081 O O   . ALA B 2 14  ? 8.798   47.254   -7.715  1.00 79.29 14  B 1 
ATOM 2082 C CB  . ALA B 2 14  ? 10.475  49.238   -9.874  1.00 79.79 14  B 1 
ATOM 2083 N N   . GLU B 2 15  ? 10.690  48.106   -6.874  1.00 81.01 15  B 1 
ATOM 2084 C CA  . GLU B 2 15  ? 10.863  47.066   -5.856  1.00 79.62 15  B 1 
ATOM 2085 C C   . GLU B 2 15  ? 9.703   47.044   -4.856  1.00 79.58 15  B 1 
ATOM 2086 O O   . GLU B 2 15  ? 9.153   45.973   -4.582  1.00 79.91 15  B 1 
ATOM 2087 C CB  . GLU B 2 15  ? 12.168  47.266   -5.085  1.00 75.26 15  B 1 
ATOM 2088 C CG  . GLU B 2 15  ? 13.413  46.881   -5.883  1.00 70.36 15  B 1 
ATOM 2089 C CD  . GLU B 2 15  ? 14.666  46.962   -4.997  1.00 67.04 15  B 1 
ATOM 2090 O OE1 . GLU B 2 15  ? 15.502  46.034   -5.076  1.00 59.26 15  B 1 
ATOM 2091 O OE2 . GLU B 2 15  ? 14.782  47.928   -4.218  1.00 64.32 15  B 1 
ATOM 2092 N N   . VAL B 2 16  ? 9.273   48.182   -4.349  1.00 82.13 16  B 1 
ATOM 2093 C CA  . VAL B 2 16  ? 8.128   48.298   -3.438  1.00 79.90 16  B 1 
ATOM 2094 C C   . VAL B 2 16  ? 6.866   47.729   -4.085  1.00 79.44 16  B 1 
ATOM 2095 O O   . VAL B 2 16  ? 6.149   46.953   -3.453  1.00 78.63 16  B 1 
ATOM 2096 C CB  . VAL B 2 16  ? 7.914   49.761   -3.001  1.00 78.49 16  B 1 
ATOM 2097 C CG1 . VAL B 2 16  ? 6.596   49.968   -2.240  1.00 73.58 16  B 1 
ATOM 2098 C CG2 . VAL B 2 16  ? 9.038   50.232   -2.072  1.00 74.41 16  B 1 
ATOM 2099 N N   . PHE B 2 17  ? 6.612   48.050   -5.357  1.00 79.83 17  B 1 
ATOM 2100 C CA  . PHE B 2 17  ? 5.460   47.527   -6.091  1.00 78.26 17  B 1 
ATOM 2101 C C   . PHE B 2 17  ? 5.498   45.995   -6.218  1.00 76.87 17  B 1 
ATOM 2102 O O   . PHE B 2 17  ? 4.503   45.320   -5.929  1.00 76.66 17  B 1 
ATOM 2103 C CB  . PHE B 2 17  ? 5.398   48.206   -7.459  1.00 77.01 17  B 1 
ATOM 2104 C CG  . PHE B 2 17  ? 4.218   47.746   -8.283  1.00 74.79 17  B 1 
ATOM 2105 C CD1 . PHE B 2 17  ? 4.389   46.836   -9.345  1.00 67.19 17  B 1 
ATOM 2106 C CD2 . PHE B 2 17  ? 2.929   48.218   -7.986  1.00 66.13 17  B 1 
ATOM 2107 C CE1 . PHE B 2 17  ? 3.292   46.411   -10.100 1.00 62.86 17  B 1 
ATOM 2108 C CE2 . PHE B 2 17  ? 1.822   47.798   -8.740  1.00 61.69 17  B 1 
ATOM 2109 C CZ  . PHE B 2 17  ? 2.004   46.895   -9.801  1.00 64.36 17  B 1 
ATOM 2110 N N   . VAL B 2 18  ? 6.642   45.421   -6.573  1.00 79.81 18  B 1 
ATOM 2111 C CA  . VAL B 2 18  ? 6.805   43.970   -6.698  1.00 76.65 18  B 1 
ATOM 2112 C C   . VAL B 2 18  ? 6.675   43.274   -5.341  1.00 75.65 18  B 1 
ATOM 2113 O O   . VAL B 2 18  ? 6.005   42.246   -5.235  1.00 75.17 18  B 1 
ATOM 2114 C CB  . VAL B 2 18  ? 8.151   43.622   -7.369  1.00 74.86 18  B 1 
ATOM 2115 C CG1 . VAL B 2 18  ? 8.370   42.111   -7.437  1.00 69.25 18  B 1 
ATOM 2116 C CG2 . VAL B 2 18  ? 8.195   44.144   -8.810  1.00 69.41 18  B 1 
ATOM 2117 N N   . VAL B 2 19  ? 7.252   43.840   -4.284  1.00 79.87 19  B 1 
ATOM 2118 C CA  . VAL B 2 19  ? 7.135   43.313   -2.917  1.00 77.54 19  B 1 
ATOM 2119 C C   . VAL B 2 19  ? 5.681   43.319   -2.441  1.00 76.20 19  B 1 
ATOM 2120 O O   . VAL B 2 19  ? 5.221   42.318   -1.895  1.00 75.27 19  B 1 
ATOM 2121 C CB  . VAL B 2 19  ? 8.047   44.112   -1.965  1.00 76.19 19  B 1 
ATOM 2122 C CG1 . VAL B 2 19  ? 7.727   43.854   -0.492  1.00 68.87 19  B 1 
ATOM 2123 C CG2 . VAL B 2 19  ? 9.512   43.706   -2.176  1.00 68.84 19  B 1 
ATOM 2124 N N   . LEU B 2 20  ? 4.936   44.381   -2.696  1.00 76.72 20  B 1 
ATOM 2125 C CA  . LEU B 2 20  ? 3.516   44.452   -2.359  1.00 75.54 20  B 1 
ATOM 2126 C C   . LEU B 2 20  ? 2.705   43.387   -3.107  1.00 74.87 20  B 1 
ATOM 2127 O O   . LEU B 2 20  ? 1.883   42.705   -2.493  1.00 74.09 20  B 1 
ATOM 2128 C CB  . LEU B 2 20  ? 2.977   45.864   -2.644  1.00 75.50 20  B 1 
ATOM 2129 C CG  . LEU B 2 20  ? 3.437   46.935   -1.635  1.00 72.91 20  B 1 
ATOM 2130 C CD1 . LEU B 2 20  ? 2.985   48.317   -2.124  1.00 68.46 20  B 1 
ATOM 2131 C CD2 . LEU B 2 20  ? 2.844   46.709   -0.247  1.00 68.52 20  B 1 
ATOM 2132 N N   . LEU B 2 21  ? 2.977   43.175   -4.400  1.00 73.59 21  B 1 
ATOM 2133 C CA  . LEU B 2 21  ? 2.353   42.102   -5.186  1.00 71.84 21  B 1 
ATOM 2134 C C   . LEU B 2 21  ? 2.622   40.716   -4.580  1.00 70.96 21  B 1 
ATOM 2135 O O   . LEU B 2 21  ? 1.698   39.926   -4.416  1.00 69.69 21  B 1 
ATOM 2136 C CB  . LEU B 2 21  ? 2.852   42.158   -6.638  1.00 70.77 21  B 1 
ATOM 2137 C CG  . LEU B 2 21  ? 2.167   43.226   -7.512  1.00 66.71 21  B 1 
ATOM 2138 C CD1 . LEU B 2 21  ? 2.920   43.340   -8.832  1.00 61.43 21  B 1 
ATOM 2139 C CD2 . LEU B 2 21  ? 0.724   42.839   -7.837  1.00 60.93 21  B 1 
ATOM 2140 N N   . LEU B 2 22  ? 3.866   40.426   -4.191  1.00 74.13 22  B 1 
ATOM 2141 C CA  . LEU B 2 22  ? 4.235   39.150   -3.572  1.00 70.65 22  B 1 
ATOM 2142 C C   . LEU B 2 22  ? 3.640   38.971   -2.165  1.00 70.50 22  B 1 
ATOM 2143 O O   . LEU B 2 22  ? 3.441   37.833   -1.722  1.00 68.38 22  B 1 
ATOM 2144 C CB  . LEU B 2 22  ? 5.772   39.045   -3.512  1.00 67.95 22  B 1 
ATOM 2145 C CG  . LEU B 2 22  ? 6.454   38.879   -4.882  1.00 64.46 22  B 1 
ATOM 2146 C CD1 . LEU B 2 22  ? 7.968   38.939   -4.695  1.00 60.19 22  B 1 
ATOM 2147 C CD2 . LEU B 2 22  ? 6.130   37.542   -5.537  1.00 59.20 22  B 1 
ATOM 2148 N N   . CYS B 2 23  ? 3.339   40.073   -1.471  1.00 73.05 23  B 1 
ATOM 2149 C CA  . CYS B 2 23  ? 2.700   40.041   -0.151  1.00 70.64 23  B 1 
ATOM 2150 C C   . CYS B 2 23  ? 1.187   39.797   -0.206  1.00 70.88 23  B 1 
ATOM 2151 O O   . CYS B 2 23  ? 0.606   39.461   0.830   1.00 68.72 23  B 1 
ATOM 2152 C CB  . CYS B 2 23  ? 3.038   41.321   0.609   1.00 67.12 23  B 1 
ATOM 2153 S SG  . CYS B 2 23  ? 4.778   41.246   1.145   1.00 61.76 23  B 1 
ATOM 2154 N N   . ILE B 2 24  ? 0.532   39.921   -1.365  1.00 66.97 24  B 1 
ATOM 2155 C CA  . ILE B 2 24  ? -0.911  39.679   -1.507  1.00 65.80 24  B 1 
ATOM 2156 C C   . ILE B 2 24  ? -1.211  38.212   -1.181  1.00 64.67 24  B 1 
ATOM 2157 O O   . ILE B 2 24  ? -0.766  37.309   -1.891  1.00 61.92 24  B 1 
ATOM 2158 C CB  . ILE B 2 24  ? -1.423  40.095   -2.902  1.00 64.45 24  B 1 
ATOM 2159 C CG1 . ILE B 2 24  ? -1.238  41.605   -3.122  1.00 61.16 24  B 1 
ATOM 2160 C CG2 . ILE B 2 24  ? -2.914  39.725   -3.049  1.00 59.86 24  B 1 
ATOM 2161 C CD1 . ILE B 2 24  ? -1.543  42.075   -4.555  1.00 54.33 24  B 1 
ATOM 2162 N N   . PRO B 2 25  ? -2.011  37.929   -0.128  1.00 66.90 25  B 1 
ATOM 2163 C CA  . PRO B 2 25  ? -2.243  36.562   0.337   1.00 64.89 25  B 1 
ATOM 2164 C C   . PRO B 2 25  ? -3.124  35.727   -0.601  1.00 65.30 25  B 1 
ATOM 2165 O O   . PRO B 2 25  ? -3.094  34.502   -0.534  1.00 61.25 25  B 1 
ATOM 2166 C CB  . PRO B 2 25  ? -2.876  36.723   1.725   1.00 59.24 25  B 1 
ATOM 2167 C CG  . PRO B 2 25  ? -3.588  38.068   1.641   1.00 57.64 25  B 1 
ATOM 2168 C CD  . PRO B 2 25  ? -2.672  38.893   0.751   1.00 59.24 25  B 1 
ATOM 2169 N N   . PHE B 2 26  ? -3.914  36.369   -1.459  1.00 61.54 26  B 1 
ATOM 2170 C CA  . PHE B 2 26  ? -4.889  35.707   -2.319  1.00 60.31 26  B 1 
ATOM 2171 C C   . PHE B 2 26  ? -4.282  34.989   -3.526  1.00 60.53 26  B 1 
ATOM 2172 O O   . PHE B 2 26  ? -4.943  34.146   -4.145  1.00 56.97 26  B 1 
ATOM 2173 C CB  . PHE B 2 26  ? -5.936  36.732   -2.777  1.00 55.69 26  B 1 
ATOM 2174 C CG  . PHE B 2 26  ? -6.649  37.418   -1.640  1.00 52.18 26  B 1 
ATOM 2175 C CD1 . PHE B 2 26  ? -7.536  36.692   -0.819  1.00 46.34 26  B 1 
ATOM 2176 C CD2 . PHE B 2 26  ? -6.433  38.778   -1.375  1.00 44.64 26  B 1 
ATOM 2177 C CE1 . PHE B 2 26  ? -8.194  37.309   0.250   1.00 38.55 26  B 1 
ATOM 2178 C CE2 . PHE B 2 26  ? -7.088  39.411   -0.305  1.00 38.89 26  B 1 
ATOM 2179 C CZ  . PHE B 2 26  ? -7.968  38.678   0.504   1.00 39.23 26  B 1 
ATOM 2180 N N   . ILE B 2 27  ? -3.040  35.279   -3.887  1.00 59.43 27  B 1 
ATOM 2181 C CA  . ILE B 2 27  ? -2.367  34.624   -5.005  1.00 59.93 27  B 1 
ATOM 2182 C C   . ILE B 2 27  ? -1.773  33.311   -4.515  1.00 61.44 27  B 1 
ATOM 2183 O O   . ILE B 2 27  ? -0.880  33.280   -3.670  1.00 58.59 27  B 1 
ATOM 2184 C CB  . ILE B 2 27  ? -1.344  35.550   -5.689  1.00 56.18 27  B 1 
ATOM 2185 C CG1 . ILE B 2 27  ? -2.022  36.869   -6.139  1.00 52.57 27  B 1 
ATOM 2186 C CG2 . ILE B 2 27  ? -0.746  34.813   -6.901  1.00 51.88 27  B 1 
ATOM 2187 C CD1 . ILE B 2 27  ? -1.074  37.882   -6.802  1.00 47.83 27  B 1 
ATOM 2188 N N   . SER B 2 28  ? -2.264  32.203   -5.063  1.00 63.39 28  B 1 
ATOM 2189 C CA  . SER B 2 28  ? -1.792  30.877   -4.668  1.00 63.76 28  B 1 
ATOM 2190 C C   . SER B 2 28  ? -0.322  30.654   -5.064  1.00 66.68 28  B 1 
ATOM 2191 O O   . SER B 2 28  ? 0.083   31.037   -6.168  1.00 63.09 28  B 1 
ATOM 2192 C CB  . SER B 2 28  ? -2.699  29.772   -5.225  1.00 57.05 28  B 1 
ATOM 2193 O OG  . SER B 2 28  ? -2.514  29.593   -6.615  1.00 50.19 28  B 1 
ATOM 2194 N N   . PRO B 2 29  ? 0.460   29.942   -4.250  1.00 65.13 29  B 1 
ATOM 2195 C CA  . PRO B 2 29  ? 1.844   29.593   -4.582  1.00 64.17 29  B 1 
ATOM 2196 C C   . PRO B 2 29  ? 1.978   28.844   -5.915  1.00 66.31 29  B 1 
ATOM 2197 O O   . PRO B 2 29  ? 2.936   29.061   -6.652  1.00 65.76 29  B 1 
ATOM 2198 C CB  . PRO B 2 29  ? 2.342   28.742   -3.415  1.00 60.44 29  B 1 
ATOM 2199 C CG  . PRO B 2 29  ? 1.477   29.188   -2.247  1.00 58.12 29  B 1 
ATOM 2200 C CD  . PRO B 2 29  ? 0.138   29.511   -2.902  1.00 59.90 29  B 1 
ATOM 2201 N N   . LYS B 2 30  ? 0.987   28.029   -6.277  1.00 63.34 30  B 1 
ATOM 2202 C CA  . LYS B 2 30  ? 0.952   27.318   -7.571  1.00 63.73 30  B 1 
ATOM 2203 C C   . LYS B 2 30  ? 0.902   28.285   -8.767  1.00 65.86 30  B 1 
ATOM 2204 O O   . LYS B 2 30  ? 1.530   28.022   -9.786  1.00 64.12 30  B 1 
ATOM 2205 C CB  . LYS B 2 30  ? -0.226  26.309   -7.625  1.00 60.44 30  B 1 
ATOM 2206 C CG  . LYS B 2 30  ? -0.082  25.100   -6.673  1.00 56.02 30  B 1 
ATOM 2207 C CD  . LYS B 2 30  ? -1.203  24.051   -6.862  1.00 50.86 30  B 1 
ATOM 2208 C CE  . LYS B 2 30  ? -1.025  22.826   -5.930  1.00 44.35 30  B 1 
ATOM 2209 N NZ  . LYS B 2 30  ? -2.050  21.750   -6.083  1.00 39.05 30  B 1 
ATOM 2210 N N   . ARG B 2 31  ? 0.166   29.386   -8.657  1.00 66.26 31  B 1 
ATOM 2211 C CA  . ARG B 2 31  ? 0.123   30.420   -9.709  1.00 67.33 31  B 1 
ATOM 2212 C C   . ARG B 2 31  ? 1.457   31.151   -9.809  1.00 68.63 31  B 1 
ATOM 2213 O O   . ARG B 2 31  ? 1.964   31.295   -10.915 1.00 67.26 31  B 1 
ATOM 2214 C CB  . ARG B 2 31  ? -1.026  31.426   -9.472  1.00 65.72 31  B 1 
ATOM 2215 C CG  . ARG B 2 31  ? -2.389  30.841   -9.835  1.00 59.55 31  B 1 
ATOM 2216 C CD  . ARG B 2 31  ? -3.479  31.913   -9.656  1.00 56.21 31  B 1 
ATOM 2217 N NE  . ARG B 2 31  ? -4.812  31.415   -10.007 1.00 49.79 31  B 1 
ATOM 2218 C CZ  . ARG B 2 31  ? -5.942  32.120   -9.977  1.00 44.41 31  B 1 
ATOM 2219 N NH1 . ARG B 2 31  ? -5.954  33.377   -9.610  1.00 41.03 31  B 1 
ATOM 2220 N NH2 . ARG B 2 31  ? -7.067  31.575   -10.315 1.00 40.96 31  B 1 
ATOM 2221 N N   . TRP B 2 32  ? 2.053   31.522   -8.681  1.00 68.55 32  B 1 
ATOM 2222 C CA  . TRP B 2 32  ? 3.386   32.124   -8.657  1.00 67.84 32  B 1 
ATOM 2223 C C   . TRP B 2 32  ? 4.444   31.197   -9.257  1.00 68.66 32  B 1 
ATOM 2224 O O   . TRP B 2 32  ? 5.254   31.649   -10.060 1.00 66.86 32  B 1 
ATOM 2225 C CB  . TRP B 2 32  ? 3.763   32.500   -7.220  1.00 66.57 32  B 1 
ATOM 2226 C CG  . TRP B 2 32  ? 3.160   33.790   -6.761  1.00 67.91 32  B 1 
ATOM 2227 C CD1 . TRP B 2 32  ? 2.377   33.965   -5.682  1.00 61.20 32  B 1 
ATOM 2228 C CD2 . TRP B 2 32  ? 3.325   35.110   -7.374  1.00 64.27 32  B 1 
ATOM 2229 N NE1 . TRP B 2 32  ? 2.030   35.302   -5.571  1.00 59.46 32  B 1 
ATOM 2230 C CE2 . TRP B 2 32  ? 2.586   36.039   -6.596  1.00 63.20 32  B 1 
ATOM 2231 C CE3 . TRP B 2 32  ? 4.008   35.601   -8.499  1.00 59.54 32  B 1 
ATOM 2232 C CZ2 . TRP B 2 32  ? 2.513   37.413   -6.932  1.00 59.51 32  B 1 
ATOM 2233 C CZ3 . TRP B 2 32  ? 3.941   36.969   -8.842  1.00 55.95 32  B 1 
ATOM 2234 C CH2 . TRP B 2 32  ? 3.194   37.854   -8.066  1.00 56.69 32  B 1 
ATOM 2235 N N   . GLN B 2 33  ? 4.398   29.904   -8.982  1.00 66.93 33  B 1 
ATOM 2236 C CA  . GLN B 2 33  ? 5.344   28.954   -9.553  1.00 65.60 33  B 1 
ATOM 2237 C C   . GLN B 2 33  ? 5.258   28.899   -11.082 1.00 67.60 33  B 1 
ATOM 2238 O O   . GLN B 2 33  ? 6.288   28.796   -11.742 1.00 66.01 33  B 1 
ATOM 2239 C CB  . GLN B 2 33  ? 5.103   27.574   -8.945  1.00 60.99 33  B 1 
ATOM 2240 C CG  . GLN B 2 33  ? 6.293   26.641   -9.201  1.00 55.70 33  B 1 
ATOM 2241 C CD  . GLN B 2 33  ? 6.076   25.229   -8.647  1.00 52.72 33  B 1 
ATOM 2242 O OE1 . GLN B 2 33  ? 4.965   24.728   -8.588  1.00 48.56 33  B 1 
ATOM 2243 N NE2 . GLN B 2 33  ? 7.115   24.531   -8.239  1.00 45.99 33  B 1 
ATOM 2244 N N   . LYS B 2 34  ? 4.059   28.998   -11.678 1.00 67.20 34  B 1 
ATOM 2245 C CA  . LYS B 2 34  ? 3.901   29.095   -13.136 1.00 67.58 34  B 1 
ATOM 2246 C C   . LYS B 2 34  ? 4.518   30.372   -13.699 1.00 67.96 34  B 1 
ATOM 2247 O O   . LYS B 2 34  ? 5.148   30.316   -14.745 1.00 67.34 34  B 1 
ATOM 2248 C CB  . LYS B 2 34  ? 2.420   29.021   -13.546 1.00 66.40 34  B 1 
ATOM 2249 C CG  . LYS B 2 34  ? 1.856   27.595   -13.458 1.00 61.29 34  B 1 
ATOM 2250 C CD  . LYS B 2 34  ? 0.422   27.560   -14.012 1.00 57.32 34  B 1 
ATOM 2251 C CE  . LYS B 2 34  ? -0.126  26.129   -14.027 1.00 49.66 34  B 1 
ATOM 2252 N NZ  . LYS B 2 34  ? -1.462  26.053   -14.681 1.00 44.04 34  B 1 
ATOM 2253 N N   . ILE B 2 35  ? 4.370   31.480   -12.991 1.00 67.28 35  B 1 
ATOM 2254 C CA  . ILE B 2 35  ? 4.974   32.759   -13.392 1.00 66.03 35  B 1 
ATOM 2255 C C   . ILE B 2 35  ? 6.499   32.654   -13.295 1.00 65.31 35  B 1 
ATOM 2256 O O   . ILE B 2 35  ? 7.188   32.988   -14.252 1.00 63.43 35  B 1 
ATOM 2257 C CB  . ILE B 2 35  ? 4.397   33.914   -12.556 1.00 65.21 35  B 1 
ATOM 2258 C CG1 . ILE B 2 35  ? 2.883   34.070   -12.818 1.00 62.36 35  B 1 
ATOM 2259 C CG2 . ILE B 2 35  ? 5.123   35.234   -12.892 1.00 61.31 35  B 1 
ATOM 2260 C CD1 . ILE B 2 35  ? 2.167   34.996   -11.830 1.00 57.13 35  B 1 
ATOM 2261 N N   . PHE B 2 36  ? 7.035   32.129   -12.201 1.00 67.17 36  B 1 
ATOM 2262 C CA  . PHE B 2 36  ? 8.476   31.976   -12.004 1.00 65.24 36  B 1 
ATOM 2263 C C   . PHE B 2 36  ? 9.124   30.984   -12.977 1.00 65.26 36  B 1 
ATOM 2264 O O   . PHE B 2 36  ? 10.276  31.162   -13.355 1.00 63.82 36  B 1 
ATOM 2265 C CB  . PHE B 2 36  ? 8.777   31.564   -10.557 1.00 62.34 36  B 1 
ATOM 2266 C CG  . PHE B 2 36  ? 8.316   32.519   -9.486  1.00 60.31 36  B 1 
ATOM 2267 C CD1 . PHE B 2 36  ? 8.228   33.907   -9.702  1.00 56.89 36  B 1 
ATOM 2268 C CD2 . PHE B 2 36  ? 7.973   32.013   -8.208  1.00 55.30 36  B 1 
ATOM 2269 C CE1 . PHE B 2 36  ? 7.787   34.767   -8.686  1.00 52.68 36  B 1 
ATOM 2270 C CE2 . PHE B 2 36  ? 7.540   32.868   -7.187  1.00 53.17 36  B 1 
ATOM 2271 C CZ  . PHE B 2 36  ? 7.440   34.245   -7.426  1.00 52.91 36  B 1 
ATOM 2272 N N   . LYS B 2 37  ? 8.390   29.961   -13.421 1.00 64.91 37  B 1 
ATOM 2273 C CA  . LYS B 2 37  ? 8.844   29.024   -14.462 1.00 64.38 37  B 1 
ATOM 2274 C C   . LYS B 2 37  ? 8.649   29.551   -15.886 1.00 64.64 37  B 1 
ATOM 2275 O O   . LYS B 2 37  ? 9.020   28.858   -16.834 1.00 62.07 37  B 1 
ATOM 2276 C CB  . LYS B 2 37  ? 8.157   27.664   -14.286 1.00 61.16 37  B 1 
ATOM 2277 C CG  . LYS B 2 37  ? 8.708   26.899   -13.074 1.00 55.93 37  B 1 
ATOM 2278 C CD  . LYS B 2 37  ? 8.077   25.507   -13.006 1.00 52.61 37  B 1 
ATOM 2279 C CE  . LYS B 2 37  ? 8.719   24.713   -11.866 1.00 45.32 37  B 1 
ATOM 2280 N NZ  . LYS B 2 37  ? 8.256   23.303   -11.840 1.00 40.55 37  B 1 
ATOM 2281 N N   . SER B 2 38  ? 8.056   30.723   -16.072 1.00 67.12 38  B 1 
ATOM 2282 C CA  . SER B 2 38  ? 7.959   31.308   -17.402 1.00 65.08 38  B 1 
ATOM 2283 C C   . SER B 2 38  ? 9.353   31.683   -17.912 1.00 65.85 38  B 1 
ATOM 2284 O O   . SER B 2 38  ? 10.194  32.156   -17.148 1.00 62.52 38  B 1 
ATOM 2285 C CB  . SER B 2 38  ? 6.995   32.502   -17.425 1.00 60.63 38  B 1 
ATOM 2286 O OG  . SER B 2 38  ? 7.550   33.656   -16.841 1.00 54.93 38  B 1 
ATOM 2287 N N   . ARG B 2 39  ? 9.592   31.493   -19.223 1.00 61.81 39  B 1 
ATOM 2288 C CA  . ARG B 2 39  ? 10.899  31.774   -19.843 1.00 59.95 39  B 1 
ATOM 2289 C C   . ARG B 2 39  ? 11.430  33.168   -19.534 1.00 61.22 39  B 1 
ATOM 2290 O O   . ARG B 2 39  ? 12.634  33.359   -19.416 1.00 61.85 39  B 1 
ATOM 2291 C CB  . ARG B 2 39  ? 10.807  31.623   -21.371 1.00 56.76 39  B 1 
ATOM 2292 C CG  . ARG B 2 39  ? 10.785  30.160   -21.838 1.00 49.71 39  B 1 
ATOM 2293 C CD  . ARG B 2 39  ? 10.835  30.127   -23.368 1.00 44.02 39  B 1 
ATOM 2294 N NE  . ARG B 2 39  ? 10.926  28.747   -23.878 1.00 36.93 39  B 1 
ATOM 2295 C CZ  . ARG B 2 39  ? 10.949  28.384   -25.162 1.00 31.29 39  B 1 
ATOM 2296 N NH1 . ARG B 2 39  ? 10.864  29.265   -26.126 1.00 27.77 39  B 1 
ATOM 2297 N NH2 . ARG B 2 39  ? 11.058  27.129   -25.489 1.00 27.74 39  B 1 
ATOM 2298 N N   . LEU B 2 40  ? 10.525  34.139   -19.411 1.00 61.33 40  B 1 
ATOM 2299 C CA  . LEU B 2 40  ? 10.886  35.532   -19.180 1.00 60.03 40  B 1 
ATOM 2300 C C   . LEU B 2 40  ? 11.470  35.737   -17.771 1.00 61.39 40  B 1 
ATOM 2301 O O   . LEU B 2 40  ? 12.468  36.425   -17.607 1.00 60.39 40  B 1 
ATOM 2302 C CB  . LEU B 2 40  ? 9.639   36.390   -19.424 1.00 57.76 40  B 1 
ATOM 2303 C CG  . LEU B 2 40  ? 9.979   37.775   -20.017 1.00 52.24 40  B 1 
ATOM 2304 C CD1 . LEU B 2 40  ? 9.211   37.999   -21.314 1.00 48.05 40  B 1 
ATOM 2305 C CD2 . LEU B 2 40  ? 9.629   38.907   -19.046 1.00 48.38 40  B 1 
ATOM 2306 N N   . VAL B 2 41  ? 10.879  35.081   -16.767 1.00 61.02 41  B 1 
ATOM 2307 C CA  . VAL B 2 41  ? 11.386  35.116   -15.386 1.00 60.07 41  B 1 
ATOM 2308 C C   . VAL B 2 41  ? 12.622  34.234   -15.233 1.00 60.54 41  B 1 
ATOM 2309 O O   . VAL B 2 41  ? 13.538  34.613   -14.526 1.00 59.51 41  B 1 
ATOM 2310 C CB  . VAL B 2 41  ? 10.295  34.712   -14.389 1.00 58.76 41  B 1 
ATOM 2311 C CG1 . VAL B 2 41  ? 10.816  34.698   -12.951 1.00 54.97 41  B 1 
ATOM 2312 C CG2 . VAL B 2 41  ? 9.125   35.701   -14.451 1.00 55.96 41  B 1 
ATOM 2313 N N   . GLU B 2 42  ? 12.698  33.105   -15.934 1.00 63.15 42  B 1 
ATOM 2314 C CA  . GLU B 2 42  ? 13.870  32.226   -15.924 1.00 62.07 42  B 1 
ATOM 2315 C C   . GLU B 2 42  ? 15.097  32.925   -16.528 1.00 62.50 42  B 1 
ATOM 2316 O O   . GLU B 2 42  ? 16.174  32.887   -15.938 1.00 62.19 42  B 1 
ATOM 2317 C CB  . GLU B 2 42  ? 13.509  30.929   -16.649 1.00 59.23 42  B 1 
ATOM 2318 C CG  . GLU B 2 42  ? 14.503  29.787   -16.371 1.00 53.85 42  B 1 
ATOM 2319 C CD  . GLU B 2 42  ? 14.023  28.441   -16.957 1.00 49.67 42  B 1 
ATOM 2320 O OE1 . GLU B 2 42  ? 14.463  27.393   -16.422 1.00 43.70 42  B 1 
ATOM 2321 O OE2 . GLU B 2 42  ? 13.214  28.467   -17.913 1.00 44.87 42  B 1 
ATOM 2322 N N   . LEU B 2 43  ? 14.919  33.649   -17.629 1.00 63.66 43  B 1 
ATOM 2323 C CA  . LEU B 2 43  ? 15.935  34.549   -18.176 1.00 62.42 43  B 1 
ATOM 2324 C C   . LEU B 2 43  ? 16.326  35.637   -17.172 1.00 63.19 43  B 1 
ATOM 2325 O O   . LEU B 2 43  ? 17.512  35.819   -16.892 1.00 62.92 43  B 1 
ATOM 2326 C CB  . LEU B 2 43  ? 15.420  35.168   -19.493 1.00 61.27 43  B 1 
ATOM 2327 C CG  . LEU B 2 43  ? 15.834  34.347   -20.729 1.00 56.58 43  B 1 
ATOM 2328 C CD1 . LEU B 2 43  ? 14.856  34.547   -21.881 1.00 52.05 43  B 1 
ATOM 2329 C CD2 . LEU B 2 43  ? 17.225  34.759   -21.209 1.00 52.64 43  B 1 
ATOM 2330 N N   . LEU B 2 44  ? 15.345  36.290   -16.549 1.00 62.12 44  B 1 
ATOM 2331 C CA  . LEU B 2 44  ? 15.607  37.301   -15.518 1.00 60.80 44  B 1 
ATOM 2332 C C   . LEU B 2 44  ? 16.317  36.720   -14.283 1.00 60.95 44  B 1 
ATOM 2333 O O   . LEU B 2 44  ? 17.063  37.450   -13.634 1.00 60.38 44  B 1 
ATOM 2334 C CB  . LEU B 2 44  ? 14.289  37.983   -15.100 1.00 59.41 44  B 1 
ATOM 2335 C CG  . LEU B 2 44  ? 13.832  39.091   -16.059 1.00 55.33 44  B 1 
ATOM 2336 C CD1 . LEU B 2 44  ? 12.378  39.441   -15.791 1.00 50.48 44  B 1 
ATOM 2337 C CD2 . LEU B 2 44  ? 14.668  40.358   -15.877 1.00 51.21 44  B 1 
ATOM 2338 N N   . VAL B 2 45  ? 16.109  35.446   -13.926 1.00 61.31 45  B 1 
ATOM 2339 C CA  . VAL B 2 45  ? 16.785  34.783   -12.793 1.00 60.53 45  B 1 
ATOM 2340 C C   . VAL B 2 45  ? 18.180  34.299   -13.184 1.00 61.28 45  B 1 
ATOM 2341 O O   . VAL B 2 45  ? 19.104  34.419   -12.385 1.00 59.37 45  B 1 
ATOM 2342 C CB  . VAL B 2 45  ? 15.920  33.651   -12.227 1.00 58.10 45  B 1 
ATOM 2343 C CG1 . VAL B 2 45  ? 16.652  32.811   -11.182 1.00 53.80 45  B 1 
ATOM 2344 C CG2 . VAL B 2 45  ? 14.675  34.218   -11.534 1.00 54.08 45  B 1 
ATOM 2345 N N   . SER B 2 46  ? 18.353  33.777   -14.402 1.00 63.70 46  B 1 
ATOM 2346 C CA  . SER B 2 46  ? 19.647  33.317   -14.927 1.00 62.91 46  B 1 
ATOM 2347 C C   . SER B 2 46  ? 20.628  34.483   -15.074 1.00 63.99 46  B 1 
ATOM 2348 O O   . SER B 2 46  ? 21.674  34.501   -14.427 1.00 61.09 46  B 1 
ATOM 2349 C CB  . SER B 2 46  ? 19.446  32.594   -16.256 1.00 59.39 46  B 1 
ATOM 2350 O OG  . SER B 2 46  ? 20.689  32.110   -16.734 1.00 53.74 46  B 1 
ATOM 2351 N N   . TYR B 2 47  ? 20.242  35.512   -15.839 1.00 62.10 47  B 1 
ATOM 2352 C CA  . TYR B 2 47  ? 20.999  36.768   -15.889 1.00 62.94 47  B 1 
ATOM 2353 C C   . TYR B 2 47  ? 20.928  37.520   -14.557 1.00 64.69 47  B 1 
ATOM 2354 O O   . TYR B 2 47  ? 21.812  38.312   -14.218 1.00 62.57 47  B 1 
ATOM 2355 C CB  . TYR B 2 47  ? 20.483  37.641   -17.040 1.00 60.84 47  B 1 
ATOM 2356 C CG  . TYR B 2 47  ? 20.882  37.134   -18.405 1.00 56.76 47  B 1 
ATOM 2357 C CD1 . TYR B 2 47  ? 22.161  37.451   -18.922 1.00 51.50 47  B 1 
ATOM 2358 C CD2 . TYR B 2 47  ? 20.019  36.328   -19.163 1.00 50.28 47  B 1 
ATOM 2359 C CE1 . TYR B 2 47  ? 22.559  36.973   -20.186 1.00 43.66 47  B 1 
ATOM 2360 C CE2 . TYR B 2 47  ? 20.413  35.842   -20.422 1.00 44.08 47  B 1 
ATOM 2361 C CZ  . TYR B 2 47  ? 21.682  36.166   -20.932 1.00 43.90 47  B 1 
ATOM 2362 O OH  . TYR B 2 47  ? 22.074  35.688   -22.162 1.00 40.36 47  B 1 
ATOM 2363 N N   . GLY B 2 48  ? 19.920  37.251   -13.759 1.00 61.73 48  B 1 
ATOM 2364 C CA  . GLY B 2 48  ? 19.604  37.915   -12.511 1.00 60.75 48  B 1 
ATOM 2365 C C   . GLY B 2 48  ? 20.620  37.678   -11.416 1.00 63.61 48  B 1 
ATOM 2366 O O   . GLY B 2 48  ? 20.824  38.578   -10.606 1.00 61.38 48  B 1 
ATOM 2367 N N   . ASN B 2 49  ? 21.326  36.549   -11.351 1.00 64.80 49  B 1 
ATOM 2368 C CA  . ASN B 2 49  ? 22.392  36.400   -10.351 1.00 65.87 49  B 1 
ATOM 2369 C C   . ASN B 2 49  ? 23.535  37.390   -10.602 1.00 69.06 49  B 1 
ATOM 2370 O O   . ASN B 2 49  ? 23.954  38.074   -9.677  1.00 69.40 49  B 1 
ATOM 2371 C CB  . ASN B 2 49  ? 22.901  34.956   -10.304 1.00 62.76 49  B 1 
ATOM 2372 C CG  . ASN B 2 49  ? 22.023  34.041   -9.450  1.00 57.96 49  B 1 
ATOM 2373 O OD1 . ASN B 2 49  ? 21.376  34.434   -8.495  1.00 52.29 49  B 1 
ATOM 2374 N ND2 . ASN B 2 49  ? 22.033  32.766   -9.747  1.00 51.68 49  B 1 
ATOM 2375 N N   . THR B 2 50  ? 23.999  37.498   -11.847 1.00 64.50 50  B 1 
ATOM 2376 C CA  . THR B 2 50  ? 25.047  38.447   -12.230 1.00 66.77 50  B 1 
ATOM 2377 C C   . THR B 2 50  ? 24.556  39.889   -12.125 1.00 69.47 50  B 1 
ATOM 2378 O O   . THR B 2 50  ? 25.241  40.722   -11.528 1.00 69.70 50  B 1 
ATOM 2379 C CB  . THR B 2 50  ? 25.560  38.190   -13.655 1.00 65.75 50  B 1 
ATOM 2380 O OG1 . THR B 2 50  ? 24.987  37.035   -14.225 1.00 59.93 50  B 1 
ATOM 2381 C CG2 . THR B 2 50  ? 27.069  37.988   -13.657 1.00 59.00 50  B 1 
ATOM 2382 N N   . PHE B 2 51  ? 23.348  40.185   -12.620 1.00 68.11 51  B 1 
ATOM 2383 C CA  . PHE B 2 51  ? 22.735  41.506   -12.505 1.00 69.20 51  B 1 
ATOM 2384 C C   . PHE B 2 51  ? 22.501  41.891   -11.038 1.00 71.95 51  B 1 
ATOM 2385 O O   . PHE B 2 51  ? 22.782  43.014   -10.656 1.00 71.93 51  B 1 
ATOM 2386 C CB  . PHE B 2 51  ? 21.416  41.512   -13.279 1.00 67.29 51  B 1 
ATOM 2387 C CG  . PHE B 2 51  ? 20.741  42.873   -13.282 1.00 60.84 51  B 1 
ATOM 2388 C CD1 . PHE B 2 51  ? 19.707  43.151   -12.365 1.00 53.86 51  B 1 
ATOM 2389 C CD2 . PHE B 2 51  ? 21.169  43.871   -14.169 1.00 53.14 51  B 1 
ATOM 2390 C CE1 . PHE B 2 51  ? 19.100  44.424   -12.354 1.00 46.97 51  B 1 
ATOM 2391 C CE2 . PHE B 2 51  ? 20.573  45.134   -14.159 1.00 46.51 51  B 1 
ATOM 2392 C CZ  . PHE B 2 51  ? 19.539  45.417   -13.253 1.00 47.22 51  B 1 
ATOM 2393 N N   . PHE B 2 52  ? 22.076  40.963   -10.194 1.00 70.80 52  B 1 
ATOM 2394 C CA  . PHE B 2 52  ? 21.869  41.185   -8.768  1.00 72.29 52  B 1 
ATOM 2395 C C   . PHE B 2 52  ? 23.183  41.501   -8.044  1.00 74.95 52  B 1 
ATOM 2396 O O   . PHE B 2 52  ? 23.212  42.404   -7.217  1.00 76.66 52  B 1 
ATOM 2397 C CB  . PHE B 2 52  ? 21.203  39.942   -8.169  1.00 69.18 52  B 1 
ATOM 2398 C CG  . PHE B 2 52  ? 20.819  40.072   -6.719  1.00 66.16 52  B 1 
ATOM 2399 C CD1 . PHE B 2 52  ? 21.574  39.440   -5.716  1.00 60.57 52  B 1 
ATOM 2400 C CD2 . PHE B 2 52  ? 19.681  40.807   -6.374  1.00 58.72 52  B 1 
ATOM 2401 C CE1 . PHE B 2 52  ? 21.176  39.530   -4.375  1.00 55.73 52  B 1 
ATOM 2402 C CE2 . PHE B 2 52  ? 19.280  40.907   -5.036  1.00 55.50 52  B 1 
ATOM 2403 C CZ  . PHE B 2 52  ? 20.022  40.267   -4.036  1.00 58.19 52  B 1 
ATOM 2404 N N   . VAL B 2 53  ? 24.283  40.810   -8.376  1.00 72.13 53  B 1 
ATOM 2405 C CA  . VAL B 2 53  ? 25.606  41.127   -7.819  1.00 73.78 53  B 1 
ATOM 2406 C C   . VAL B 2 53  ? 26.054  42.529   -8.242  1.00 75.96 53  B 1 
ATOM 2407 O O   . VAL B 2 53  ? 26.469  43.308   -7.390  1.00 77.67 53  B 1 
ATOM 2408 C CB  . VAL B 2 53  ? 26.650  40.061   -8.204  1.00 72.46 53  B 1 
ATOM 2409 C CG1 . VAL B 2 53  ? 28.074  40.463   -7.804  1.00 65.98 53  B 1 
ATOM 2410 C CG2 . VAL B 2 53  ? 26.335  38.732   -7.501  1.00 66.88 53  B 1 
ATOM 2411 N N   . VAL B 2 54  ? 25.904  42.860   -9.523  1.00 75.59 54  B 1 
ATOM 2412 C CA  . VAL B 2 54  ? 26.246  44.203   -10.026 1.00 75.94 54  B 1 
ATOM 2413 C C   . VAL B 2 54  ? 25.379  45.271   -9.359  1.00 77.13 54  B 1 
ATOM 2414 O O   . VAL B 2 54  ? 25.904  46.285   -8.901  1.00 77.44 54  B 1 
ATOM 2415 C CB  . VAL B 2 54  ? 26.114  44.269   -11.559 1.00 75.00 54  B 1 
ATOM 2416 C CG1 . VAL B 2 54  ? 26.300  45.683   -12.105 1.00 67.97 54  B 1 
ATOM 2417 C CG2 . VAL B 2 54  ? 27.177  43.386   -12.229 1.00 67.76 54  B 1 
ATOM 2418 N N   . LEU B 2 55  ? 24.071  45.025   -9.228  1.00 74.01 55  B 1 
ATOM 2419 C CA  . LEU B 2 55  ? 23.137  45.917   -8.554  1.00 74.42 55  B 1 
ATOM 2420 C C   . LEU B 2 55  ? 23.525  46.145   -7.090  1.00 76.81 55  B 1 
ATOM 2421 O O   . LEU B 2 55  ? 23.573  47.288   -6.637  1.00 78.16 55  B 1 
ATOM 2422 C CB  . LEU B 2 55  ? 21.724  45.321   -8.672  1.00 72.11 55  B 1 
ATOM 2423 C CG  . LEU B 2 55  ? 20.631  46.190   -8.021  1.00 66.49 55  B 1 
ATOM 2424 C CD1 . LEU B 2 55  ? 20.414  47.482   -8.802  1.00 60.79 55  B 1 
ATOM 2425 C CD2 . LEU B 2 55  ? 19.331  45.395   -7.975  1.00 61.36 55  B 1 
ATOM 2426 N N   . ILE B 2 56  ? 23.849  45.074   -6.341  1.00 75.77 56  B 1 
ATOM 2427 C CA  . ILE B 2 56  ? 24.316  45.169   -4.957  1.00 77.26 56  B 1 
ATOM 2428 C C   . ILE B 2 56  ? 25.587  46.008   -4.867  1.00 79.73 56  B 1 
ATOM 2429 O O   . ILE B 2 56  ? 25.664  46.880   -4.011  1.00 81.21 56  B 1 
ATOM 2430 C CB  . ILE B 2 56  ? 24.528  43.768   -4.345  1.00 74.80 56  B 1 
ATOM 2431 C CG1 . ILE B 2 56  ? 23.157  43.123   -4.067  1.00 69.74 56  B 1 
ATOM 2432 C CG2 . ILE B 2 56  ? 25.356  43.819   -3.041  1.00 67.51 56  B 1 
ATOM 2433 C CD1 . ILE B 2 56  ? 23.249  41.629   -3.735  1.00 61.11 56  B 1 
ATOM 2434 N N   . VAL B 2 57  ? 26.574  45.768   -5.743  1.00 79.60 57  B 1 
ATOM 2435 C CA  . VAL B 2 57  ? 27.822  46.540   -5.754  1.00 80.13 57  B 1 
ATOM 2436 C C   . VAL B 2 57  ? 27.548  48.027   -5.983  1.00 81.05 57  B 1 
ATOM 2437 O O   . VAL B 2 57  ? 28.067  48.857   -5.247  1.00 81.58 57  B 1 
ATOM 2438 C CB  . VAL B 2 57  ? 28.807  45.981   -6.795  1.00 79.02 57  B 1 
ATOM 2439 C CG1 . VAL B 2 57  ? 30.037  46.871   -6.986  1.00 71.89 57  B 1 
ATOM 2440 C CG2 . VAL B 2 57  ? 29.324  44.604   -6.361  1.00 71.09 57  B 1 
ATOM 2441 N N   . ILE B 2 58  ? 26.675  48.369   -6.946  1.00 78.71 58  B 1 
ATOM 2442 C CA  . ILE B 2 58  ? 26.293  49.761   -7.214  1.00 78.50 58  B 1 
ATOM 2443 C C   . ILE B 2 58  ? 25.603  50.380   -5.993  1.00 79.57 58  B 1 
ATOM 2444 O O   . ILE B 2 58  ? 25.967  51.476   -5.567  1.00 79.86 58  B 1 
ATOM 2445 C CB  . ILE B 2 58  ? 25.407  49.850   -8.480  1.00 77.29 58  B 1 
ATOM 2446 C CG1 . ILE B 2 58  ? 26.229  49.480   -9.729  1.00 72.69 58  B 1 
ATOM 2447 C CG2 . ILE B 2 58  ? 24.803  51.257   -8.637  1.00 70.15 58  B 1 
ATOM 2448 C CD1 . ILE B 2 58  ? 25.374  49.224   -10.988 1.00 64.81 58  B 1 
ATOM 2449 N N   . LEU B 2 59  ? 24.626  49.682   -5.382  1.00 80.14 59  B 1 
ATOM 2450 C CA  . LEU B 2 59  ? 23.902  50.181   -4.217  1.00 79.76 59  B 1 
ATOM 2451 C C   . LEU B 2 59  ? 24.819  50.339   -2.995  1.00 81.41 59  B 1 
ATOM 2452 O O   . LEU B 2 59  ? 24.722  51.337   -2.293  1.00 82.71 59  B 1 
ATOM 2453 C CB  . LEU B 2 59  ? 22.722  49.249   -3.905  1.00 77.87 59  B 1 
ATOM 2454 C CG  . LEU B 2 59  ? 21.570  49.291   -4.936  1.00 73.24 59  B 1 
ATOM 2455 C CD1 . LEU B 2 59  ? 20.541  48.214   -4.584  1.00 66.89 59  B 1 
ATOM 2456 C CD2 . LEU B 2 59  ? 20.855  50.639   -4.955  1.00 67.44 59  B 1 
ATOM 2457 N N   . VAL B 2 60  ? 25.745  49.399   -2.760  1.00 81.65 60  B 1 
ATOM 2458 C CA  . VAL B 2 60  ? 26.736  49.494   -1.677  1.00 81.76 60  B 1 
ATOM 2459 C C   . VAL B 2 60  ? 27.662  50.692   -1.887  1.00 82.03 60  B 1 
ATOM 2460 O O   . VAL B 2 60  ? 27.910  51.425   -0.936  1.00 81.62 60  B 1 
ATOM 2461 C CB  . VAL B 2 60  ? 27.537  48.182   -1.559  1.00 79.64 60  B 1 
ATOM 2462 C CG1 . VAL B 2 60  ? 28.772  48.308   -0.655  1.00 72.97 60  B 1 
ATOM 2463 C CG2 . VAL B 2 60  ? 26.659  47.079   -0.957  1.00 72.81 60  B 1 
ATOM 2464 N N   . LEU B 2 61  ? 28.120  50.933   -3.120  1.00 82.93 61  B 1 
ATOM 2465 C CA  . LEU B 2 61  ? 28.935  52.113   -3.429  1.00 82.13 61  B 1 
ATOM 2466 C C   . LEU B 2 61  ? 28.165  53.414   -3.160  1.00 81.86 61  B 1 
ATOM 2467 O O   . LEU B 2 61  ? 28.715  54.318   -2.539  1.00 81.51 61  B 1 
ATOM 2468 C CB  . LEU B 2 61  ? 29.417  52.055   -4.887  1.00 81.95 61  B 1 
ATOM 2469 C CG  . LEU B 2 61  ? 30.518  51.007   -5.161  1.00 75.10 61  B 1 
ATOM 2470 C CD1 . LEU B 2 61  ? 30.754  50.901   -6.669  1.00 68.78 61  B 1 
ATOM 2471 C CD2 . LEU B 2 61  ? 31.835  51.381   -4.489  1.00 69.96 61  B 1 
ATOM 2472 N N   . LEU B 2 62  ? 26.881  53.491   -3.544  1.00 81.60 62  B 1 
ATOM 2473 C CA  . LEU B 2 62  ? 26.029  54.653   -3.262  1.00 79.90 62  B 1 
ATOM 2474 C C   . LEU B 2 62  ? 25.788  54.852   -1.756  1.00 81.19 62  B 1 
ATOM 2475 O O   . LEU B 2 62  ? 25.770  55.983   -1.286  1.00 81.34 62  B 1 
ATOM 2476 C CB  . LEU B 2 62  ? 24.690  54.486   -3.992  1.00 79.28 62  B 1 
ATOM 2477 C CG  . LEU B 2 62  ? 24.785  54.633   -5.526  1.00 74.78 62  B 1 
ATOM 2478 C CD1 . LEU B 2 62  ? 23.450  54.237   -6.149  1.00 69.32 62  B 1 
ATOM 2479 C CD2 . LEU B 2 62  ? 25.098  56.068   -5.949  1.00 69.61 62  B 1 
ATOM 2480 N N   . VAL B 2 63  ? 25.639  53.763   -0.977  1.00 82.66 63  B 1 
ATOM 2481 C CA  . VAL B 2 63  ? 25.536  53.831   0.487   1.00 81.34 63  B 1 
ATOM 2482 C C   . VAL B 2 63  ? 26.830  54.361   1.103   1.00 81.78 63  B 1 
ATOM 2483 O O   . VAL B 2 63  ? 26.778  55.261   1.937   1.00 81.80 63  B 1 
ATOM 2484 C CB  . VAL B 2 63  ? 25.163  52.459   1.087   1.00 79.69 63  B 1 
ATOM 2485 C CG1 . VAL B 2 63  ? 25.308  52.407   2.611   1.00 73.48 63  B 1 
ATOM 2486 C CG2 . VAL B 2 63  ? 23.709  52.106   0.773   1.00 73.81 63  B 1 
ATOM 2487 N N   . ILE B 2 64  ? 27.981  53.843   0.663   1.00 83.97 64  B 1 
ATOM 2488 C CA  . ILE B 2 64  ? 29.292  54.301   1.144   1.00 83.57 64  B 1 
ATOM 2489 C C   . ILE B 2 64  ? 29.487  55.785   0.825   1.00 82.60 64  B 1 
ATOM 2490 O O   . ILE B 2 64  ? 29.936  56.532   1.690   1.00 80.72 64  B 1 
ATOM 2491 C CB  . ILE B 2 64  ? 30.427  53.430   0.559   1.00 83.38 64  B 1 
ATOM 2492 C CG1 . ILE B 2 64  ? 30.371  52.018   1.165   1.00 80.36 64  B 1 
ATOM 2493 C CG2 . ILE B 2 64  ? 31.810  54.066   0.819   1.00 79.39 64  B 1 
ATOM 2494 C CD1 . ILE B 2 64  ? 31.241  50.995   0.426   1.00 73.45 64  B 1 
ATOM 2495 N N   . ASP B 2 65  ? 29.117  56.231   -0.370  1.00 84.02 65  B 1 
ATOM 2496 C CA  . ASP B 2 65  ? 29.251  57.626   -0.782  1.00 81.37 65  B 1 
ATOM 2497 C C   . ASP B 2 65  ? 28.348  58.550   0.054   1.00 81.17 65  B 1 
ATOM 2498 O O   . ASP B 2 65  ? 28.817  59.552   0.594   1.00 80.02 65  B 1 
ATOM 2499 C CB  . ASP B 2 65  ? 28.971  57.727   -2.287  1.00 79.36 65  B 1 
ATOM 2500 C CG  . ASP B 2 65  ? 29.674  58.910   -2.954  1.00 71.72 65  B 1 
ATOM 2501 O OD1 . ASP B 2 65  ? 30.828  59.200   -2.560  1.00 65.91 65  B 1 
ATOM 2502 O OD2 . ASP B 2 65  ? 29.077  59.480   -3.888  1.00 64.31 65  B 1 
ATOM 2503 N N   . ALA B 2 66  ? 27.089  58.134   0.303   1.00 81.01 66  B 1 
ATOM 2504 C CA  . ALA B 2 66  ? 26.182  58.873   1.180   1.00 79.10 66  B 1 
ATOM 2505 C C   . ALA B 2 66  ? 26.683  58.945   2.631   1.00 79.90 66  B 1 
ATOM 2506 O O   . ALA B 2 66  ? 26.621  60.001   3.260   1.00 79.36 66  B 1 
ATOM 2507 C CB  . ALA B 2 66  ? 24.791  58.222   1.099   1.00 77.69 66  B 1 
ATOM 2508 N N   . VAL B 2 67  ? 27.238  57.846   3.178   1.00 81.25 67  B 1 
ATOM 2509 C CA  . VAL B 2 67  ? 27.841  57.830   4.521   1.00 80.69 67  B 1 
ATOM 2510 C C   . VAL B 2 67  ? 29.067  58.738   4.588   1.00 80.20 67  B 1 
ATOM 2511 O O   . VAL B 2 67  ? 29.260  59.442   5.580   1.00 79.26 67  B 1 
ATOM 2512 C CB  . VAL B 2 67  ? 28.202  56.402   4.947   1.00 79.98 67  B 1 
ATOM 2513 C CG1 . VAL B 2 67  ? 29.037  56.344   6.232   1.00 73.42 67  B 1 
ATOM 2514 C CG2 . VAL B 2 67  ? 26.941  55.579   5.218   1.00 74.53 67  B 1 
ATOM 2515 N N   . ARG B 2 68  ? 29.897  58.744   3.541   1.00 82.93 68  B 1 
ATOM 2516 C CA  . ARG B 2 68  ? 31.072  59.611   3.454   1.00 82.00 68  B 1 
ATOM 2517 C C   . ARG B 2 68  ? 30.684  61.082   3.418   1.00 80.57 68  B 1 
ATOM 2518 O O   . ARG B 2 68  ? 31.321  61.883   4.097   1.00 78.09 68  B 1 
ATOM 2519 C CB  . ARG B 2 68  ? 31.895  59.213   2.230   1.00 80.61 68  B 1 
ATOM 2520 C CG  . ARG B 2 68  ? 33.248  59.926   2.202   1.00 70.99 68  B 1 
ATOM 2521 C CD  . ARG B 2 68  ? 34.016  59.524   0.943   1.00 69.07 68  B 1 
ATOM 2522 N NE  . ARG B 2 68  ? 35.356  60.137   0.917   1.00 61.45 68  B 1 
ATOM 2523 C CZ  . ARG B 2 68  ? 36.243  60.018   -0.068  1.00 55.56 68  B 1 
ATOM 2524 N NH1 . ARG B 2 68  ? 35.974  59.342   -1.151  1.00 51.51 68  B 1 
ATOM 2525 N NH2 . ARG B 2 68  ? 37.415  60.576   0.027   1.00 49.69 68  B 1 
ATOM 2526 N N   . GLU B 2 69  ? 29.625  61.428   2.663   1.00 80.69 69  B 1 
ATOM 2527 C CA  . GLU B 2 69  ? 29.064  62.781   2.675   1.00 78.06 69  B 1 
ATOM 2528 C C   . GLU B 2 69  ? 28.570  63.164   4.074   1.00 77.61 69  B 1 
ATOM 2529 O O   . GLU B 2 69  ? 28.944  64.227   4.572   1.00 76.53 69  B 1 
ATOM 2530 C CB  . GLU B 2 69  ? 27.926  62.937   1.665   1.00 76.21 69  B 1 
ATOM 2531 C CG  . GLU B 2 69  ? 28.384  63.529   0.327   1.00 68.09 69  B 1 
ATOM 2532 C CD  . GLU B 2 69  ? 27.229  64.139   -0.490  1.00 64.58 69  B 1 
ATOM 2533 O OE1 . GLU B 2 69  ? 27.495  65.115   -1.242  1.00 56.46 69  B 1 
ATOM 2534 O OE2 . GLU B 2 69  ? 26.074  63.690   -0.332  1.00 57.50 69  B 1 
ATOM 2535 N N   . ILE B 2 70  ? 27.806  62.316   4.763   1.00 79.15 70  B 1 
ATOM 2536 C CA  . ILE B 2 70  ? 27.313  62.579   6.117   1.00 78.13 70  B 1 
ATOM 2537 C C   . ILE B 2 70  ? 28.473  62.868   7.074   1.00 77.42 70  B 1 
ATOM 2538 O O   . ILE B 2 70  ? 28.478  63.906   7.717   1.00 75.22 70  B 1 
ATOM 2539 C CB  . ILE B 2 70  ? 26.420  61.427   6.632   1.00 77.23 70  B 1 
ATOM 2540 C CG1 . ILE B 2 70  ? 25.106  61.377   5.833   1.00 71.91 70  B 1 
ATOM 2541 C CG2 . ILE B 2 70  ? 26.112  61.583   8.133   1.00 72.37 70  B 1 
ATOM 2542 C CD1 . ILE B 2 70  ? 24.317  60.066   6.027   1.00 68.25 70  B 1 
ATOM 2543 N N   . ARG B 2 71  ? 29.503  61.996   7.123   1.00 79.59 71  B 1 
ATOM 2544 C CA  . ARG B 2 71  ? 30.676  62.194   7.986   1.00 78.46 71  B 1 
ATOM 2545 C C   . ARG B 2 71  ? 31.422  63.484   7.673   1.00 76.70 71  B 1 
ATOM 2546 O O   . ARG B 2 71  ? 31.804  64.201   8.594   1.00 73.94 71  B 1 
ATOM 2547 C CB  . ARG B 2 71  ? 31.649  61.016   7.853   1.00 77.69 71  B 1 
ATOM 2548 C CG  . ARG B 2 71  ? 31.133  59.776   8.585   1.00 69.24 71  B 1 
ATOM 2549 C CD  . ARG B 2 71  ? 32.190  58.667   8.503   1.00 66.89 71  B 1 
ATOM 2550 N NE  . ARG B 2 71  ? 31.772  57.475   9.240   1.00 59.53 71  B 1 
ATOM 2551 C CZ  . ARG B 2 71  ? 32.485  56.375   9.426   1.00 53.32 71  B 1 
ATOM 2552 N NH1 . ARG B 2 71  ? 33.685  56.256   8.923   1.00 50.37 71  B 1 
ATOM 2553 N NH2 . ARG B 2 71  ? 32.004  55.382   10.117  1.00 48.13 71  B 1 
ATOM 2554 N N   . LYS B 2 72  ? 31.569  63.790   6.387   1.00 77.86 72  B 1 
ATOM 2555 C CA  . LYS B 2 72  ? 32.238  65.025   5.972   1.00 76.26 72  B 1 
ATOM 2556 C C   . LYS B 2 72  ? 31.496  66.262   6.481   1.00 74.15 72  B 1 
ATOM 2557 O O   . LYS B 2 72  ? 32.142  67.238   6.844   1.00 70.68 72  B 1 
ATOM 2558 C CB  . LYS B 2 72  ? 32.356  65.037   4.446   1.00 75.46 72  B 1 
ATOM 2559 C CG  . LYS B 2 72  ? 33.192  66.223   3.952   1.00 68.87 72  B 1 
ATOM 2560 C CD  . LYS B 2 72  ? 33.265  66.214   2.421   1.00 66.93 72  B 1 
ATOM 2561 C CE  . LYS B 2 72  ? 34.092  67.408   1.937   1.00 59.64 72  B 1 
ATOM 2562 N NZ  . LYS B 2 72  ? 34.090  67.498   0.461   1.00 55.54 72  B 1 
ATOM 2563 N N   . TYR B 2 73  ? 30.162  66.238   6.503   1.00 74.09 73  B 1 
ATOM 2564 C CA  . TYR B 2 73  ? 29.370  67.350   7.027   1.00 70.22 73  B 1 
ATOM 2565 C C   . TYR B 2 73  ? 29.357  67.375   8.553   1.00 68.66 73  B 1 
ATOM 2566 O O   . TYR B 2 73  ? 29.507  68.460   9.104   1.00 64.67 73  B 1 
ATOM 2567 C CB  . TYR B 2 73  ? 27.964  67.341   6.418   1.00 69.10 73  B 1 
ATOM 2568 C CG  . TYR B 2 73  ? 27.940  67.736   4.962   1.00 67.30 73  B 1 
ATOM 2569 C CD1 . TYR B 2 73  ? 28.408  69.006   4.556   1.00 62.59 73  B 1 
ATOM 2570 C CD2 . TYR B 2 73  ? 27.499  66.820   3.989   1.00 62.30 73  B 1 
ATOM 2571 C CE1 . TYR B 2 73  ? 28.473  69.344   3.194   1.00 59.14 73  B 1 
ATOM 2572 C CE2 . TYR B 2 73  ? 27.557  67.150   2.627   1.00 59.29 73  B 1 
ATOM 2573 C CZ  . TYR B 2 73  ? 28.063  68.402   2.228   1.00 59.65 73  B 1 
ATOM 2574 O OH  . TYR B 2 73  ? 28.176  68.702   0.902   1.00 56.78 73  B 1 
ATOM 2575 N N   . ASP B 2 74  ? 29.305  66.241   9.246   1.00 70.58 74  B 1 
ATOM 2576 C CA  . ASP B 2 74  ? 29.413  66.184   10.708  1.00 67.90 74  B 1 
ATOM 2577 C C   . ASP B 2 74  ? 30.735  66.804   11.203  1.00 67.53 74  B 1 
ATOM 2578 O O   . ASP B 2 74  ? 30.723  67.690   12.061  1.00 63.12 74  B 1 
ATOM 2579 C CB  . ASP B 2 74  ? 29.234  64.741   11.219  1.00 64.03 74  B 1 
ATOM 2580 C CG  . ASP B 2 74  ? 27.788  64.236   11.196  1.00 59.39 74  B 1 
ATOM 2581 O OD1 . ASP B 2 74  ? 26.845  65.059   11.213  1.00 55.51 74  B 1 
ATOM 2582 O OD2 . ASP B 2 74  ? 27.605  62.994   11.200  1.00 54.24 74  B 1 
ATOM 2583 N N   . ASP B 2 75  ? 31.873  66.486   10.581  1.00 68.49 75  B 1 
ATOM 2584 C CA  . ASP B 2 75  ? 33.171  67.102   10.906  1.00 67.16 75  B 1 
ATOM 2585 C C   . ASP B 2 75  ? 33.196  68.618   10.653  1.00 67.08 75  B 1 
ATOM 2586 O O   . ASP B 2 75  ? 33.910  69.370   11.330  1.00 62.99 75  B 1 
ATOM 2587 C CB  . ASP B 2 75  ? 34.276  66.464   10.037  1.00 63.03 75  B 1 
ATOM 2588 C CG  . ASP B 2 75  ? 34.622  65.006   10.371  1.00 58.23 75  B 1 
ATOM 2589 O OD1 . ASP B 2 75  ? 34.342  64.554   11.490  1.00 53.63 75  B 1 
ATOM 2590 O OD2 . ASP B 2 75  ? 35.251  64.376   9.482   1.00 52.31 75  B 1 
ATOM 2591 N N   . VAL B 2 76  ? 32.440  69.072   9.660   1.00 63.69 76  B 1 
ATOM 2592 C CA  . VAL B 2 76  ? 32.331  70.503   9.354   1.00 62.94 76  B 1 
ATOM 2593 C C   . VAL B 2 76  ? 31.413  71.207   10.347  1.00 63.19 76  B 1 
ATOM 2594 O O   . VAL B 2 76  ? 31.616  72.397   10.601  1.00 58.76 76  B 1 
ATOM 2595 C CB  . VAL B 2 76  ? 31.921  70.734   7.893   1.00 59.41 76  B 1 
ATOM 2596 C CG1 . VAL B 2 76  ? 31.662  72.203   7.543   1.00 54.57 76  B 1 
ATOM 2597 C CG2 . VAL B 2 76  ? 33.028  70.271   6.937   1.00 55.26 76  B 1 
ATOM 2598 N N   . THR B 2 77  ? 30.437  70.536   10.966  1.00 61.90 77  B 1 
ATOM 2599 C CA  . THR B 2 77  ? 29.538  71.140   11.970  1.00 60.94 77  B 1 
ATOM 2600 C C   . THR B 2 77  ? 30.314  71.699   13.140  1.00 61.01 77  B 1 
ATOM 2601 O O   . THR B 2 77  ? 30.018  72.804   13.579  1.00 57.68 77  B 1 
ATOM 2602 C CB  . THR B 2 77  ? 28.509  70.160   12.567  1.00 58.60 77  B 1 
ATOM 2603 O OG1 . THR B 2 77  ? 28.042  69.228   11.639  1.00 54.68 77  B 1 
ATOM 2604 C CG2 . THR B 2 77  ? 27.268  70.896   13.097  1.00 53.94 77  B 1 
ATOM 2605 N N   . GLU B 2 78  ? 31.335  70.991   13.636  1.00 60.36 78  B 1 
ATOM 2606 C CA  . GLU B 2 78  ? 32.184  71.487   14.720  1.00 58.40 78  B 1 
ATOM 2607 C C   . GLU B 2 78  ? 32.909  72.778   14.327  1.00 58.83 78  B 1 
ATOM 2608 O O   . GLU B 2 78  ? 33.004  73.714   15.129  1.00 56.02 78  B 1 
ATOM 2609 C CB  . GLU B 2 78  ? 33.215  70.424   15.128  1.00 54.70 78  B 1 
ATOM 2610 C CG  . GLU B 2 78  ? 32.581  69.216   15.828  1.00 50.26 78  B 1 
ATOM 2611 C CD  . GLU B 2 78  ? 33.630  68.301   16.475  1.00 47.81 78  B 1 
ATOM 2612 O OE1 . GLU B 2 78  ? 33.242  67.561   17.409  1.00 43.23 78  B 1 
ATOM 2613 O OE2 . GLU B 2 78  ? 34.807  68.366   16.068  1.00 43.82 78  B 1 
ATOM 2614 N N   . LYS B 2 79  ? 33.384  72.897   13.087  1.00 59.74 79  B 1 
ATOM 2615 C CA  . LYS B 2 79  ? 34.049  74.111   12.580  1.00 58.95 79  B 1 
ATOM 2616 C C   . LYS B 2 79  ? 33.061  75.256   12.318  1.00 58.62 79  B 1 
ATOM 2617 O O   . LYS B 2 79  ? 33.401  76.406   12.563  1.00 56.65 79  B 1 
ATOM 2618 C CB  . LYS B 2 79  ? 34.836  73.789   11.310  1.00 56.32 79  B 1 
ATOM 2619 C CG  . LYS B 2 79  ? 36.030  72.881   11.614  1.00 52.80 79  B 1 
ATOM 2620 C CD  . LYS B 2 79  ? 36.840  72.623   10.343  1.00 50.22 79  B 1 
ATOM 2621 C CE  . LYS B 2 79  ? 37.998  71.697   10.679  1.00 45.05 79  B 1 
ATOM 2622 N NZ  . LYS B 2 79  ? 38.800  71.343   9.484   1.00 41.70 79  B 1 
ATOM 2623 N N   . VAL B 2 80  ? 31.870  74.984   11.815  1.00 58.67 80  B 1 
ATOM 2624 C CA  . VAL B 2 80  ? 30.853  75.987   11.472  1.00 58.27 80  B 1 
ATOM 2625 C C   . VAL B 2 80  ? 30.138  76.519   12.717  1.00 58.42 80  B 1 
ATOM 2626 O O   . VAL B 2 80  ? 29.816  77.702   12.756  1.00 55.27 80  B 1 
ATOM 2627 C CB  . VAL B 2 80  ? 29.853  75.440   10.440  1.00 56.18 80  B 1 
ATOM 2628 C CG1 . VAL B 2 80  ? 28.697  76.402   10.158  1.00 53.24 80  B 1 
ATOM 2629 C CG2 . VAL B 2 80  ? 30.554  75.193   9.097   1.00 53.57 80  B 1 
ATOM 2630 N N   . ASN B 2 81  ? 29.960  75.696   13.776  1.00 61.20 81  B 1 
ATOM 2631 C CA  . ASN B 2 81  ? 29.442  76.182   15.064  1.00 60.34 81  B 1 
ATOM 2632 C C   . ASN B 2 81  ? 30.324  77.269   15.688  1.00 60.26 81  B 1 
ATOM 2633 O O   . ASN B 2 81  ? 29.824  78.110   16.430  1.00 57.89 81  B 1 
ATOM 2634 C CB  . ASN B 2 81  ? 29.283  75.013   16.048  1.00 57.49 81  B 1 
ATOM 2635 C CG  . ASN B 2 81  ? 27.884  74.417   16.073  1.00 53.58 81  B 1 
ATOM 2636 O OD1 . ASN B 2 81  ? 26.904  75.005   15.680  1.00 50.35 81  B 1 
ATOM 2637 N ND2 . ASN B 2 81  ? 27.752  73.226   16.619  1.00 48.96 81  B 1 
ATOM 2638 N N   . LEU B 2 82  ? 31.631  77.277   15.373  1.00 53.80 82  B 1 
ATOM 2639 C CA  . LEU B 2 82  ? 32.533  78.376   15.764  1.00 51.47 82  B 1 
ATOM 2640 C C   . LEU B 2 82  ? 32.241  79.681   15.007  1.00 52.77 82  B 1 
ATOM 2641 O O   . LEU B 2 82  ? 32.551  80.759   15.517  1.00 49.41 82  B 1 
ATOM 2642 C CB  . LEU B 2 82  ? 33.986  77.942   15.542  1.00 46.30 82  B 1 
ATOM 2643 C CG  . LEU B 2 82  ? 34.506  76.931   16.582  1.00 43.26 82  B 1 
ATOM 2644 C CD1 . LEU B 2 82  ? 35.725  76.197   16.036  1.00 40.65 82  B 1 
ATOM 2645 C CD2 . LEU B 2 82  ? 34.899  77.639   17.875  1.00 40.54 82  B 1 
ATOM 2646 N N   . GLN B 2 83  ? 31.679  79.627   13.812  1.00 57.70 83  B 1 
ATOM 2647 C CA  . GLN B 2 83  ? 31.245  80.792   13.041  1.00 56.95 83  B 1 
ATOM 2648 C C   . GLN B 2 83  ? 29.730  80.928   13.177  1.00 58.01 83  B 1 
ATOM 2649 O O   . GLN B 2 83  ? 28.981  80.278   12.458  1.00 54.23 83  B 1 
ATOM 2650 C CB  . GLN B 2 83  ? 31.685  80.670   11.572  1.00 52.67 83  B 1 
ATOM 2651 C CG  . GLN B 2 83  ? 33.189  80.904   11.404  1.00 49.05 83  B 1 
ATOM 2652 C CD  . GLN B 2 83  ? 33.639  80.939   9.937   1.00 44.98 83  B 1 
ATOM 2653 O OE1 . GLN B 2 83  ? 32.941  80.574   9.022   1.00 41.56 83  B 1 
ATOM 2654 N NE2 . GLN B 2 83  ? 34.850  81.385   9.675   1.00 39.34 83  B 1 
ATOM 2655 N N   . ASN B 2 84  ? 29.265  81.800   14.066  1.00 59.54 84  B 1 
ATOM 2656 C CA  . ASN B 2 84  ? 27.851  82.147   14.318  1.00 59.69 84  B 1 
ATOM 2657 C C   . ASN B 2 84  ? 27.093  82.686   13.082  1.00 61.14 84  B 1 
ATOM 2658 O O   . ASN B 2 84  ? 26.443  83.726   13.136  1.00 57.21 84  B 1 
ATOM 2659 C CB  . ASN B 2 84  ? 27.798  83.178   15.476  1.00 55.55 84  B 1 
ATOM 2660 C CG  . ASN B 2 84  ? 27.867  82.573   16.860  1.00 52.16 84  B 1 
ATOM 2661 O OD1 . ASN B 2 84  ? 27.524  81.433   17.098  1.00 48.09 84  B 1 
ATOM 2662 N ND2 . ASN B 2 84  ? 28.252  83.355   17.846  1.00 46.44 84  B 1 
ATOM 2663 N N   . ASN B 2 85  ? 27.201  82.023   11.946  1.00 65.12 85  B 1 
ATOM 2664 C CA  . ASN B 2 85  ? 26.540  82.414   10.716  1.00 65.27 85  B 1 
ATOM 2665 C C   . ASN B 2 85  ? 25.331  81.489   10.479  1.00 67.09 85  B 1 
ATOM 2666 O O   . ASN B 2 85  ? 25.512  80.350   10.042  1.00 62.89 85  B 1 
ATOM 2667 C CB  . ASN B 2 85  ? 27.561  82.444   9.573   1.00 60.20 85  B 1 
ATOM 2668 C CG  . ASN B 2 85  ? 27.015  83.213   8.377   1.00 55.85 85  B 1 
ATOM 2669 O OD1 . ASN B 2 85  ? 25.846  83.540   8.288   1.00 50.99 85  B 1 
ATOM 2670 N ND2 . ASN B 2 85  ? 27.867  83.538   7.433   1.00 49.45 85  B 1 
ATOM 2671 N N   . PRO B 2 86  ? 24.098  81.965   10.748  1.00 63.24 86  B 1 
ATOM 2672 C CA  . PRO B 2 86  ? 22.895  81.131   10.665  1.00 63.64 86  B 1 
ATOM 2673 C C   . PRO B 2 86  ? 22.665  80.563   9.265   1.00 65.58 86  B 1 
ATOM 2674 O O   . PRO B 2 86  ? 22.254  79.410   9.132   1.00 62.24 86  B 1 
ATOM 2675 C CB  . PRO B 2 86  ? 21.746  82.041   11.137  1.00 60.80 86  B 1 
ATOM 2676 C CG  . PRO B 2 86  ? 22.261  83.457   10.911  1.00 59.52 86  B 1 
ATOM 2677 C CD  . PRO B 2 86  ? 23.753  83.323   11.147  1.00 61.38 86  B 1 
ATOM 2678 N N   . GLY B 2 87  ? 23.006  81.281   8.208   1.00 65.24 87  B 1 
ATOM 2679 C CA  . GLY B 2 87  ? 22.892  80.802   6.827   1.00 66.38 87  B 1 
ATOM 2680 C C   . GLY B 2 87  ? 23.830  79.629   6.518   1.00 69.40 87  B 1 
ATOM 2681 O O   . GLY B 2 87  ? 23.442  78.698   5.811   1.00 65.97 87  B 1 
ATOM 2682 N N   . ALA B 2 88  ? 25.033  79.598   7.083   1.00 68.45 88  B 1 
ATOM 2683 C CA  . ALA B 2 88  ? 25.955  78.478   6.929   1.00 69.17 88  B 1 
ATOM 2684 C C   . ALA B 2 88  ? 25.433  77.214   7.650   1.00 70.84 88  B 1 
ATOM 2685 O O   . ALA B 2 88  ? 25.555  76.106   7.125   1.00 69.00 88  B 1 
ATOM 2686 C CB  . ALA B 2 88  ? 27.338  78.888   7.449   1.00 65.66 88  B 1 
ATOM 2687 N N   . MET B 2 89  ? 24.791  77.406   8.808   1.00 71.06 89  B 1 
ATOM 2688 C CA  . MET B 2 89  ? 24.176  76.315   9.569   1.00 71.59 89  B 1 
ATOM 2689 C C   . MET B 2 89  ? 22.979  75.710   8.819   1.00 73.97 89  B 1 
ATOM 2690 O O   . MET B 2 89  ? 22.857  74.486   8.731   1.00 71.68 89  B 1 
ATOM 2691 C CB  . MET B 2 89  ? 23.779  76.844   10.943  1.00 67.90 89  B 1 
ATOM 2692 C CG  . MET B 2 89  ? 23.521  75.711   11.949  1.00 61.37 89  B 1 
ATOM 2693 S SD  . MET B 2 89  ? 25.013  74.786   12.379  1.00 55.87 89  B 1 
ATOM 2694 C CE  . MET B 2 89  ? 24.392  73.830   13.783  1.00 50.27 89  B 1 
ATOM 2695 N N   . GLU B 2 90  ? 22.121  76.521   8.216   1.00 72.46 90  B 1 
ATOM 2696 C CA  . GLU B 2 90  ? 21.001  76.040   7.399   1.00 73.03 90  B 1 
ATOM 2697 C C   . GLU B 2 90  ? 21.481  75.309   6.137   1.00 75.04 90  B 1 
ATOM 2698 O O   . GLU B 2 90  ? 20.990  74.225   5.832   1.00 72.90 90  B 1 
ATOM 2699 C CB  . GLU B 2 90  ? 20.068  77.199   7.014   1.00 69.76 90  B 1 
ATOM 2700 C CG  . GLU B 2 90  ? 19.235  77.675   8.209   1.00 63.95 90  B 1 
ATOM 2701 C CD  . GLU B 2 90  ? 18.087  78.609   7.800   1.00 59.68 90  B 1 
ATOM 2702 O OE1 . GLU B 2 90  ? 17.163  78.779   8.627   1.00 54.95 90  B 1 
ATOM 2703 O OE2 . GLU B 2 90  ? 18.082  79.104   6.656   1.00 55.81 90  B 1 
ATOM 2704 N N   . HIS B 2 91  ? 22.485  75.830   5.455   1.00 75.77 91  B 1 
ATOM 2705 C CA  . HIS B 2 91  ? 23.091  75.183   4.285   1.00 76.32 91  B 1 
ATOM 2706 C C   . HIS B 2 91  ? 23.717  73.828   4.640   1.00 77.99 91  B 1 
ATOM 2707 O O   . HIS B 2 91  ? 23.562  72.841   3.907   1.00 76.50 91  B 1 
ATOM 2708 C CB  . HIS B 2 91  ? 24.143  76.117   3.692   1.00 73.87 91  B 1 
ATOM 2709 C CG  . HIS B 2 91  ? 24.615  75.648   2.349   1.00 69.26 91  B 1 
ATOM 2710 N ND1 . HIS B 2 91  ? 23.897  75.740   1.180   1.00 62.68 91  B 1 
ATOM 2711 C CD2 . HIS B 2 91  ? 25.814  75.046   2.023   1.00 61.06 91  B 1 
ATOM 2712 C CE1 . HIS B 2 91  ? 24.640  75.225   0.187   1.00 59.05 91  B 1 
ATOM 2713 N NE2 . HIS B 2 91  ? 25.812  74.787   0.655   1.00 60.43 91  B 1 
ATOM 2714 N N   . PHE B 2 92  ? 24.371  73.795   5.791   1.00 75.77 92  B 1 
ATOM 2715 C CA  . PHE B 2 92  ? 24.905  72.554   6.326   1.00 76.17 92  B 1 
ATOM 2716 C C   . PHE B 2 92  ? 23.793  71.522   6.581   1.00 77.42 92  B 1 
ATOM 2717 O O   . PHE B 2 92  ? 23.875  70.393   6.091   1.00 76.14 92  B 1 
ATOM 2718 C CB  . PHE B 2 92  ? 25.706  72.866   7.598   1.00 74.17 92  B 1 
ATOM 2719 C CG  . PHE B 2 92  ? 26.142  71.611   8.290   1.00 70.49 92  B 1 
ATOM 2720 C CD1 . PHE B 2 92  ? 25.328  71.014   9.285   1.00 65.20 92  B 1 
ATOM 2721 C CD2 . PHE B 2 92  ? 27.303  70.947   7.855   1.00 64.47 92  B 1 
ATOM 2722 C CE1 . PHE B 2 92  ? 25.662  69.754   9.804   1.00 59.98 92  B 1 
ATOM 2723 C CE2 . PHE B 2 92  ? 27.638  69.700   8.371   1.00 59.71 92  B 1 
ATOM 2724 C CZ  . PHE B 2 92  ? 26.815  69.094   9.334   1.00 59.85 92  B 1 
ATOM 2725 N N   . HIS B 2 93  ? 22.725  71.892   7.283   1.00 76.59 93  B 1 
ATOM 2726 C CA  . HIS B 2 93  ? 21.602  71.000   7.575   1.00 76.92 93  B 1 
ATOM 2727 C C   . HIS B 2 93  ? 20.870  70.544   6.307   1.00 77.81 93  B 1 
ATOM 2728 O O   . HIS B 2 93  ? 20.489  69.378   6.209   1.00 76.76 93  B 1 
ATOM 2729 C CB  . HIS B 2 93  ? 20.639  71.678   8.546   1.00 75.44 93  B 1 
ATOM 2730 C CG  . HIS B 2 93  ? 21.115  71.651   9.968   1.00 71.60 93  B 1 
ATOM 2731 N ND1 . HIS B 2 93  ? 21.443  70.517   10.697  1.00 62.99 93  B 1 
ATOM 2732 C CD2 . HIS B 2 93  ? 21.266  72.713   10.822  1.00 62.91 93  B 1 
ATOM 2733 C CE1 . HIS B 2 93  ? 21.779  70.901   11.933  1.00 61.49 93  B 1 
ATOM 2734 N NE2 . HIS B 2 93  ? 21.681  72.220   12.046  1.00 62.41 93  B 1 
ATOM 2735 N N   . MET B 2 94  ? 20.714  71.411   5.299   1.00 78.34 94  B 1 
ATOM 2736 C CA  . MET B 2 94  ? 20.156  71.056   3.990   1.00 78.73 94  B 1 
ATOM 2737 C C   . MET B 2 94  ? 20.945  69.913   3.336   1.00 79.84 94  B 1 
ATOM 2738 O O   . MET B 2 94  ? 20.368  68.914   2.901   1.00 78.98 94  B 1 
ATOM 2739 C CB  . MET B 2 94  ? 20.152  72.310   3.105   1.00 77.00 94  B 1 
ATOM 2740 C CG  . MET B 2 94  ? 19.684  72.015   1.670   1.00 70.30 94  B 1 
ATOM 2741 S SD  . MET B 2 94  ? 19.982  73.376   0.531   1.00 65.62 94  B 1 
ATOM 2742 C CE  . MET B 2 94  ? 19.906  72.508   -1.037  1.00 58.30 94  B 1 
ATOM 2743 N N   . LYS B 2 95  ? 22.277  70.033   3.298   1.00 78.42 95  B 1 
ATOM 2744 C CA  . LYS B 2 95  ? 23.147  68.997   2.717   1.00 78.24 95  B 1 
ATOM 2745 C C   . LYS B 2 95  ? 23.125  67.705   3.536   1.00 78.82 95  B 1 
ATOM 2746 O O   . LYS B 2 95  ? 23.017  66.628   2.950   1.00 78.42 95  B 1 
ATOM 2747 C CB  . LYS B 2 95  ? 24.571  69.531   2.581   1.00 77.03 95  B 1 
ATOM 2748 C CG  . LYS B 2 95  ? 24.671  70.555   1.438   1.00 70.77 95  B 1 
ATOM 2749 C CD  . LYS B 2 95  ? 26.118  71.052   1.318   1.00 66.22 95  B 1 
ATOM 2750 C CE  . LYS B 2 95  ? 26.219  72.052   0.173   1.00 58.59 95  B 1 
ATOM 2751 N NZ  . LYS B 2 95  ? 27.560  72.687   0.117   1.00 53.13 95  B 1 
ATOM 2752 N N   . LEU B 2 96  ? 23.139  67.799   4.860   1.00 78.08 96  B 1 
ATOM 2753 C CA  . LEU B 2 96  ? 23.068  66.652   5.762   1.00 78.26 96  B 1 
ATOM 2754 C C   . LEU B 2 96  ? 21.758  65.881   5.572   1.00 78.97 96  B 1 
ATOM 2755 O O   . LEU B 2 96  ? 21.777  64.667   5.376   1.00 78.40 96  B 1 
ATOM 2756 C CB  . LEU B 2 96  ? 23.237  67.151   7.202   1.00 77.05 96  B 1 
ATOM 2757 C CG  . LEU B 2 96  ? 23.218  66.021   8.254   1.00 72.61 96  B 1 
ATOM 2758 C CD1 . LEU B 2 96  ? 24.402  65.070   8.087   1.00 68.17 96  B 1 
ATOM 2759 C CD2 . LEU B 2 96  ? 23.265  66.610   9.656   1.00 67.29 96  B 1 
ATOM 2760 N N   . PHE B 2 97  ? 20.606  66.579   5.555   1.00 80.94 97  B 1 
ATOM 2761 C CA  . PHE B 2 97  ? 19.316  65.921   5.356   1.00 80.65 97  B 1 
ATOM 2762 C C   . PHE B 2 97  ? 19.176  65.311   3.956   1.00 81.06 97  B 1 
ATOM 2763 O O   . PHE B 2 97  ? 18.574  64.247   3.809   1.00 80.28 97  B 1 
ATOM 2764 C CB  . PHE B 2 97  ? 18.170  66.899   5.635   1.00 79.08 97  B 1 
ATOM 2765 C CG  . PHE B 2 97  ? 18.069  67.401   7.064   1.00 76.02 97  B 1 
ATOM 2766 C CD1 . PHE B 2 97  ? 18.417  66.580   8.158   1.00 70.05 97  B 1 
ATOM 2767 C CD2 . PHE B 2 97  ? 17.601  68.710   7.302   1.00 70.21 97  B 1 
ATOM 2768 C CE1 . PHE B 2 97  ? 18.324  67.077   9.475   1.00 67.32 97  B 1 
ATOM 2769 C CE2 . PHE B 2 97  ? 17.505  69.199   8.613   1.00 67.32 97  B 1 
ATOM 2770 C CZ  . PHE B 2 97  ? 17.879  68.387   9.705   1.00 67.50 97  B 1 
ATOM 2771 N N   . ARG B 2 98  ? 19.763  65.933   2.932   1.00 79.53 98  B 1 
ATOM 2772 C CA  . ARG B 2 98  ? 19.833  65.358   1.586   1.00 80.52 98  B 1 
ATOM 2773 C C   . ARG B 2 98  ? 20.647  64.065   1.568   1.00 80.62 98  B 1 
ATOM 2774 O O   . ARG B 2 98  ? 20.172  63.074   1.014   1.00 79.74 98  B 1 
ATOM 2775 C CB  . ARG B 2 98  ? 20.398  66.408   0.623   1.00 78.63 98  B 1 
ATOM 2776 C CG  . ARG B 2 98  ? 20.443  65.889   -0.823  1.00 72.61 98  B 1 
ATOM 2777 C CD  . ARG B 2 98  ? 21.035  66.949   -1.740  1.00 71.43 98  B 1 
ATOM 2778 N NE  . ARG B 2 98  ? 21.117  66.467   -3.125  1.00 64.97 98  B 1 
ATOM 2779 C CZ  . ARG B 2 98  ? 21.610  67.132   -4.157  1.00 60.70 98  B 1 
ATOM 2780 N NH1 . ARG B 2 98  ? 22.084  68.341   -4.034  1.00 56.82 98  B 1 
ATOM 2781 N NH2 . ARG B 2 98  ? 21.643  66.578   -5.327  1.00 53.02 98  B 1 
ATOM 2782 N N   . ALA B 2 99  ? 21.822  64.059   2.196   1.00 80.07 99  B 1 
ATOM 2783 C CA  . ALA B 2 99  ? 22.669  62.870   2.285   1.00 79.39 99  B 1 
ATOM 2784 C C   . ALA B 2 99  ? 21.986  61.745   3.085   1.00 80.31 99  B 1 
ATOM 2785 O O   . ALA B 2 99  ? 21.970  60.598   2.637   1.00 79.86 99  B 1 
ATOM 2786 C CB  . ALA B 2 99  ? 24.010  63.270   2.889   1.00 78.63 99  B 1 
ATOM 2787 N N   . GLN B 2 100 ? 21.310  62.063   4.188   1.00 79.45 100 B 1 
ATOM 2788 C CA  . GLN B 2 100 ? 20.524  61.106   4.965   1.00 78.69 100 B 1 
ATOM 2789 C C   . GLN B 2 100 ? 19.367  60.517   4.153   1.00 79.32 100 B 1 
ATOM 2790 O O   . GLN B 2 100 ? 19.175  59.296   4.153   1.00 79.30 100 B 1 
ATOM 2791 C CB  . GLN B 2 100 ? 19.980  61.776   6.231   1.00 77.18 100 B 1 
ATOM 2792 C CG  . GLN B 2 100 ? 21.081  62.044   7.275   1.00 73.33 100 B 1 
ATOM 2793 C CD  . GLN B 2 100 ? 20.571  62.775   8.517   1.00 72.23 100 B 1 
ATOM 2794 O OE1 . GLN B 2 100 ? 19.414  63.163   8.642   1.00 66.52 100 B 1 
ATOM 2795 N NE2 . GLN B 2 100 ? 21.429  62.998   9.493   1.00 64.09 100 B 1 
ATOM 2796 N N   . ARG B 2 101 ? 18.615  61.346   3.410   1.00 80.55 101 B 1 
ATOM 2797 C CA  . ARG B 2 101 ? 17.554  60.858   2.508   1.00 80.98 101 B 1 
ATOM 2798 C C   . ARG B 2 101 ? 18.108  59.876   1.474   1.00 81.17 101 B 1 
ATOM 2799 O O   . ARG B 2 101 ? 17.533  58.816   1.260   1.00 81.02 101 B 1 
ATOM 2800 C CB  . ARG B 2 101 ? 16.896  62.053   1.820   1.00 78.99 101 B 1 
ATOM 2801 C CG  . ARG B 2 101 ? 15.746  61.628   0.899   1.00 74.95 101 B 1 
ATOM 2802 C CD  . ARG B 2 101 ? 15.382  62.740   -0.086  1.00 72.84 101 B 1 
ATOM 2803 N NE  . ARG B 2 101 ? 16.435  62.939   -1.078  1.00 69.69 101 B 1 
ATOM 2804 C CZ  . ARG B 2 101 ? 16.504  63.907   -1.974  1.00 67.02 101 B 1 
ATOM 2805 N NH1 . ARG B 2 101 ? 15.565  64.811   -2.067  1.00 62.28 101 B 1 
ATOM 2806 N NH2 . ARG B 2 101 ? 17.515  63.983   -2.780  1.00 59.56 101 B 1 
ATOM 2807 N N   . ASN B 2 102 ? 19.220  60.215   0.855   1.00 80.75 102 B 1 
ATOM 2808 C CA  . ASN B 2 102 ? 19.855  59.385   -0.156  1.00 80.13 102 B 1 
ATOM 2809 C C   . ASN B 2 102 ? 20.342  58.050   0.437   1.00 80.19 102 B 1 
ATOM 2810 O O   . ASN B 2 102 ? 20.162  57.012   -0.180  1.00 80.36 102 B 1 
ATOM 2811 C CB  . ASN B 2 102 ? 21.009  60.159   -0.790  1.00 79.02 102 B 1 
ATOM 2812 C CG  . ASN B 2 102 ? 20.584  61.356   -1.626  1.00 76.33 102 B 1 
ATOM 2813 O OD1 . ASN B 2 102 ? 19.425  61.623   -1.885  1.00 69.90 102 B 1 
ATOM 2814 N ND2 . ASN B 2 102 ? 21.553  62.117   -2.095  1.00 69.24 102 B 1 
ATOM 2815 N N   . LEU B 2 103 ? 20.891  58.079   1.664   1.00 79.13 103 B 1 
ATOM 2816 C CA  . LEU B 2 103 ? 21.280  56.869   2.395   1.00 79.64 103 B 1 
ATOM 2817 C C   . LEU B 2 103 ? 20.079  55.949   2.629   1.00 80.23 103 B 1 
ATOM 2818 O O   . LEU B 2 103 ? 20.185  54.750   2.384   1.00 79.04 103 B 1 
ATOM 2819 C CB  . LEU B 2 103 ? 21.931  57.280   3.722   1.00 78.50 103 B 1 
ATOM 2820 C CG  . LEU B 2 103 ? 22.366  56.085   4.601   1.00 76.93 103 B 1 
ATOM 2821 C CD1 . LEU B 2 103 ? 23.461  55.251   3.928   1.00 71.18 103 B 1 
ATOM 2822 C CD2 . LEU B 2 103 ? 22.906  56.593   5.938   1.00 71.41 103 B 1 
ATOM 2823 N N   . TYR B 2 104 ? 18.920  56.485   3.048   1.00 81.96 104 B 1 
ATOM 2824 C CA  . TYR B 2 104 ? 17.716  55.672   3.242   1.00 81.22 104 B 1 
ATOM 2825 C C   . TYR B 2 104 ? 17.190  55.095   1.930   1.00 81.56 104 B 1 
ATOM 2826 O O   . TYR B 2 104 ? 16.803  53.930   1.907   1.00 81.12 104 B 1 
ATOM 2827 C CB  . TYR B 2 104 ? 16.624  56.473   3.965   1.00 80.02 104 B 1 
ATOM 2828 C CG  . TYR B 2 104 ? 16.919  56.726   5.431   1.00 78.10 104 B 1 
ATOM 2829 C CD1 . TYR B 2 104 ? 17.102  55.637   6.315   1.00 72.50 104 B 1 
ATOM 2830 C CD2 . TYR B 2 104 ? 17.014  58.039   5.926   1.00 71.35 104 B 1 
ATOM 2831 C CE1 . TYR B 2 104 ? 17.400  55.868   7.673   1.00 68.70 104 B 1 
ATOM 2832 C CE2 . TYR B 2 104 ? 17.310  58.274   7.276   1.00 69.53 104 B 1 
ATOM 2833 C CZ  . TYR B 2 104 ? 17.504  57.187   8.150   1.00 72.73 104 B 1 
ATOM 2834 O OH  . TYR B 2 104 ? 17.812  57.417   9.463   1.00 69.43 104 B 1 
ATOM 2835 N N   . ILE B 2 105 ? 17.221  55.852   0.824   1.00 80.11 105 B 1 
ATOM 2836 C CA  . ILE B 2 105 ? 16.815  55.341   -0.495  1.00 78.93 105 B 1 
ATOM 2837 C C   . ILE B 2 105 ? 17.720  54.172   -0.912  1.00 79.05 105 B 1 
ATOM 2838 O O   . ILE B 2 105 ? 17.217  53.090   -1.211  1.00 79.06 105 B 1 
ATOM 2839 C CB  . ILE B 2 105 ? 16.799  56.478   -1.542  1.00 77.90 105 B 1 
ATOM 2840 C CG1 . ILE B 2 105 ? 15.679  57.498   -1.232  1.00 74.34 105 B 1 
ATOM 2841 C CG2 . ILE B 2 105 ? 16.599  55.910   -2.965  1.00 73.50 105 B 1 
ATOM 2842 C CD1 . ILE B 2 105 ? 15.791  58.806   -2.042  1.00 68.58 105 B 1 
ATOM 2843 N N   . ALA B 2 106 ? 19.032  54.348   -0.893  1.00 78.66 106 B 1 
ATOM 2844 C CA  . ALA B 2 106 ? 19.974  53.317   -1.319  1.00 77.63 106 B 1 
ATOM 2845 C C   . ALA B 2 106 ? 19.971  52.091   -0.386  1.00 78.35 106 B 1 
ATOM 2846 O O   . ALA B 2 106 ? 19.945  50.952   -0.849  1.00 77.88 106 B 1 
ATOM 2847 C CB  . ALA B 2 106 ? 21.371  53.945   -1.416  1.00 76.80 106 B 1 
ATOM 2848 N N   . GLY B 2 107 ? 19.935  52.312   0.927   1.00 78.12 107 B 1 
ATOM 2849 C CA  . GLY B 2 107 ? 19.868  51.238   1.921   1.00 76.37 107 B 1 
ATOM 2850 C C   . GLY B 2 107 ? 18.569  50.436   1.847   1.00 76.38 107 B 1 
ATOM 2851 O O   . GLY B 2 107 ? 18.587  49.221   1.961   1.00 75.43 107 B 1 
ATOM 2852 N N   . PHE B 2 108 ? 17.450  51.123   1.591   1.00 81.53 108 B 1 
ATOM 2853 C CA  . PHE B 2 108 ? 16.159  50.465   1.419   1.00 81.05 108 B 1 
ATOM 2854 C C   . PHE B 2 108 ? 16.098  49.636   0.132   1.00 81.13 108 B 1 
ATOM 2855 O O   . PHE B 2 108 ? 15.695  48.483   0.190   1.00 80.18 108 B 1 
ATOM 2856 C CB  . PHE B 2 108 ? 15.040  51.524   1.453   1.00 78.77 108 B 1 
ATOM 2857 C CG  . PHE B 2 108 ? 13.642  50.958   1.513   1.00 72.72 108 B 1 
ATOM 2858 C CD1 . PHE B 2 108 ? 12.663  51.405   0.620   1.00 65.39 108 B 1 
ATOM 2859 C CD2 . PHE B 2 108 ? 13.303  50.013   2.491   1.00 64.96 108 B 1 
ATOM 2860 C CE1 . PHE B 2 108 ? 11.339  50.929   0.711   1.00 59.88 108 B 1 
ATOM 2861 C CE2 . PHE B 2 108 ? 11.989  49.531   2.584   1.00 59.85 108 B 1 
ATOM 2862 C CZ  . PHE B 2 108 ? 11.000  49.989   1.695   1.00 62.61 108 B 1 
ATOM 2863 N N   . SER B 2 109 ? 16.571  50.166   -0.996  1.00 77.13 109 B 1 
ATOM 2864 C CA  . SER B 2 109 ? 16.680  49.409   -2.248  1.00 76.06 109 B 1 
ATOM 2865 C C   . SER B 2 109 ? 17.550  48.164   -2.079  1.00 75.81 109 B 1 
ATOM 2866 O O   . SER B 2 109 ? 17.174  47.081   -2.530  1.00 75.50 109 B 1 
ATOM 2867 C CB  . SER B 2 109 ? 17.283  50.285   -3.349  1.00 75.63 109 B 1 
ATOM 2868 O OG  . SER B 2 109 ? 16.441  51.375   -3.650  1.00 67.68 109 B 1 
ATOM 2869 N N   . LEU B 2 110 ? 18.673  48.286   -1.390  1.00 78.66 110 B 1 
ATOM 2870 C CA  . LEU B 2 110 ? 19.560  47.155   -1.103  1.00 77.20 110 B 1 
ATOM 2871 C C   . LEU B 2 110 ? 18.853  46.080   -0.265  1.00 77.57 110 B 1 
ATOM 2872 O O   . LEU B 2 110 ? 18.872  44.898   -0.612  1.00 76.99 110 B 1 
ATOM 2873 C CB  . LEU B 2 110 ? 20.816  47.699   -0.405  1.00 75.81 110 B 1 
ATOM 2874 C CG  . LEU B 2 110 ? 21.880  46.619   -0.101  1.00 73.35 110 B 1 
ATOM 2875 C CD1 . LEU B 2 110 ? 22.441  46.005   -1.375  1.00 67.36 110 B 1 
ATOM 2876 C CD2 . LEU B 2 110 ? 23.030  47.244   0.681   1.00 67.28 110 B 1 
ATOM 2877 N N   . LEU B 2 111 ? 18.183  46.478   0.822   1.00 79.78 111 B 1 
ATOM 2878 C CA  . LEU B 2 111 ? 17.456  45.550   1.691   1.00 78.71 111 B 1 
ATOM 2879 C C   . LEU B 2 111 ? 16.301  44.862   0.956   1.00 78.98 111 B 1 
ATOM 2880 O O   . LEU B 2 111 ? 16.145  43.647   1.073   1.00 77.83 111 B 1 
ATOM 2881 C CB  . LEU B 2 111 ? 16.965  46.311   2.931   1.00 77.19 111 B 1 
ATOM 2882 C CG  . LEU B 2 111 ? 16.239  45.404   3.946   1.00 75.54 111 B 1 
ATOM 2883 C CD1 . LEU B 2 111 ? 17.165  44.351   4.556   1.00 71.08 111 B 1 
ATOM 2884 C CD2 . LEU B 2 111 ? 15.685  46.254   5.077   1.00 71.46 111 B 1 
ATOM 2885 N N   . LEU B 2 112 ? 15.515  45.611   0.174   1.00 78.10 112 B 1 
ATOM 2886 C CA  . LEU B 2 112 ? 14.413  45.062   -0.612  1.00 77.45 112 B 1 
ATOM 2887 C C   . LEU B 2 112 ? 14.890  44.063   -1.658  1.00 76.71 112 B 1 
ATOM 2888 O O   . LEU B 2 112 ? 14.245  43.028   -1.828  1.00 75.32 112 B 1 
ATOM 2889 C CB  . LEU B 2 112 ? 13.610  46.189   -1.285  1.00 75.12 112 B 1 
ATOM 2890 C CG  . LEU B 2 112 ? 12.623  46.932   -0.380  1.00 72.18 112 B 1 
ATOM 2891 C CD1 . LEU B 2 112 ? 11.806  47.891   -1.256  1.00 67.77 112 B 1 
ATOM 2892 C CD2 . LEU B 2 112 ? 11.638  45.998   0.326   1.00 66.67 112 B 1 
ATOM 2893 N N   . SER B 2 113 ? 16.038  44.273   -2.304  1.00 76.72 113 B 1 
ATOM 2894 C CA  . SER B 2 113 ? 16.619  43.317   -3.254  1.00 74.49 113 B 1 
ATOM 2895 C C   . SER B 2 113 ? 16.863  41.945   -2.602  1.00 74.04 113 B 1 
ATOM 2896 O O   . SER B 2 113 ? 16.497  40.906   -3.156  1.00 73.04 113 B 1 
ATOM 2897 C CB  . SER B 2 113 ? 17.927  43.871   -3.822  1.00 73.20 113 B 1 
ATOM 2898 O OG  . SER B 2 113 ? 17.721  45.054   -4.541  1.00 66.04 113 B 1 
ATOM 2899 N N   . PHE B 2 114 ? 17.428  41.926   -1.379  1.00 76.48 114 B 1 
ATOM 2900 C CA  . PHE B 2 114 ? 17.606  40.684   -0.624  1.00 75.28 114 B 1 
ATOM 2901 C C   . PHE B 2 114 ? 16.274  40.059   -0.196  1.00 75.61 114 B 1 
ATOM 2902 O O   . PHE B 2 114 ? 16.077  38.841   -0.329  1.00 75.07 114 B 1 
ATOM 2903 C CB  . PHE B 2 114 ? 18.484  40.936   0.607   1.00 73.96 114 B 1 
ATOM 2904 C CG  . PHE B 2 114 ? 19.938  41.146   0.290   1.00 70.14 114 B 1 
ATOM 2905 C CD1 . PHE B 2 114 ? 20.724  40.066   -0.158  1.00 63.47 114 B 1 
ATOM 2906 C CD2 . PHE B 2 114 ? 20.528  42.407   0.455   1.00 62.51 114 B 1 
ATOM 2907 C CE1 . PHE B 2 114 ? 22.087  40.243   -0.422  1.00 57.72 114 B 1 
ATOM 2908 C CE2 . PHE B 2 114 ? 21.895  42.587   0.193   1.00 57.90 114 B 1 
ATOM 2909 C CZ  . PHE B 2 114 ? 22.677  41.508   -0.249  1.00 60.89 114 B 1 
ATOM 2910 N N   . LEU B 2 115 ? 15.328  40.872   0.287   1.00 76.69 115 B 1 
ATOM 2911 C CA  . LEU B 2 115 ? 13.998  40.428   0.695   1.00 76.59 115 B 1 
ATOM 2912 C C   . LEU B 2 115 ? 13.217  39.798   -0.447  1.00 76.56 115 B 1 
ATOM 2913 O O   . LEU B 2 115 ? 12.619  38.738   -0.274  1.00 75.67 115 B 1 
ATOM 2914 C CB  . LEU B 2 115 ? 13.231  41.635   1.253   1.00 75.38 115 B 1 
ATOM 2915 C CG  . LEU B 2 115 ? 13.439  41.801   2.760   1.00 69.33 115 B 1 
ATOM 2916 C CD1 . LEU B 2 115 ? 12.915  43.165   3.203   1.00 64.09 115 B 1 
ATOM 2917 C CD2 . LEU B 2 115 ? 12.666  40.709   3.509   1.00 63.98 115 B 1 
ATOM 2918 N N   . LEU B 2 116 ? 13.251  40.411   -1.622  1.00 76.04 116 B 1 
ATOM 2919 C CA  . LEU B 2 116 ? 12.547  39.957   -2.818  1.00 75.15 116 B 1 
ATOM 2920 C C   . LEU B 2 116 ? 13.064  38.585   -3.258  1.00 74.96 116 B 1 
ATOM 2921 O O   . LEU B 2 116 ? 12.281  37.659   -3.461  1.00 74.13 116 B 1 
ATOM 2922 C CB  . LEU B 2 116 ? 12.704  41.039   -3.894  1.00 74.11 116 B 1 
ATOM 2923 C CG  . LEU B 2 116 ? 11.505  41.092   -4.863  1.00 68.80 116 B 1 
ATOM 2924 C CD1 . LEU B 2 116 ? 11.079  42.557   -5.038  1.00 63.28 116 B 1 
ATOM 2925 C CD2 . LEU B 2 116 ? 11.853  40.530   -6.226  1.00 62.93 116 B 1 
ATOM 2926 N N   . ARG B 2 117 ? 14.383  38.390   -3.275  1.00 74.77 117 B 1 
ATOM 2927 C CA  . ARG B 2 117 ? 15.002  37.085   -3.546  1.00 73.74 117 B 1 
ATOM 2928 C C   . ARG B 2 117 ? 14.574  36.027   -2.529  1.00 73.91 117 B 1 
ATOM 2929 O O   . ARG B 2 117 ? 14.269  34.890   -2.906  1.00 71.75 117 B 1 
ATOM 2930 C CB  . ARG B 2 117 ? 16.527  37.261   -3.579  1.00 71.27 117 B 1 
ATOM 2931 C CG  . ARG B 2 117 ? 17.224  35.971   -4.061  1.00 63.58 117 B 1 
ATOM 2932 C CD  . ARG B 2 117 ? 18.734  36.187   -4.155  1.00 61.95 117 B 1 
ATOM 2933 N NE  . ARG B 2 117 ? 19.408  34.998   -4.709  1.00 54.35 117 B 1 
ATOM 2934 C CZ  . ARG B 2 117 ? 20.653  34.943   -5.175  1.00 48.88 117 B 1 
ATOM 2935 N NH1 . ARG B 2 117 ? 21.465  35.965   -5.094  1.00 45.39 117 B 1 
ATOM 2936 N NH2 . ARG B 2 117 ? 21.096  33.869   -5.747  1.00 43.23 117 B 1 
ATOM 2937 N N   . ARG B 2 118 ? 14.517  36.392   -1.236  1.00 76.07 118 B 1 
ATOM 2938 C CA  . ARG B 2 118 ? 14.097  35.473   -0.180  1.00 75.98 118 B 1 
ATOM 2939 C C   . ARG B 2 118 ? 12.621  35.104   -0.299  1.00 76.44 118 B 1 
ATOM 2940 O O   . ARG B 2 118 ? 12.286  33.927   -0.184  1.00 75.63 118 B 1 
ATOM 2941 C CB  . ARG B 2 118 ? 14.440  36.078   1.190   1.00 73.94 118 B 1 
ATOM 2942 C CG  . ARG B 2 118 ? 14.168  35.125   2.370   1.00 66.57 118 B 1 
ATOM 2943 C CD  . ARG B 2 118 ? 15.005  33.837   2.293   1.00 66.06 118 B 1 
ATOM 2944 N NE  . ARG B 2 118 ? 14.807  33.005   3.477   1.00 58.76 118 B 1 
ATOM 2945 C CZ  . ARG B 2 118 ? 15.270  31.767   3.646   1.00 53.09 118 B 1 
ATOM 2946 N NH1 . ARG B 2 118 ? 15.996  31.165   2.734   1.00 49.62 118 B 1 
ATOM 2947 N NH2 . ARG B 2 118 ? 15.003  31.116   4.743   1.00 48.86 118 B 1 
ATOM 2948 N N   . LEU B 2 119 ? 11.742  36.064   -0.585  1.00 74.34 119 B 1 
ATOM 2949 C CA  . LEU B 2 119 ? 10.307  35.849   -0.793  1.00 74.14 119 B 1 
ATOM 2950 C C   . LEU B 2 119 ? 10.041  34.916   -1.978  1.00 74.57 119 B 1 
ATOM 2951 O O   . LEU B 2 119 ? 9.285   33.954   -1.828  1.00 74.57 119 B 1 
ATOM 2952 C CB  . LEU B 2 119 ? 9.612   37.197   -1.015  1.00 74.12 119 B 1 
ATOM 2953 C CG  . LEU B 2 119 ? 9.332   37.992   0.273   1.00 70.32 119 B 1 
ATOM 2954 C CD1 . LEU B 2 119 ? 8.873   39.398   -0.091  1.00 65.88 119 B 1 
ATOM 2955 C CD2 . LEU B 2 119 ? 8.220   37.333   1.102   1.00 65.25 119 B 1 
ATOM 2956 N N   . VAL B 2 120 ? 10.683  35.153   -3.121  1.00 75.08 120 B 1 
ATOM 2957 C CA  . VAL B 2 120 ? 10.555  34.290   -4.310  1.00 73.96 120 B 1 
ATOM 2958 C C   . VAL B 2 120 ? 10.968  32.852   -3.982  1.00 74.01 120 B 1 
ATOM 2959 O O   . VAL B 2 120 ? 10.254  31.909   -4.321  1.00 73.29 120 B 1 
ATOM 2960 C CB  . VAL B 2 120 ? 11.385  34.849   -5.484  1.00 73.10 120 B 1 
ATOM 2961 C CG1 . VAL B 2 120 ? 11.471  33.881   -6.659  1.00 68.06 120 B 1 
ATOM 2962 C CG2 . VAL B 2 120 ? 10.753  36.145   -6.006  1.00 68.57 120 B 1 
ATOM 2963 N N   . THR B 2 121 ? 12.080  32.681   -3.271  1.00 75.36 121 B 1 
ATOM 2964 C CA  . THR B 2 121 ? 12.568  31.354   -2.856  1.00 74.43 121 B 1 
ATOM 2965 C C   . THR B 2 121 ? 11.574  30.660   -1.925  1.00 74.79 121 B 1 
ATOM 2966 O O   . THR B 2 121 ? 11.240  29.493   -2.152  1.00 74.09 121 B 1 
ATOM 2967 C CB  . THR B 2 121 ? 13.942  31.458   -2.175  1.00 73.15 121 B 1 
ATOM 2968 O OG1 . THR B 2 121 ? 14.854  32.117   -3.012  1.00 66.53 121 B 1 
ATOM 2969 C CG2 . THR B 2 121 ? 14.536  30.083   -1.871  1.00 65.49 121 B 1 
ATOM 2970 N N   . LEU B 2 122 ? 11.044  31.348   -0.912  1.00 75.79 122 B 1 
ATOM 2971 C CA  . LEU B 2 122 ? 10.072  30.790   0.030   1.00 74.84 122 B 1 
ATOM 2972 C C   . LEU B 2 122 ? 8.762   30.385   -0.659  1.00 75.58 122 B 1 
ATOM 2973 O O   . LEU B 2 122 ? 8.252   29.295   -0.408  1.00 75.63 122 B 1 
ATOM 2974 C CB  . LEU B 2 122 ? 9.791   31.819   1.147   1.00 74.48 122 B 1 
ATOM 2975 C CG  . LEU B 2 122 ? 10.917  31.960   2.179   1.00 71.22 122 B 1 
ATOM 2976 C CD1 . LEU B 2 122 ? 10.633  33.156   3.086   1.00 67.06 122 B 1 
ATOM 2977 C CD2 . LEU B 2 122 ? 11.040  30.721   3.067   1.00 66.01 122 B 1 
ATOM 2978 N N   . ILE B 2 123 ? 8.234   31.214   -1.559  1.00 73.86 123 B 1 
ATOM 2979 C CA  . ILE B 2 123 ? 7.002   30.924   -2.307  1.00 73.51 123 B 1 
ATOM 2980 C C   . ILE B 2 123 ? 7.203   29.724   -3.243  1.00 73.68 123 B 1 
ATOM 2981 O O   . ILE B 2 123 ? 6.345   28.840   -3.311  1.00 73.35 123 B 1 
ATOM 2982 C CB  . ILE B 2 123 ? 6.530   32.184   -3.066  1.00 73.23 123 B 1 
ATOM 2983 C CG1 . ILE B 2 123 ? 6.079   33.284   -2.071  1.00 69.40 123 B 1 
ATOM 2984 C CG2 . ILE B 2 123 ? 5.372   31.854   -4.025  1.00 68.87 123 B 1 
ATOM 2985 C CD1 . ILE B 2 123 ? 5.883   34.664   -2.709  1.00 64.76 123 B 1 
ATOM 2986 N N   . SER B 2 124 ? 8.336   29.645   -3.933  1.00 74.77 124 B 1 
ATOM 2987 C CA  . SER B 2 124 ? 8.662   28.519   -4.815  1.00 73.84 124 B 1 
ATOM 2988 C C   . SER B 2 124 ? 8.799   27.203   -4.038  1.00 74.53 124 B 1 
ATOM 2989 O O   . SER B 2 124 ? 8.219   26.184   -4.420  1.00 73.79 124 B 1 
ATOM 2990 C CB  . SER B 2 124 ? 9.950   28.820   -5.581  1.00 71.74 124 B 1 
ATOM 2991 O OG  . SER B 2 124 ? 10.190  27.798   -6.531  1.00 63.13 124 B 1 
ATOM 2992 N N   . GLN B 2 125 ? 9.492   27.215   -2.889  1.00 77.17 125 B 1 
ATOM 2993 C CA  . GLN B 2 125 ? 9.607   26.049   -2.004  1.00 76.49 125 B 1 
ATOM 2994 C C   . GLN B 2 125 ? 8.241   25.620   -1.462  1.00 77.47 125 B 1 
ATOM 2995 O O   . GLN B 2 125 ? 7.945   24.428   -1.455  1.00 77.28 125 B 1 
ATOM 2996 C CB  . GLN B 2 125 ? 10.557  26.378   -0.847  1.00 75.22 125 B 1 
ATOM 2997 C CG  . GLN B 2 125 ? 12.028  26.391   -1.282  1.00 70.54 125 B 1 
ATOM 2998 C CD  . GLN B 2 125 ? 12.980  26.800   -0.149  1.00 68.40 125 B 1 
ATOM 2999 O OE1 . GLN B 2 125 ? 12.582  27.300   0.886   1.00 63.36 125 B 1 
ATOM 3000 N NE2 . GLN B 2 125 ? 14.260  26.595   -0.309  1.00 59.82 125 B 1 
ATOM 3001 N N   . GLN B 2 126 ? 7.383   26.554   -1.079  1.00 78.07 126 B 1 
ATOM 3002 C CA  . GLN B 2 126 ? 6.032   26.258   -0.613  1.00 78.20 126 B 1 
ATOM 3003 C C   . GLN B 2 126 ? 5.181   25.593   -1.700  1.00 79.44 126 B 1 
ATOM 3004 O O   . GLN B 2 126 ? 4.478   24.623   -1.414  1.00 78.42 126 B 1 
ATOM 3005 C CB  . GLN B 2 126 ? 5.385   27.557   -0.113  1.00 76.32 126 B 1 
ATOM 3006 C CG  . GLN B 2 126 ? 4.053   27.282   0.604   1.00 69.23 126 B 1 
ATOM 3007 C CD  . GLN B 2 126 ? 3.383   28.555   1.132   1.00 65.81 126 B 1 
ATOM 3008 O OE1 . GLN B 2 126 ? 3.760   29.668   0.828   1.00 60.48 126 B 1 
ATOM 3009 N NE2 . GLN B 2 126 ? 2.350   28.422   1.929   1.00 57.09 126 B 1 
ATOM 3010 N N   . ALA B 2 127 ? 5.258   26.050   -2.949  1.00 77.61 127 B 1 
ATOM 3011 C CA  . ALA B 2 127 ? 4.556   25.430   -4.066  1.00 77.39 127 B 1 
ATOM 3012 C C   . ALA B 2 127 ? 5.029   23.990   -4.331  1.00 78.56 127 B 1 
ATOM 3013 O O   . ALA B 2 127 ? 4.211   23.104   -4.580  1.00 78.07 127 B 1 
ATOM 3014 C CB  . ALA B 2 127 ? 4.743   26.309   -5.306  1.00 75.44 127 B 1 
ATOM 3015 N N   . THR B 2 128 ? 6.337   23.741   -4.220  1.00 78.80 128 B 1 
ATOM 3016 C CA  . THR B 2 128 ? 6.926   22.405   -4.362  1.00 79.11 128 B 1 
ATOM 3017 C C   . THR B 2 128 ? 6.494   21.479   -3.229  1.00 79.96 128 B 1 
ATOM 3018 O O   . THR B 2 128 ? 6.100   20.342   -3.477  1.00 78.99 128 B 1 
ATOM 3019 C CB  . THR B 2 128 ? 8.457   22.486   -4.430  1.00 77.56 128 B 1 
ATOM 3020 O OG1 . THR B 2 128 ? 8.846   23.367   -5.454  1.00 69.60 128 B 1 
ATOM 3021 C CG2 . THR B 2 128 ? 9.101   21.134   -4.732  1.00 68.96 128 B 1 
ATOM 3022 N N   . LEU B 2 129 ? 6.490   21.957   -1.981  1.00 81.10 129 B 1 
ATOM 3023 C CA  . LEU B 2 129 ? 6.030   21.204   -0.821  1.00 80.71 129 B 1 
ATOM 3024 C C   . LEU B 2 129 ? 4.542   20.855   -0.906  1.00 81.36 129 B 1 
ATOM 3025 O O   . LEU B 2 129 ? 4.177   19.726   -0.588  1.00 80.88 129 B 1 
ATOM 3026 C CB  . LEU B 2 129 ? 6.318   21.993   0.459   1.00 79.86 129 B 1 
ATOM 3027 C CG  . LEU B 2 129 ? 7.797   22.004   0.874   1.00 75.14 129 B 1 
ATOM 3028 C CD1 . LEU B 2 129 ? 8.001   23.022   2.001   1.00 70.45 129 B 1 
ATOM 3029 C CD2 . LEU B 2 129 ? 8.249   20.632   1.378   1.00 69.94 129 B 1 
ATOM 3030 N N   . LEU B 2 130 ? 3.687   21.761   -1.378  1.00 81.08 130 B 1 
ATOM 3031 C CA  . LEU B 2 130 ? 2.267   21.494   -1.600  1.00 80.22 130 B 1 
ATOM 3032 C C   . LEU B 2 130 ? 2.044   20.387   -2.629  1.00 81.34 130 B 1 
ATOM 3033 O O   . LEU B 2 130 ? 1.253   19.481   -2.382  1.00 81.10 130 B 1 
ATOM 3034 C CB  . LEU B 2 130 ? 1.558   22.786   -2.057  1.00 79.53 130 B 1 
ATOM 3035 C CG  . LEU B 2 130 ? 1.222   23.752   -0.909  1.00 72.71 130 B 1 
ATOM 3036 C CD1 . LEU B 2 130 ? 0.836   25.112   -1.475  1.00 67.57 130 B 1 
ATOM 3037 C CD2 . LEU B 2 130 ? 0.043   23.242   -0.073  1.00 67.18 130 B 1 
ATOM 3038 N N   . ALA B 2 131 ? 2.770   20.408   -3.754  1.00 81.55 131 B 1 
ATOM 3039 C CA  . ALA B 2 131 ? 2.677   19.369   -4.775  1.00 81.43 131 B 1 
ATOM 3040 C C   . ALA B 2 131 ? 3.153   18.001   -4.249  1.00 82.89 131 B 1 
ATOM 3041 O O   . ALA B 2 131 ? 2.507   16.983   -4.484  1.00 82.41 131 B 1 
ATOM 3042 C CB  . ALA B 2 131 ? 3.486   19.820   -6.001  1.00 79.08 131 B 1 
ATOM 3043 N N   . SER B 2 132 ? 4.244   17.979   -3.491  1.00 83.39 132 B 1 
ATOM 3044 C CA  . SER B 2 132 ? 4.767   16.769   -2.860  1.00 83.40 132 B 1 
ATOM 3045 C C   . SER B 2 132 ? 3.796   16.196   -1.817  1.00 84.51 132 B 1 
ATOM 3046 O O   . SER B 2 132 ? 3.557   14.991   -1.793  1.00 83.39 132 B 1 
ATOM 3047 C CB  . SER B 2 132 ? 6.118   17.082   -2.223  1.00 81.48 132 B 1 
ATOM 3048 O OG  . SER B 2 132 ? 6.734   15.917   -1.722  1.00 69.89 132 B 1 
ATOM 3049 N N   . ASN B 2 133 ? 3.165   17.056   -1.016  1.00 83.87 133 B 1 
ATOM 3050 C CA  . ASN B 2 133 ? 2.187   16.640   -0.015  1.00 83.45 133 B 1 
ATOM 3051 C C   . ASN B 2 133 ? 0.958   15.995   -0.652  1.00 84.59 133 B 1 
ATOM 3052 O O   . ASN B 2 133 ? 0.472   14.979   -0.182  1.00 83.68 133 B 1 
ATOM 3053 C CB  . ASN B 2 133 ? 1.787   17.872   0.816   1.00 81.83 133 B 1 
ATOM 3054 C CG  . ASN B 2 133 ? 1.782   17.610   2.307   1.00 76.74 133 B 1 
ATOM 3055 O OD1 . ASN B 2 133 ? 2.186   16.587   2.806   1.00 68.21 133 B 1 
ATOM 3056 N ND2 . ASN B 2 133 ? 1.347   18.578   3.090   1.00 68.91 133 B 1 
ATOM 3057 N N   . GLU B 2 134 ? 0.471   16.554   -1.748  1.00 86.18 134 B 1 
ATOM 3058 C CA  . GLU B 2 134 ? -0.662  16.020   -2.503  1.00 85.95 134 B 1 
ATOM 3059 C C   . GLU B 2 134 ? -0.326  14.653   -3.128  1.00 86.90 134 B 1 
ATOM 3060 O O   . GLU B 2 134 ? -1.151  13.739   -3.095  1.00 86.45 134 B 1 
ATOM 3061 C CB  . GLU B 2 134 ? -1.072  17.072   -3.553  1.00 85.11 134 B 1 
ATOM 3062 C CG  . GLU B 2 134 ? -2.467  16.848   -4.134  1.00 73.90 134 B 1 
ATOM 3063 C CD  . GLU B 2 134 ? -2.933  17.998   -5.067  1.00 67.55 134 B 1 
ATOM 3064 O OE1 . GLU B 2 134 ? -4.108  17.954   -5.502  1.00 59.94 134 B 1 
ATOM 3065 O OE2 . GLU B 2 134 ? -2.167  18.959   -5.353  1.00 61.58 134 B 1 
ATOM 3066 N N   . ALA B 2 135 ? 0.896   14.476   -3.628  1.00 87.93 135 B 1 
ATOM 3067 C CA  . ALA B 2 135 ? 1.367   13.208   -4.167  1.00 87.98 135 B 1 
ATOM 3068 C C   . ALA B 2 135 ? 1.484   12.125   -3.078  1.00 88.29 135 B 1 
ATOM 3069 O O   . ALA B 2 135 ? 0.932   11.037   -3.241  1.00 86.94 135 B 1 
ATOM 3070 C CB  . ALA B 2 135 ? 2.695   13.440   -4.896  1.00 86.64 135 B 1 
ATOM 3071 N N   . PHE B 2 136 ? 2.125   12.426   -1.943  1.00 87.45 136 B 1 
ATOM 3072 C CA  . PHE B 2 136 ? 2.247   11.477   -0.838  1.00 86.44 136 B 1 
ATOM 3073 C C   . PHE B 2 136 ? 0.896   11.135   -0.210  1.00 86.91 136 B 1 
ATOM 3074 O O   . PHE B 2 136 ? 0.675   9.981    0.155   1.00 86.37 136 B 1 
ATOM 3075 C CB  . PHE B 2 136 ? 3.191   12.007   0.249   1.00 85.31 136 B 1 
ATOM 3076 C CG  . PHE B 2 136 ? 4.658   11.973   -0.118  1.00 81.79 136 B 1 
ATOM 3077 C CD1 . PHE B 2 136 ? 5.246   10.794   -0.602  1.00 77.25 136 B 1 
ATOM 3078 C CD2 . PHE B 2 136 ? 5.453   13.119   0.055   1.00 76.82 136 B 1 
ATOM 3079 C CE1 . PHE B 2 136 ? 6.608   10.764   -0.934  1.00 74.67 136 B 1 
ATOM 3080 C CE2 . PHE B 2 136 ? 6.819   13.093   -0.271  1.00 74.22 136 B 1 
ATOM 3081 C CZ  . PHE B 2 136 ? 7.398   11.918   -0.774  1.00 75.66 136 B 1 
ATOM 3082 N N   . LYS B 2 137 ? -0.029  12.088   -0.113  1.00 86.18 137 B 1 
ATOM 3083 C CA  . LYS B 2 137 ? -1.382  11.829   0.371   1.00 87.12 137 B 1 
ATOM 3084 C C   . LYS B 2 137 ? -2.108  10.821   -0.522  1.00 87.57 137 B 1 
ATOM 3085 O O   . LYS B 2 137 ? -2.610  9.824    -0.008  1.00 87.20 137 B 1 
ATOM 3086 C CB  . LYS B 2 137 ? -2.145  13.158   0.500   1.00 86.67 137 B 1 
ATOM 3087 C CG  . LYS B 2 137 ? -3.535  12.904   1.100   1.00 83.49 137 B 1 
ATOM 3088 C CD  . LYS B 2 137 ? -4.339  14.189   1.269   1.00 80.85 137 B 1 
ATOM 3089 C CE  . LYS B 2 137 ? -5.725  13.761   1.738   1.00 72.49 137 B 1 
ATOM 3090 N NZ  . LYS B 2 137 ? -6.700  14.866   1.805   1.00 65.60 137 B 1 
ATOM 3091 N N   . LYS B 2 138 ? -2.108  11.020   -1.839  1.00 88.28 138 B 1 
ATOM 3092 C CA  . LYS B 2 138 ? -2.705  10.065   -2.783  1.00 87.98 138 B 1 
ATOM 3093 C C   . LYS B 2 138 ? -2.050  8.686    -2.712  1.00 88.25 138 B 1 
ATOM 3094 O O   . LYS B 2 138 ? -2.743  7.679    -2.773  1.00 87.12 138 B 1 
ATOM 3095 C CB  . LYS B 2 138 ? -2.598  10.601   -4.219  1.00 88.10 138 B 1 
ATOM 3096 C CG  . LYS B 2 138 ? -3.644  11.688   -4.496  1.00 78.19 138 B 1 
ATOM 3097 C CD  . LYS B 2 138 ? -3.554  12.130   -5.951  1.00 75.61 138 B 1 
ATOM 3098 C CE  . LYS B 2 138 ? -4.662  13.141   -6.247  1.00 65.46 138 B 1 
ATOM 3099 N NZ  . LYS B 2 138 ? -4.626  13.592   -7.662  1.00 58.01 138 B 1 
ATOM 3100 N N   . GLN B 2 139 ? -0.728  8.630    -2.566  1.00 88.09 139 B 1 
ATOM 3101 C CA  . GLN B 2 139 ? -0.004  7.366    -2.432  1.00 86.61 139 B 1 
ATOM 3102 C C   . GLN B 2 139 ? -0.365  6.641    -1.135  1.00 86.77 139 B 1 
ATOM 3103 O O   . GLN B 2 139 ? -0.589  5.436    -1.156  1.00 86.52 139 B 1 
ATOM 3104 C CB  . GLN B 2 139 ? 1.500   7.647    -2.543  1.00 85.37 139 B 1 
ATOM 3105 C CG  . GLN B 2 139 ? 2.308   6.342    -2.668  1.00 75.52 139 B 1 
ATOM 3106 C CD  . GLN B 2 139 ? 3.810   6.588    -2.825  1.00 72.53 139 B 1 
ATOM 3107 O OE1 . GLN B 2 139 ? 4.315   7.691    -2.729  1.00 67.45 139 B 1 
ATOM 3108 N NE2 . GLN B 2 139 ? 4.582   5.552    -3.065  1.00 63.82 139 B 1 
ATOM 3109 N N   . ALA B 2 140 ? -0.480  7.359    -0.016  1.00 86.29 140 B 1 
ATOM 3110 C CA  . ALA B 2 140 ? -0.892  6.792    1.264   1.00 84.90 140 B 1 
ATOM 3111 C C   . ALA B 2 140 ? -2.335  6.270    1.231   1.00 85.39 140 B 1 
ATOM 3112 O O   . ALA B 2 140 ? -2.595  5.178    1.732   1.00 84.84 140 B 1 
ATOM 3113 C CB  . ALA B 2 140 ? -0.715  7.859    2.359   1.00 83.81 140 B 1 
ATOM 3114 N N   . GLU B 2 141 ? -3.263  7.002    0.613   1.00 87.59 141 B 1 
ATOM 3115 C CA  . GLU B 2 141 ? -4.652  6.575    0.434   1.00 87.01 141 B 1 
ATOM 3116 C C   . GLU B 2 141 ? -4.726  5.298    -0.418  1.00 87.15 141 B 1 
ATOM 3117 O O   . GLU B 2 141 ? -5.275  4.290    0.028   1.00 86.34 141 B 1 
ATOM 3118 C CB  . GLU B 2 141 ? -5.485  7.724    -0.178  1.00 86.48 141 B 1 
ATOM 3119 C CG  . GLU B 2 141 ? -5.801  8.829    0.842   1.00 78.09 141 B 1 
ATOM 3120 C CD  . GLU B 2 141 ? -6.432  10.117   0.255   1.00 74.42 141 B 1 
ATOM 3121 O OE1 . GLU B 2 141 ? -6.743  11.041   1.050   1.00 68.27 141 B 1 
ATOM 3122 O OE2 . GLU B 2 141 ? -6.546  10.237   -0.982  1.00 71.29 141 B 1 
ATOM 3123 N N   . SER B 2 142 ? -4.081  5.279    -1.584  1.00 87.15 142 B 1 
ATOM 3124 C CA  . SER B 2 142 ? -4.060  4.109    -2.474  1.00 86.27 142 B 1 
ATOM 3125 C C   . SER B 2 142 ? -3.427  2.870    -1.818  1.00 86.49 142 B 1 
ATOM 3126 O O   . SER B 2 142 ? -3.964  1.767    -1.923  1.00 85.07 142 B 1 
ATOM 3127 C CB  . SER B 2 142 ? -3.305  4.473    -3.758  1.00 85.81 142 B 1 
ATOM 3128 O OG  . SER B 2 142 ? -3.229  3.368    -4.641  1.00 73.99 142 B 1 
ATOM 3129 N N   . ALA B 2 143 ? -2.295  3.029    -1.108  1.00 86.70 143 B 1 
ATOM 3130 C CA  . ALA B 2 143 ? -1.638  1.921    -0.421  1.00 85.58 143 B 1 
ATOM 3131 C C   . ALA B 2 143 ? -2.468  1.394    0.764   1.00 86.02 143 B 1 
ATOM 3132 O O   . ALA B 2 143 ? -2.506  0.194    1.001   1.00 85.28 143 B 1 
ATOM 3133 C CB  . ALA B 2 143 ? -0.246  2.382    0.021   1.00 84.26 143 B 1 
ATOM 3134 N N   . SER B 2 144 ? -3.177  2.279    1.485   1.00 85.22 144 B 1 
ATOM 3135 C CA  . SER B 2 144 ? -4.054  1.884    2.584   1.00 85.07 144 B 1 
ATOM 3136 C C   . SER B 2 144 ? -5.282  1.118    2.082   1.00 86.03 144 B 1 
ATOM 3137 O O   . SER B 2 144 ? -5.682  0.134    2.692   1.00 85.56 144 B 1 
ATOM 3138 C CB  . SER B 2 144 ? -4.527  3.106    3.388   1.00 83.66 144 B 1 
ATOM 3139 O OG  . SER B 2 144 ? -3.430  3.810    3.931   1.00 72.10 144 B 1 
ATOM 3140 N N   . GLU B 2 145 ? -5.850  1.529    0.961   1.00 87.75 145 B 1 
ATOM 3141 C CA  . GLU B 2 145 ? -6.980  0.846    0.334   1.00 87.21 145 B 1 
ATOM 3142 C C   . GLU B 2 145 ? -6.572  -0.546   -0.188  1.00 87.44 145 B 1 
ATOM 3143 O O   . GLU B 2 145 ? -7.258  -1.530   0.070   1.00 87.00 145 B 1 
ATOM 3144 C CB  . GLU B 2 145 ? -7.532  1.747    -0.780  1.00 87.25 145 B 1 
ATOM 3145 C CG  . GLU B 2 145 ? -8.922  1.314    -1.256  1.00 76.93 145 B 1 
ATOM 3146 C CD  . GLU B 2 145 ? -9.542  2.294    -2.267  1.00 69.85 145 B 1 
ATOM 3147 O OE1 . GLU B 2 145 ? -10.778 2.233    -2.433  1.00 62.09 145 B 1 
ATOM 3148 O OE2 . GLU B 2 145 ? -8.790  3.076    -2.874  1.00 63.23 145 B 1 
ATOM 3149 N N   . ALA B 2 146 ? -5.394  -0.663   -0.810  1.00 87.25 146 B 1 
ATOM 3150 C CA  . ALA B 2 146 ? -4.832  -1.938   -1.223  1.00 86.13 146 B 1 
ATOM 3151 C C   . ALA B 2 146 ? -4.563  -2.870   -0.024  1.00 86.71 146 B 1 
ATOM 3152 O O   . ALA B 2 146 ? -4.968  -4.031   -0.047  1.00 85.82 146 B 1 
ATOM 3153 C CB  . ALA B 2 146 ? -3.549  -1.678   -2.031  1.00 85.22 146 B 1 
ATOM 3154 N N   . ALA B 2 147 ? -3.949  -2.360   1.051   1.00 86.09 147 B 1 
ATOM 3155 C CA  . ALA B 2 147 ? -3.698  -3.137   2.266   1.00 84.90 147 B 1 
ATOM 3156 C C   . ALA B 2 147 ? -5.001  -3.657   2.892   1.00 85.72 147 B 1 
ATOM 3157 O O   . ALA B 2 147 ? -5.078  -4.819   3.270   1.00 85.70 147 B 1 
ATOM 3158 C CB  . ALA B 2 147 ? -2.925  -2.270   3.277   1.00 83.98 147 B 1 
ATOM 3159 N N   . LYS B 2 148 ? -6.035  -2.822   2.943   1.00 86.43 148 B 1 
ATOM 3160 C CA  . LYS B 2 148 ? -7.347  -3.201   3.475   1.00 86.36 148 B 1 
ATOM 3161 C C   . LYS B 2 148 ? -8.010  -4.294   2.634   1.00 86.84 148 B 1 
ATOM 3162 O O   . LYS B 2 148 ? -8.500  -5.268   3.190   1.00 86.16 148 B 1 
ATOM 3163 C CB  . LYS B 2 148 ? -8.216  -1.931   3.575   1.00 85.81 148 B 1 
ATOM 3164 C CG  . LYS B 2 148 ? -9.327  -2.122   4.599   1.00 77.03 148 B 1 
ATOM 3165 C CD  . LYS B 2 148 ? -10.170 -0.855   4.698   1.00 74.65 148 B 1 
ATOM 3166 C CE  . LYS B 2 148 ? -11.242 -1.043   5.776   1.00 65.79 148 B 1 
ATOM 3167 N NZ  . LYS B 2 148 ? -12.207 0.055    5.762   1.00 57.44 148 B 1 
ATOM 3168 N N   . LYS B 2 149 ? -7.944  -4.170   1.314   1.00 87.27 149 B 1 
ATOM 3169 C CA  . LYS B 2 149 ? -8.474  -5.188   0.397   1.00 86.92 149 B 1 
ATOM 3170 C C   . LYS B 2 149 ? -7.767  -6.539   0.558   1.00 87.21 149 B 1 
ATOM 3171 O O   . LYS B 2 149 ? -8.434  -7.559   0.668   1.00 85.79 149 B 1 
ATOM 3172 C CB  . LYS B 2 149 ? -8.362  -4.653   -1.034  1.00 86.36 149 B 1 
ATOM 3173 C CG  . LYS B 2 149 ? -9.079  -5.577   -2.017  1.00 76.82 149 B 1 
ATOM 3174 C CD  . LYS B 2 149 ? -8.957  -5.054   -3.442  1.00 72.99 149 B 1 
ATOM 3175 C CE  . LYS B 2 149 ? -9.660  -6.031   -4.376  1.00 63.73 149 B 1 
ATOM 3176 N NZ  . LYS B 2 149 ? -9.509  -5.639   -5.795  1.00 55.81 149 B 1 
ATOM 3177 N N   . TYR B 2 150 ? -6.432  -6.559   0.639   1.00 85.83 150 B 1 
ATOM 3178 C CA  . TYR B 2 150 ? -5.680  -7.794   0.864   1.00 84.46 150 B 1 
ATOM 3179 C C   . TYR B 2 150 ? -5.916  -8.382   2.254   1.00 84.92 150 B 1 
ATOM 3180 O O   . TYR B 2 150 ? -5.962  -9.596   2.397   1.00 84.29 150 B 1 
ATOM 3181 C CB  . TYR B 2 150 ? -4.173  -7.554   0.654   1.00 84.02 150 B 1 
ATOM 3182 C CG  . TYR B 2 150 ? -3.765  -7.308   -0.778  1.00 81.45 150 B 1 
ATOM 3183 C CD1 . TYR B 2 150 ? -4.143  -8.207   -1.800  1.00 76.67 150 B 1 
ATOM 3184 C CD2 . TYR B 2 150 ? -2.973  -6.188   -1.111  1.00 77.16 150 B 1 
ATOM 3185 C CE1 . TYR B 2 150 ? -3.761  -7.990   -3.125  1.00 74.91 150 B 1 
ATOM 3186 C CE2 . TYR B 2 150 ? -2.586  -5.961   -2.434  1.00 74.49 150 B 1 
ATOM 3187 C CZ  . TYR B 2 150 ? -2.988  -6.859   -3.435  1.00 76.05 150 B 1 
ATOM 3188 O OH  . TYR B 2 150 ? -2.619  -6.623   -4.745  1.00 72.87 150 B 1 
ATOM 3189 N N   . MET B 2 151 ? -6.112  -7.549   3.276   1.00 86.08 151 B 1 
ATOM 3190 C CA  . MET B 2 151 ? -6.451  -8.002   4.617   1.00 85.11 151 B 1 
ATOM 3191 C C   . MET B 2 151 ? -7.823  -8.688   4.647   1.00 85.89 151 B 1 
ATOM 3192 O O   . MET B 2 151 ? -7.944  -9.785   5.187   1.00 85.60 151 B 1 
ATOM 3193 C CB  . MET B 2 151 ? -6.379  -6.801   5.581   1.00 83.67 151 B 1 
ATOM 3194 C CG  . MET B 2 151 ? -6.593  -7.228   7.031   1.00 75.66 151 B 1 
ATOM 3195 S SD  . MET B 2 151 ? -6.475  -5.845   8.210   1.00 71.78 151 B 1 
ATOM 3196 C CE  . MET B 2 151 ? -6.903  -6.744   9.721   1.00 63.51 151 B 1 
ATOM 3197 N N   . GLU B 2 152 ? -8.836  -8.103   4.013   1.00 86.94 152 B 1 
ATOM 3198 C CA  . GLU B 2 152 ? -10.162 -8.714   3.896   1.00 86.14 152 B 1 
ATOM 3199 C C   . GLU B 2 152 ? -10.119 -10.032  3.102   1.00 85.79 152 B 1 
ATOM 3200 O O   . GLU B 2 152 ? -10.740 -11.017  3.506   1.00 84.49 152 B 1 
ATOM 3201 C CB  . GLU B 2 152 ? -11.135 -7.725   3.215   1.00 85.73 152 B 1 
ATOM 3202 C CG  . GLU B 2 152 ? -11.585 -6.599   4.161   1.00 77.09 152 B 1 
ATOM 3203 C CD  . GLU B 2 152 ? -12.445 -5.512   3.485   1.00 72.53 152 B 1 
ATOM 3204 O OE1 . GLU B 2 152 ? -12.748 -4.496   4.167   1.00 67.15 152 B 1 
ATOM 3205 O OE2 . GLU B 2 152 ? -12.791 -5.659   2.297   1.00 69.92 152 B 1 
ATOM 3206 N N   . GLU B 2 153 ? -9.343  -10.090  2.022   1.00 86.76 153 B 1 
ATOM 3207 C CA  . GLU B 2 153 ? -9.157  -11.314  1.231   1.00 85.14 153 B 1 
ATOM 3208 C C   . GLU B 2 153 ? -8.420  -12.398  2.040   1.00 84.88 153 B 1 
ATOM 3209 O O   . GLU B 2 153 ? -8.826  -13.560  2.017   1.00 83.61 153 B 1 
ATOM 3210 C CB  . GLU B 2 153 ? -8.427  -10.955  -0.079  1.00 83.66 153 B 1 
ATOM 3211 C CG  . GLU B 2 153 ? -8.551  -12.041  -1.149  1.00 74.03 153 B 1 
ATOM 3212 C CD  . GLU B 2 153 ? -7.830  -11.704  -2.480  1.00 70.55 153 B 1 
ATOM 3213 O OE1 . GLU B 2 153 ? -7.873  -12.556  -3.415  1.00 65.24 153 B 1 
ATOM 3214 O OE2 . GLU B 2 153 ? -7.189  -10.646  -2.601  1.00 67.85 153 B 1 
ATOM 3215 N N   . ASN B 2 154 ? -7.414  -12.032  2.834   1.00 84.75 154 B 1 
ATOM 3216 C CA  . ASN B 2 154 ? -6.725  -12.942  3.752   1.00 82.90 154 B 1 
ATOM 3217 C C   . ASN B 2 154 ? -7.656  -13.477  4.838   1.00 82.50 154 B 1 
ATOM 3218 O O   . ASN B 2 154 ? -7.616  -14.674  5.135   1.00 81.08 154 B 1 
ATOM 3219 C CB  . ASN B 2 154 ? -5.519  -12.234  4.406   1.00 81.28 154 B 1 
ATOM 3220 C CG  . ASN B 2 154 ? -4.202  -12.625  3.777   1.00 76.89 154 B 1 
ATOM 3221 O OD1 . ASN B 2 154 ? -4.095  -13.611  3.079   1.00 68.67 154 B 1 
ATOM 3222 N ND2 . ASN B 2 154 ? -3.149  -11.901  4.057   1.00 69.05 154 B 1 
ATOM 3223 N N   . ASP B 2 155 ? -8.498  -12.635  5.423   1.00 84.51 155 B 1 
ATOM 3224 C CA  . ASP B 2 155 ? -9.453  -13.054  6.435   1.00 83.56 155 B 1 
ATOM 3225 C C   . ASP B 2 155 ? -10.503 -14.005  5.857   1.00 83.16 155 B 1 
ATOM 3226 O O   . ASP B 2 155 ? -10.889 -14.977  6.512   1.00 81.67 155 B 1 
ATOM 3227 C CB  . ASP B 2 155 ? -10.126 -11.829  7.072   1.00 82.37 155 B 1 
ATOM 3228 C CG  . ASP B 2 155 ? -9.267  -11.114  8.122   1.00 76.28 155 B 1 
ATOM 3229 O OD1 . ASP B 2 155 ? -8.272  -11.713  8.581   1.00 69.62 155 B 1 
ATOM 3230 O OD2 . ASP B 2 155 ? -9.685  -10.011  8.534   1.00 69.90 155 B 1 
ATOM 3231 N N   . GLN B 2 156 ? -10.950 -13.790  4.615   1.00 84.86 156 B 1 
ATOM 3232 C CA  . GLN B 2 156 ? -11.832 -14.722  3.919   1.00 83.58 156 B 1 
ATOM 3233 C C   . GLN B 2 156 ? -11.132 -16.055  3.620   1.00 82.74 156 B 1 
ATOM 3234 O O   . GLN B 2 156 ? -11.713 -17.107  3.881   1.00 79.87 156 B 1 
ATOM 3235 C CB  . GLN B 2 156 ? -12.358 -14.105  2.620   1.00 82.19 156 B 1 
ATOM 3236 C CG  . GLN B 2 156 ? -13.454 -13.064  2.892   1.00 75.29 156 B 1 
ATOM 3237 C CD  . GLN B 2 156 ? -14.067 -12.515  1.603   1.00 70.01 156 B 1 
ATOM 3238 O OE1 . GLN B 2 156 ? -13.725 -12.884  0.490   1.00 64.77 156 B 1 
ATOM 3239 N NE2 . GLN B 2 156 ? -15.031 -11.638  1.708   1.00 61.91 156 B 1 
ATOM 3240 N N   . LEU B 2 157 ? -9.889  -16.044  3.150   1.00 83.67 157 B 1 
ATOM 3241 C CA  . LEU B 2 157 ? -9.109  -17.253  2.899   1.00 81.32 157 B 1 
ATOM 3242 C C   . LEU B 2 157 ? -8.827  -18.028  4.188   1.00 80.50 157 B 1 
ATOM 3243 O O   . LEU B 2 157 ? -8.973  -19.243  4.208   1.00 78.17 157 B 1 
ATOM 3244 C CB  . LEU B 2 157 ? -7.794  -16.890  2.186   1.00 80.50 157 B 1 
ATOM 3245 C CG  . LEU B 2 157 ? -7.959  -16.531  0.699   1.00 75.78 157 B 1 
ATOM 3246 C CD1 . LEU B 2 157 ? -6.661  -15.927  0.181   1.00 71.08 157 B 1 
ATOM 3247 C CD2 . LEU B 2 157 ? -8.280  -17.758  -0.155  1.00 70.67 157 B 1 
ATOM 3248 N N   . LYS B 2 158 ? -8.490  -17.347  5.297   1.00 81.80 158 B 1 
ATOM 3249 C CA  . LYS B 2 158 ? -8.293  -17.968  6.607   1.00 79.98 158 B 1 
ATOM 3250 C C   . LYS B 2 158 ? -9.589  -18.556  7.162   1.00 78.79 158 B 1 
ATOM 3251 O O   . LYS B 2 158 ? -9.565  -19.655  7.705   1.00 77.08 158 B 1 
ATOM 3252 C CB  . LYS B 2 158 ? -7.681  -16.966  7.602   1.00 78.51 158 B 1 
ATOM 3253 C CG  . LYS B 2 158 ? -6.186  -16.742  7.338   1.00 73.75 158 B 1 
ATOM 3254 C CD  . LYS B 2 158 ? -5.593  -15.685  8.279   1.00 72.48 158 B 1 
ATOM 3255 C CE  . LYS B 2 158 ? -4.116  -15.500  7.928   1.00 67.18 158 B 1 
ATOM 3256 N NZ  . LYS B 2 158 ? -3.467  -14.386  8.663   1.00 61.99 158 B 1 
ATOM 3257 N N   . LYS B 2 159 ? -10.722 -17.872  7.007   1.00 81.84 159 B 1 
ATOM 3258 C CA  . LYS B 2 159 ? -12.031 -18.420  7.390   1.00 81.59 159 B 1 
ATOM 3259 C C   . LYS B 2 159 ? -12.417 -19.620  6.522   1.00 80.53 159 B 1 
ATOM 3260 O O   . LYS B 2 159 ? -12.878 -20.609  7.078   1.00 76.96 159 B 1 
ATOM 3261 C CB  . LYS B 2 159 ? -13.116 -17.337  7.326   1.00 79.79 159 B 1 
ATOM 3262 C CG  . LYS B 2 159 ? -13.055 -16.409  8.542   1.00 72.66 159 B 1 
ATOM 3263 C CD  . LYS B 2 159 ? -14.101 -15.307  8.397   1.00 69.31 159 B 1 
ATOM 3264 C CE  . LYS B 2 159 ? -14.027 -14.360  9.590   1.00 62.36 159 B 1 
ATOM 3265 N NZ  . LYS B 2 159 ? -14.961 -13.220  9.436   1.00 56.09 159 B 1 
ATOM 3266 N N   . GLY B 2 160 ? -12.196 -19.550  5.226   1.00 77.09 160 B 1 
ATOM 3267 C CA  . GLY B 2 160 ? -12.381 -20.680  4.316   1.00 75.97 160 B 1 
ATOM 3268 C C   . GLY B 2 160 ? -11.522 -21.876  4.731   1.00 75.12 160 B 1 
ATOM 3269 O O   . GLY B 2 160 ? -12.063 -22.949  4.987   1.00 71.12 160 B 1 
ATOM 3270 N N   . ALA B 2 161 ? -10.221 -21.672  4.957   1.00 74.53 161 B 1 
ATOM 3271 C CA  . ALA B 2 161 ? -9.297  -22.698  5.421   1.00 72.68 161 B 1 
ATOM 3272 C C   . ALA B 2 161 ? -9.579  -23.184  6.854   1.00 71.34 161 B 1 
ATOM 3273 O O   . ALA B 2 161 ? -9.212  -24.303  7.185   1.00 67.89 161 B 1 
ATOM 3274 C CB  . ALA B 2 161 ? -7.866  -22.164  5.309   1.00 69.09 161 B 1 
ATOM 3275 N N   . ALA B 2 162 ? -10.233 -22.404  7.724   1.00 71.51 162 B 1 
ATOM 3276 C CA  . ALA B 2 162 ? -10.627 -22.826  9.071   1.00 71.40 162 B 1 
ATOM 3277 C C   . ALA B 2 162 ? -11.922 -23.655  9.059   1.00 69.88 162 B 1 
ATOM 3278 O O   . ALA B 2 162 ? -12.033 -24.602  9.834   1.00 66.49 162 B 1 
ATOM 3279 C CB  . ALA B 2 162 ? -10.760 -21.597  9.976   1.00 68.42 162 B 1 
ATOM 3280 N N   . VAL B 2 163 ? -12.865 -23.344  8.182   1.00 71.38 163 B 1 
ATOM 3281 C CA  . VAL B 2 163 ? -14.053 -24.186  7.935   1.00 71.59 163 B 1 
ATOM 3282 C C   . VAL B 2 163 ? -13.621 -25.505  7.287   1.00 70.67 163 B 1 
ATOM 3283 O O   . VAL B 2 163 ? -14.054 -26.577  7.697   1.00 65.17 163 B 1 
ATOM 3284 C CB  . VAL B 2 163 ? -15.084 -23.434  7.070   1.00 68.56 163 B 1 
ATOM 3285 C CG1 . VAL B 2 163 ? -16.275 -24.319  6.689   1.00 62.64 163 B 1 
ATOM 3286 C CG2 . VAL B 2 163 ? -15.662 -22.223  7.827   1.00 62.94 163 B 1 
ATOM 3287 N N   . ASP B 2 164 ? -12.673 -25.449  6.366   1.00 70.37 164 B 1 
ATOM 3288 C CA  . ASP B 2 164 ? -11.989 -26.571  5.728   1.00 69.17 164 B 1 
ATOM 3289 C C   . ASP B 2 164 ? -10.856 -27.156  6.620   1.00 67.90 164 B 1 
ATOM 3290 O O   . ASP B 2 164 ? -10.195 -28.124  6.255   1.00 62.92 164 B 1 
ATOM 3291 C CB  . ASP B 2 164 ? -11.477 -26.069  4.360   1.00 64.75 164 B 1 
ATOM 3292 C CG  . ASP B 2 164 ? -11.680 -26.993  3.170   1.00 59.79 164 B 1 
ATOM 3293 O OD1 . ASP B 2 164 ? -12.441 -27.976  3.265   1.00 55.41 164 B 1 
ATOM 3294 O OD2 . ASP B 2 164 ? -11.050 -26.715  2.120   1.00 53.40 164 B 1 
ATOM 3295 N N   . GLY B 2 165 ? -10.639 -26.608  7.818   1.00 67.21 165 B 1 
ATOM 3296 C CA  . GLY B 2 165 ? -9.839  -27.190  8.903   1.00 67.06 165 B 1 
ATOM 3297 C C   . GLY B 2 165 ? -10.541 -28.371  9.569   1.00 67.51 165 B 1 
ATOM 3298 O O   . GLY B 2 165 ? -9.878  -29.192  10.206  1.00 62.15 165 B 1 
ATOM 3299 N N   . GLY B 2 166 ? -11.832 -28.567  9.298   1.00 65.44 166 B 1 
ATOM 3300 C CA  . GLY B 2 166 ? -12.473 -29.884  9.357   1.00 65.31 166 B 1 
ATOM 3301 C C   . GLY B 2 166 ? -11.764 -30.954  8.518   1.00 66.03 166 B 1 
ATOM 3302 O O   . GLY B 2 166 ? -11.940 -32.144  8.771   1.00 61.95 166 B 1 
ATOM 3303 N N   . LYS B 2 167 ? -10.872 -30.581  7.591   1.00 64.65 167 B 1 
ATOM 3304 C CA  . LYS B 2 167 ? -10.024 -31.523  6.841   1.00 65.59 167 B 1 
ATOM 3305 C C   . LYS B 2 167 ? -8.858  -32.121  7.630   1.00 65.69 167 B 1 
ATOM 3306 O O   . LYS B 2 167 ? -8.227  -33.046  7.112   1.00 63.74 167 B 1 
ATOM 3307 C CB  . LYS B 2 167 ? -9.503  -30.882  5.565   1.00 62.03 167 B 1 
ATOM 3308 C CG  . LYS B 2 167 ? -10.595 -30.700  4.515   1.00 56.43 167 B 1 
ATOM 3309 C CD  . LYS B 2 167 ? -10.002 -29.955  3.341   1.00 53.77 167 B 1 
ATOM 3310 C CE  . LYS B 2 167 ? -10.945 -29.926  2.137   1.00 48.99 167 B 1 
ATOM 3311 N NZ  . LYS B 2 167 ? -10.443 -28.985  1.116   1.00 43.78 167 B 1 
ATOM 3312 N N   . LEU B 2 168 ? -8.541  -31.704  8.851   1.00 66.47 168 B 1 
ATOM 3313 C CA  . LEU B 2 168 ? -7.728  -32.515  9.762   1.00 65.58 168 B 1 
ATOM 3314 C C   . LEU B 2 168 ? -8.516  -33.753  10.219  1.00 67.28 168 B 1 
ATOM 3315 O O   . LEU B 2 168 ? -7.957  -34.843  10.275  1.00 62.22 168 B 1 
ATOM 3316 C CB  . LEU B 2 168 ? -7.219  -31.669  10.939  1.00 61.39 168 B 1 
ATOM 3317 C CG  . LEU B 2 168 ? -5.758  -31.231  10.740  1.00 56.72 168 B 1 
ATOM 3318 C CD1 . LEU B 2 168 ? -5.479  -29.915  11.480  1.00 52.12 168 B 1 
ATOM 3319 C CD2 . LEU B 2 168 ? -4.788  -32.296  11.284  1.00 53.18 168 B 1 
ATOM 3320 N N   . ASP B 2 169 ? -9.838  -33.612  10.430  1.00 67.19 169 B 1 
ATOM 3321 C CA  . ASP B 2 169 ? -10.736 -34.755  10.609  1.00 68.31 169 B 1 
ATOM 3322 C C   . ASP B 2 169 ? -10.908 -35.562  9.319   1.00 68.28 169 B 1 
ATOM 3323 O O   . ASP B 2 169 ? -10.903 -36.786  9.376   1.00 65.77 169 B 1 
ATOM 3324 C CB  . ASP B 2 169 ? -12.104 -34.289  11.141  1.00 63.81 169 B 1 
ATOM 3325 C CG  . ASP B 2 169 ? -12.183 -34.230  12.671  1.00 57.92 169 B 1 
ATOM 3326 O OD1 . ASP B 2 169 ? -11.515 -35.058  13.335  1.00 53.10 169 B 1 
ATOM 3327 O OD2 . ASP B 2 169 ? -12.941 -33.370  13.177  1.00 51.07 169 B 1 
ATOM 3328 N N   . VAL B 2 170 ? -10.969 -34.919  8.153   1.00 69.70 170 B 1 
ATOM 3329 C CA  . VAL B 2 170 ? -11.033 -35.594  6.845   1.00 70.65 170 B 1 
ATOM 3330 C C   . VAL B 2 170 ? -9.768  -36.409  6.577   1.00 71.67 170 B 1 
ATOM 3331 O O   . VAL B 2 170 ? -9.876  -37.574  6.202   1.00 68.73 170 B 1 
ATOM 3332 C CB  . VAL B 2 170 ? -11.289 -34.578  5.712   1.00 66.77 170 B 1 
ATOM 3333 C CG1 . VAL B 2 170 ? -11.102 -35.152  4.312   1.00 60.17 170 B 1 
ATOM 3334 C CG2 . VAL B 2 170 ? -12.712 -34.022  5.804   1.00 60.69 170 B 1 
ATOM 3335 N N   . GLY B 2 171 ? -8.569  -35.900  6.851   1.00 70.86 171 B 1 
ATOM 3336 C CA  . GLY B 2 171 ? -7.327  -36.663  6.710   1.00 72.20 171 B 1 
ATOM 3337 C C   . GLY B 2 171 ? -7.254  -37.851  7.671   1.00 74.68 171 B 1 
ATOM 3338 O O   . GLY B 2 171 ? -6.844  -38.943  7.287   1.00 71.38 171 B 1 
ATOM 3339 N N   . ASN B 2 172 ? -7.736  -37.709  8.912   1.00 74.71 172 B 1 
ATOM 3340 C CA  . ASN B 2 172 ? -7.868  -38.834  9.840   1.00 75.82 172 B 1 
ATOM 3341 C C   . ASN B 2 172 ? -8.970  -39.822  9.413   1.00 76.72 172 B 1 
ATOM 3342 O O   . ASN B 2 172 ? -8.825  -41.018  9.629   1.00 74.32 172 B 1 
ATOM 3343 C CB  . ASN B 2 172 ? -8.144  -38.316  11.257  1.00 71.70 172 B 1 
ATOM 3344 C CG  . ASN B 2 172 ? -6.899  -38.172  12.120  1.00 65.09 172 B 1 
ATOM 3345 O OD1 . ASN B 2 172 ? -5.851  -38.750  11.889  1.00 59.02 172 B 1 
ATOM 3346 N ND2 . ASN B 2 172 ? -6.999  -37.430  13.201  1.00 57.45 172 B 1 
ATOM 3347 N N   . ALA B 2 173 ? -10.069 -39.355  8.819   1.00 76.72 173 B 1 
ATOM 3348 C CA  . ALA B 2 173 ? -11.125 -40.201  8.277   1.00 78.18 173 B 1 
ATOM 3349 C C   . ALA B 2 173 ? -10.641 -40.964  7.044   1.00 79.33 173 B 1 
ATOM 3350 O O   . ALA B 2 173 ? -10.897 -42.168  6.949   1.00 77.33 173 B 1 
ATOM 3351 C CB  . ALA B 2 173 ? -12.354 -39.333  7.978   1.00 75.18 173 B 1 
ATOM 3352 N N   . GLU B 2 174 ? -9.873  -40.333  6.152   1.00 78.84 174 B 1 
ATOM 3353 C CA  . GLU B 2 174 ? -9.282  -40.953  4.965   1.00 79.04 174 B 1 
ATOM 3354 C C   . GLU B 2 174 ? -8.260  -42.035  5.354   1.00 80.07 174 B 1 
ATOM 3355 O O   . GLU B 2 174 ? -8.346  -43.154  4.858   1.00 78.30 174 B 1 
ATOM 3356 C CB  . GLU B 2 174 ? -8.662  -39.861  4.092   1.00 75.63 174 B 1 
ATOM 3357 C CG  . GLU B 2 174 ? -8.307  -40.356  2.684   1.00 66.77 174 B 1 
ATOM 3358 C CD  . GLU B 2 174 ? -7.733  -39.247  1.779   1.00 62.89 174 B 1 
ATOM 3359 O OE1 . GLU B 2 174 ? -7.744  -39.441  0.542   1.00 58.46 174 B 1 
ATOM 3360 O OE2 . GLU B 2 174 ? -7.290  -38.201  2.302   1.00 59.02 174 B 1 
ATOM 3361 N N   . VAL B 2 175 ? -7.372  -41.769  6.314   1.00 80.48 175 B 1 
ATOM 3362 C CA  . VAL B 2 175 ? -6.434  -42.777  6.841   1.00 81.33 175 B 1 
ATOM 3363 C C   . VAL B 2 175 ? -7.188  -43.944  7.498   1.00 82.78 175 B 1 
ATOM 3364 O O   . VAL B 2 175 ? -6.845  -45.102  7.275   1.00 81.65 175 B 1 
ATOM 3365 C CB  . VAL B 2 175 ? -5.424  -42.149  7.817   1.00 78.58 175 B 1 
ATOM 3366 C CG1 . VAL B 2 175 ? -4.550  -43.185  8.525   1.00 71.22 175 B 1 
ATOM 3367 C CG2 . VAL B 2 175 ? -4.470  -41.206  7.079   1.00 71.08 175 B 1 
ATOM 3368 N N   . LYS B 2 176 ? -8.250  -43.681  8.270   1.00 81.70 176 B 1 
ATOM 3369 C CA  . LYS B 2 176 ? -9.103  -44.743  8.825   1.00 82.51 176 B 1 
ATOM 3370 C C   . LYS B 2 176 ? -9.810  -45.551  7.740   1.00 83.27 176 B 1 
ATOM 3371 O O   . LYS B 2 176 ? -9.887  -46.770  7.861   1.00 82.58 176 B 1 
ATOM 3372 C CB  . LYS B 2 176 ? -10.152 -44.160  9.783   1.00 80.19 176 B 1 
ATOM 3373 C CG  . LYS B 2 176 ? -9.652  -44.163  11.228  1.00 70.57 176 B 1 
ATOM 3374 C CD  . LYS B 2 176 ? -10.754 -43.631  12.134  1.00 65.70 176 B 1 
ATOM 3375 C CE  . LYS B 2 176 ? -10.327 -43.758  13.595  1.00 58.96 176 B 1 
ATOM 3376 N NZ  . LYS B 2 176 ? -11.356 -43.176  14.499  1.00 51.14 176 B 1 
ATOM 3377 N N   . LEU B 2 177 ? -10.331 -44.892  6.697   1.00 82.00 177 B 1 
ATOM 3378 C CA  . LEU B 2 177 ? -10.980 -45.553  5.571   1.00 82.45 177 B 1 
ATOM 3379 C C   . LEU B 2 177 ? -9.989  -46.401  4.768   1.00 84.01 177 B 1 
ATOM 3380 O O   . LEU B 2 177 ? -10.330 -47.521  4.395   1.00 83.67 177 B 1 
ATOM 3381 C CB  . LEU B 2 177 ? -11.662 -44.497  4.681   1.00 81.10 177 B 1 
ATOM 3382 C CG  . LEU B 2 177 ? -13.013 -44.013  5.224   1.00 75.22 177 B 1 
ATOM 3383 C CD1 . LEU B 2 177 ? -13.417 -42.706  4.552   1.00 68.33 177 B 1 
ATOM 3384 C CD2 . LEU B 2 177 ? -14.118 -45.034  4.946   1.00 69.53 177 B 1 
ATOM 3385 N N   . GLU B 2 178 ? -8.749  -45.933  4.566   1.00 84.06 178 B 1 
ATOM 3386 C CA  . GLU B 2 178 ? -7.683  -46.724  3.929   1.00 83.31 178 B 1 
ATOM 3387 C C   . GLU B 2 178 ? -7.305  -47.952  4.762   1.00 84.22 178 B 1 
ATOM 3388 O O   . GLU B 2 178 ? -7.190  -49.045  4.212   1.00 83.70 178 B 1 
ATOM 3389 C CB  . GLU B 2 178 ? -6.423  -45.887  3.690   1.00 81.50 178 B 1 
ATOM 3390 C CG  . GLU B 2 178 ? -6.428  -45.154  2.339   1.00 72.44 178 B 1 
ATOM 3391 C CD  . GLU B 2 178 ? -5.031  -44.666  1.953   1.00 66.66 178 B 1 
ATOM 3392 O OE1 . GLU B 2 178 ? -4.745  -44.641  0.728   1.00 60.83 178 B 1 
ATOM 3393 O OE2 . GLU B 2 178 ? -4.206  -44.403  2.856   1.00 61.02 178 B 1 
ATOM 3394 N N   . GLU B 2 179 ? -7.135  -47.820  6.083   1.00 84.81 179 B 1 
ATOM 3395 C CA  . GLU B 2 179 ? -6.859  -48.960  6.966   1.00 84.79 179 B 1 
ATOM 3396 C C   . GLU B 2 179 ? -8.027  -49.951  6.974   1.00 85.42 179 B 1 
ATOM 3397 O O   . GLU B 2 179 ? -7.811  -51.158  6.870   1.00 84.71 179 B 1 
ATOM 3398 C CB  . GLU B 2 179 ? -6.571  -48.491  8.401   1.00 83.70 179 B 1 
ATOM 3399 C CG  . GLU B 2 179 ? -5.110  -48.052  8.598   1.00 72.46 179 B 1 
ATOM 3400 C CD  . GLU B 2 179 ? -4.752  -47.832  10.079  1.00 65.00 179 B 1 
ATOM 3401 O OE1 . GLU B 2 179 ? -3.548  -47.961  10.398  1.00 58.25 179 B 1 
ATOM 3402 O OE2 . GLU B 2 179 ? -5.666  -47.576  10.889  1.00 59.82 179 B 1 
ATOM 3403 N N   . GLU B 2 180 ? -9.265  -49.477  7.045   1.00 86.39 180 B 1 
ATOM 3404 C CA  . GLU B 2 180 ? -10.460 -50.311  7.011   1.00 86.01 180 B 1 
ATOM 3405 C C   . GLU B 2 180 ? -10.587 -51.034  5.657   1.00 86.76 180 B 1 
ATOM 3406 O O   . GLU B 2 180 ? -10.831 -52.243  5.623   1.00 85.99 180 B 1 
ATOM 3407 C CB  . GLU B 2 180 ? -11.708 -49.479  7.359   1.00 84.31 180 B 1 
ATOM 3408 C CG  . GLU B 2 180 ? -12.890 -50.380  7.757   1.00 73.39 180 B 1 
ATOM 3409 C CD  . GLU B 2 180 ? -14.201 -49.643  8.081   1.00 69.47 180 B 1 
ATOM 3410 O OE1 . GLU B 2 180 ? -15.155 -50.333  8.541   1.00 63.69 180 B 1 
ATOM 3411 O OE2 . GLU B 2 180 ? -14.345 -48.437  7.819   1.00 67.14 180 B 1 
ATOM 3412 N N   . ASN B 2 181 ? -10.311 -50.359  4.541   1.00 83.08 181 B 1 
ATOM 3413 C CA  . ASN B 2 181 ? -10.280 -50.965  3.212   1.00 82.73 181 B 1 
ATOM 3414 C C   . ASN B 2 181 ? -9.208  -52.044  3.086   1.00 82.50 181 B 1 
ATOM 3415 O O   . ASN B 2 181 ? -9.440  -53.109  2.498   1.00 83.41 181 B 1 
ATOM 3416 C CB  . ASN B 2 181 ? -10.071 -49.872  2.141   1.00 81.44 181 B 1 
ATOM 3417 C CG  . ASN B 2 181 ? -11.297 -49.659  1.285   1.00 76.58 181 B 1 
ATOM 3418 O OD1 . ASN B 2 181 ? -12.093 -50.542  1.088   1.00 67.76 181 B 1 
ATOM 3419 N ND2 . ASN B 2 181 ? -11.457 -48.489  0.691   1.00 67.58 181 B 1 
ATOM 3420 N N   . ARG B 2 182 ? -8.018  -51.821  3.657   1.00 87.15 182 B 1 
ATOM 3421 C CA  . ARG B 2 182 ? -6.929  -52.795  3.653   1.00 87.22 182 B 1 
ATOM 3422 C C   . ARG B 2 182 ? -7.281  -54.039  4.455   1.00 88.39 182 B 1 
ATOM 3423 O O   . ARG B 2 182 ? -7.051  -55.152  3.985   1.00 88.17 182 B 1 
ATOM 3424 C CB  . ARG B 2 182 ? -5.650  -52.114  4.178   1.00 86.20 182 B 1 
ATOM 3425 C CG  . ARG B 2 182 ? -4.416  -52.586  3.422   1.00 75.23 182 B 1 
ATOM 3426 C CD  . ARG B 2 182 ? -3.195  -51.857  3.970   1.00 71.65 182 B 1 
ATOM 3427 N NE  . ARG B 2 182 ? -2.086  -51.833  3.001   1.00 63.14 182 B 1 
ATOM 3428 C CZ  . ARG B 2 182 ? -0.973  -51.128  3.133   1.00 54.98 182 B 1 
ATOM 3429 N NH1 . ARG B 2 182 ? -0.700  -50.470  4.233   1.00 50.33 182 B 1 
ATOM 3430 N NH2 . ARG B 2 182 ? -0.120  -51.064  2.158   1.00 49.20 182 B 1 
ATOM 3431 N N   . SER B 2 183 ? -7.896  -53.859  5.618   1.00 88.78 183 B 1 
ATOM 3432 C CA  . SER B 2 183 ? -8.405  -54.954  6.448   1.00 88.75 183 B 1 
ATOM 3433 C C   . SER B 2 183 ? -9.510  -55.733  5.732   1.00 89.72 183 B 1 
ATOM 3434 O O   . SER B 2 183 ? -9.422  -56.955  5.614   1.00 88.50 183 B 1 
ATOM 3435 C CB  . SER B 2 183 ? -8.899  -54.397  7.786   1.00 87.41 183 B 1 
ATOM 3436 O OG  . SER B 2 183 ? -9.190  -55.470  8.666   1.00 75.42 183 B 1 
ATOM 3437 N N   . LEU B 2 184 ? -10.490 -55.033  5.145   1.00 85.45 184 B 1 
ATOM 3438 C CA  . LEU B 2 184 ? -11.576 -55.662  4.393   1.00 83.73 184 B 1 
ATOM 3439 C C   . LEU B 2 184 ? -11.068 -56.447  3.179   1.00 85.36 184 B 1 
ATOM 3440 O O   . LEU B 2 184 ? -11.537 -57.557  2.954   1.00 87.63 184 B 1 
ATOM 3441 C CB  . LEU B 2 184 ? -12.581 -54.582  3.955   1.00 83.69 184 B 1 
ATOM 3442 C CG  . LEU B 2 184 ? -13.480 -54.061  5.092   1.00 79.53 184 B 1 
ATOM 3443 C CD1 . LEU B 2 184 ? -14.210 -52.805  4.620   1.00 71.59 184 B 1 
ATOM 3444 C CD2 . LEU B 2 184 ? -14.532 -55.082  5.503   1.00 72.17 184 B 1 
ATOM 3445 N N   . LYS B 2 185 ? -10.080 -55.925  2.426   1.00 88.53 185 B 1 
ATOM 3446 C CA  . LYS B 2 185 ? -9.451  -56.658  1.306   1.00 88.25 185 B 1 
ATOM 3447 C C   . LYS B 2 185 ? -8.748  -57.927  1.779   1.00 88.63 185 B 1 
ATOM 3448 O O   . LYS B 2 185 ? -8.870  -58.970  1.136   1.00 89.30 185 B 1 
ATOM 3449 C CB  . LYS B 2 185 ? -8.479  -55.744  0.534   1.00 87.34 185 B 1 
ATOM 3450 C CG  . LYS B 2 185 ? -9.235  -54.807  -0.423  1.00 81.63 185 B 1 
ATOM 3451 C CD  . LYS B 2 185 ? -8.314  -53.816  -1.152  1.00 78.32 185 B 1 
ATOM 3452 C CE  . LYS B 2 185 ? -9.211  -52.941  -2.050  1.00 70.35 185 B 1 
ATOM 3453 N NZ  . LYS B 2 185 ? -8.548  -51.765  -2.675  1.00 62.41 185 B 1 
ATOM 3454 N N   . ALA B 2 186 ? -8.037  -57.888  2.912   1.00 90.15 186 B 1 
ATOM 3455 C CA  . ALA B 2 186 ? -7.368  -59.050  3.487   1.00 89.41 186 B 1 
ATOM 3456 C C   . ALA B 2 186 ? -8.380  -60.109  3.965   1.00 90.20 186 B 1 
ATOM 3457 O O   . ALA B 2 186 ? -8.219  -61.295  3.653   1.00 89.20 186 B 1 
ATOM 3458 C CB  . ALA B 2 186 ? -6.453  -58.579  4.624   1.00 89.14 186 B 1 
ATOM 3459 N N   . ASP B 2 187 ? -9.448  -59.708  4.624   1.00 89.08 187 B 1 
ATOM 3460 C CA  . ASP B 2 187 ? -10.522 -60.605  5.071   1.00 87.76 187 B 1 
ATOM 3461 C C   . ASP B 2 187 ? -11.272 -61.225  3.890   1.00 88.77 187 B 1 
ATOM 3462 O O   . ASP B 2 187 ? -11.577 -62.423  3.899   1.00 88.42 187 B 1 
ATOM 3463 C CB  . ASP B 2 187 ? -11.485 -59.848  5.987   1.00 86.54 187 B 1 
ATOM 3464 C CG  . ASP B 2 187 ? -10.932 -59.584  7.391   1.00 81.73 187 B 1 
ATOM 3465 O OD1 . ASP B 2 187 ? -10.031 -60.347  7.823   1.00 74.05 187 B 1 
ATOM 3466 O OD2 . ASP B 2 187 ? -11.478 -58.683  8.057   1.00 73.84 187 B 1 
ATOM 3467 N N   . LEU B 2 188 ? -11.517 -60.439  2.832   1.00 86.58 188 B 1 
ATOM 3468 C CA  . LEU B 2 188 ? -12.178 -60.900  1.613   1.00 85.44 188 B 1 
ATOM 3469 C C   . LEU B 2 188 ? -11.338 -61.942  0.867   1.00 85.60 188 B 1 
ATOM 3470 O O   . LEU B 2 188 ? -11.871 -62.944  0.397   1.00 88.11 188 B 1 
ATOM 3471 C CB  . LEU B 2 188 ? -12.477 -59.668  0.734   1.00 85.29 188 B 1 
ATOM 3472 C CG  . LEU B 2 188 ? -13.724 -59.850  -0.154  1.00 76.29 188 B 1 
ATOM 3473 C CD1 . LEU B 2 188 ? -14.679 -58.671  0.058   1.00 67.00 188 B 1 
ATOM 3474 C CD2 . LEU B 2 188 ? -13.359 -59.902  -1.630  1.00 69.03 188 B 1 
ATOM 3475 N N   . GLN B 2 189 ? -10.011 -61.751  0.824   1.00 89.48 189 B 1 
ATOM 3476 C CA  . GLN B 2 189 ? -9.099  -62.732  0.254   1.00 88.96 189 B 1 
ATOM 3477 C C   . GLN B 2 189 ? -9.082  -64.031  1.075   1.00 89.57 189 B 1 
ATOM 3478 O O   . GLN B 2 189 ? -9.223  -65.114  0.519   1.00 89.11 189 B 1 
ATOM 3479 C CB  . GLN B 2 189 ? -7.701  -62.108  0.112   1.00 89.22 189 B 1 
ATOM 3480 C CG  . GLN B 2 189 ? -6.743  -63.024  -0.665  1.00 82.93 189 B 1 
ATOM 3481 C CD  . GLN B 2 189 ? -7.238  -63.337  -2.088  1.00 77.78 189 B 1 
ATOM 3482 O OE1 . GLN B 2 189 ? -7.829  -62.519  -2.761  1.00 72.06 189 B 1 
ATOM 3483 N NE2 . GLN B 2 189 ? -7.026  -64.536  -2.559  1.00 65.80 189 B 1 
ATOM 3484 N N   . LYS B 2 190 ? -9.010  -63.920  2.400   1.00 90.23 190 B 1 
ATOM 3485 C CA  . LYS B 2 190 ? -9.035  -65.077  3.308   1.00 89.70 190 B 1 
ATOM 3486 C C   . LYS B 2 190 ? -10.339 -65.876  3.187   1.00 90.10 190 B 1 
ATOM 3487 O O   . LYS B 2 190 ? -10.299 -67.108  3.145   1.00 89.72 190 B 1 
ATOM 3488 C CB  . LYS B 2 190 ? -8.814  -64.551  4.731   1.00 89.49 190 B 1 
ATOM 3489 C CG  . LYS B 2 190 ? -8.340  -65.649  5.683   1.00 77.83 190 B 1 
ATOM 3490 C CD  . LYS B 2 190 ? -8.115  -65.028  7.063   1.00 74.78 190 B 1 
ATOM 3491 C CE  . LYS B 2 190 ? -7.521  -66.028  8.036   1.00 65.17 190 B 1 
ATOM 3492 N NZ  . LYS B 2 190 ? -7.346  -65.416  9.361   1.00 57.80 190 B 1 
ATOM 3493 N N   . LEU B 2 191 ? -11.471 -65.180  3.064   1.00 87.89 191 B 1 
ATOM 3494 C CA  . LEU B 2 191 ? -12.771 -65.810  2.826   1.00 85.91 191 B 1 
ATOM 3495 C C   . LEU B 2 191 ? -12.864 -66.480  1.454   1.00 86.97 191 B 1 
ATOM 3496 O O   . LEU B 2 191 ? -13.438 -67.560  1.357   1.00 88.36 191 B 1 
ATOM 3497 C CB  . LEU B 2 191 ? -13.883 -64.761  2.984   1.00 85.59 191 B 1 
ATOM 3498 C CG  . LEU B 2 191 ? -14.302 -64.542  4.448   1.00 76.77 191 B 1 
ATOM 3499 C CD1 . LEU B 2 191 ? -15.092 -63.248  4.568   1.00 67.34 191 B 1 
ATOM 3500 C CD2 . LEU B 2 191 ? -15.197 -65.676  4.942   1.00 67.93 191 B 1 
ATOM 3501 N N   . LYS B 2 192 ? -12.283 -65.891  0.395   1.00 90.78 192 B 1 
ATOM 3502 C CA  . LYS B 2 192 ? -12.207 -66.518  -0.929  1.00 90.14 192 B 1 
ATOM 3503 C C   . LYS B 2 192 ? -11.391 -67.809  -0.892  1.00 90.16 192 B 1 
ATOM 3504 O O   . LYS B 2 192 ? -11.842 -68.811  -1.448  1.00 91.01 192 B 1 
ATOM 3505 C CB  . LYS B 2 192 ? -11.614 -65.551  -1.960  1.00 89.75 192 B 1 
ATOM 3506 C CG  . LYS B 2 192 ? -12.667 -64.570  -2.494  1.00 82.67 192 B 1 
ATOM 3507 C CD  . LYS B 2 192 ? -12.022 -63.603  -3.494  1.00 79.56 192 B 1 
ATOM 3508 C CE  . LYS B 2 192 ? -13.082 -62.677  -4.081  1.00 71.67 192 B 1 
ATOM 3509 N NZ  . LYS B 2 192 ? -12.477 -61.659  -4.974  1.00 64.09 192 B 1 
ATOM 3510 N N   . ASP B 2 193 ? -10.252 -67.805  -0.218  1.00 90.80 193 B 1 
ATOM 3511 C CA  . ASP B 2 193 ? -9.401  -68.985  -0.080  1.00 90.29 193 B 1 
ATOM 3512 C C   . ASP B 2 193 ? -10.095 -70.087  0.732   1.00 90.20 193 B 1 
ATOM 3513 O O   . ASP B 2 193 ? -10.098 -71.256  0.347   1.00 88.87 193 B 1 
ATOM 3514 C CB  . ASP B 2 193 ? -8.060  -68.575  0.562   1.00 89.77 193 B 1 
ATOM 3515 C CG  . ASP B 2 193 ? -7.211  -67.619  -0.291  1.00 85.89 193 B 1 
ATOM 3516 O OD1 . ASP B 2 193 ? -7.440  -67.532  -1.510  1.00 77.90 193 B 1 
ATOM 3517 O OD2 . ASP B 2 193 ? -6.315  -66.980  0.292   1.00 78.26 193 B 1 
ATOM 3518 N N   . GLU B 2 194 ? -10.772 -69.728  1.826   1.00 90.77 194 B 1 
ATOM 3519 C CA  . GLU B 2 194 ? -11.555 -70.667  2.630   1.00 89.30 194 B 1 
ATOM 3520 C C   . GLU B 2 194 ? -12.752 -71.239  1.849   1.00 89.81 194 B 1 
ATOM 3521 O O   . GLU B 2 194 ? -13.004 -72.446  1.899   1.00 89.37 194 B 1 
ATOM 3522 C CB  . GLU B 2 194 ? -12.008 -69.982  3.934   1.00 89.36 194 B 1 
ATOM 3523 C CG  . GLU B 2 194 ? -12.529 -71.021  4.952   1.00 78.69 194 B 1 
ATOM 3524 C CD  . GLU B 2 194 ? -13.021 -70.436  6.274   1.00 72.83 194 B 1 
ATOM 3525 O OE1 . GLU B 2 194 ? -13.525 -71.241  7.101   1.00 66.10 194 B 1 
ATOM 3526 O OE2 . GLU B 2 194 ? -12.952 -69.216  6.495   1.00 68.15 194 B 1 
ATOM 3527 N N   . LEU B 2 195 ? -13.443 -70.432  1.053   1.00 88.31 195 B 1 
ATOM 3528 C CA  . LEU B 2 195 ? -14.544 -70.864  0.193   1.00 86.70 195 B 1 
ATOM 3529 C C   . LEU B 2 195 ? -14.059 -71.822  -0.901  1.00 86.64 195 B 1 
ATOM 3530 O O   . LEU B 2 195 ? -14.696 -72.851  -1.134  1.00 88.68 195 B 1 
ATOM 3531 C CB  . LEU B 2 195 ? -15.224 -69.625  -0.408  1.00 86.81 195 B 1 
ATOM 3532 C CG  . LEU B 2 195 ? -16.497 -69.954  -1.214  1.00 82.65 195 B 1 
ATOM 3533 C CD1 . LEU B 2 195 ? -17.631 -70.410  -0.314  1.00 71.16 195 B 1 
ATOM 3534 C CD2 . LEU B 2 195 ? -16.960 -68.714  -1.977  1.00 72.78 195 B 1 
ATOM 3535 N N   . ALA B 2 196 ? -12.925 -71.543  -1.546  1.00 90.65 196 B 1 
ATOM 3536 C CA  . ALA B 2 196 ? -12.323 -72.415  -2.549  1.00 90.10 196 B 1 
ATOM 3537 C C   . ALA B 2 196 ? -11.942 -73.783  -1.954  1.00 90.45 196 B 1 
ATOM 3538 O O   . ALA B 2 196 ? -12.313 -74.821  -2.501  1.00 90.24 196 B 1 
ATOM 3539 C CB  . ALA B 2 196 ? -11.109 -71.694  -3.162  1.00 89.93 196 B 1 
ATOM 3540 N N   . SER B 2 197 ? -11.298 -73.798  -0.786  1.00 90.84 197 B 1 
ATOM 3541 C CA  . SER B 2 197 ? -10.962 -75.033  -0.063  1.00 90.34 197 B 1 
ATOM 3542 C C   . SER B 2 197 ? -12.208 -75.836  0.319   1.00 90.70 197 B 1 
ATOM 3543 O O   . SER B 2 197 ? -12.255 -77.057  0.138   1.00 90.09 197 B 1 
ATOM 3544 C CB  . SER B 2 197 ? -10.153 -74.663  1.189   1.00 89.82 197 B 1 
ATOM 3545 O OG  . SER B 2 197 ? -9.745  -75.836  1.874   1.00 76.58 197 B 1 
ATOM 3546 N N   . THR B 2 198 ? -13.250 -75.148  0.787   1.00 88.02 198 B 1 
ATOM 3547 C CA  . THR B 2 198 ? -14.505 -75.795  1.184   1.00 86.31 198 B 1 
ATOM 3548 C C   . THR B 2 198 ? -15.251 -76.359  -0.024  1.00 87.18 198 B 1 
ATOM 3549 O O   . THR B 2 198 ? -15.731 -77.493  0.039   1.00 87.81 198 B 1 
ATOM 3550 C CB  . THR B 2 198 ? -15.403 -74.842  1.980   1.00 86.18 198 B 1 
ATOM 3551 O OG1 . THR B 2 198 ? -14.680 -74.272  3.044   1.00 79.05 198 B 1 
ATOM 3552 C CG2 . THR B 2 198 ? -16.580 -75.565  2.621   1.00 75.88 198 B 1 
ATOM 3553 N N   . LYS B 2 199 ? -15.289 -75.638  -1.164  1.00 89.75 199 B 1 
ATOM 3554 C CA  . LYS B 2 199 ? -15.845 -76.146  -2.435  1.00 89.03 199 B 1 
ATOM 3555 C C   . LYS B 2 199 ? -15.110 -77.385  -2.920  1.00 89.11 199 B 1 
ATOM 3556 O O   . LYS B 2 199 ? -15.753 -78.362  -3.276  1.00 89.91 199 B 1 
ATOM 3557 C CB  . LYS B 2 199 ? -15.831 -75.043  -3.508  1.00 88.85 199 B 1 
ATOM 3558 C CG  . LYS B 2 199 ? -16.997 -74.062  -3.324  1.00 83.67 199 B 1 
ATOM 3559 C CD  . LYS B 2 199 ? -17.023 -72.974  -4.405  1.00 79.78 199 B 1 
ATOM 3560 C CE  . LYS B 2 199 ? -18.260 -72.092  -4.184  1.00 72.66 199 B 1 
ATOM 3561 N NZ  . LYS B 2 199 ? -18.376 -70.944  -5.112  1.00 64.45 199 B 1 
ATOM 3562 N N   . GLN B 2 200 ? -13.778 -77.399  -2.856  1.00 91.28 200 B 1 
ATOM 3563 C CA  . GLN B 2 200 ? -12.973 -78.556  -3.257  1.00 90.75 200 B 1 
ATOM 3564 C C   . GLN B 2 200 ? -13.231 -79.785  -2.363  1.00 91.20 200 B 1 
ATOM 3565 O O   . GLN B 2 200 ? -13.339 -80.907  -2.859  1.00 90.22 200 B 1 
ATOM 3566 C CB  . GLN B 2 200 ? -11.501 -78.141  -3.230  1.00 90.62 200 B 1 
ATOM 3567 C CG  . GLN B 2 200 ? -10.621 -79.124  -4.016  1.00 79.39 200 B 1 
ATOM 3568 C CD  . GLN B 2 200 ? -9.150  -78.732  -4.006  1.00 72.39 200 B 1 
ATOM 3569 O OE1 . GLN B 2 200 ? -8.673  -77.964  -3.195  1.00 66.03 200 B 1 
ATOM 3570 N NE2 . GLN B 2 200 ? -8.343  -79.291  -4.895  1.00 61.51 200 B 1 
ATOM 3571 N N   . LYS B 2 201 ? -13.381 -79.588  -1.060  1.00 90.64 201 B 1 
ATOM 3572 C CA  . LYS B 2 201 ? -13.768 -80.663  -0.131  1.00 89.82 201 B 1 
ATOM 3573 C C   . LYS B 2 201 ? -15.174 -81.181  -0.415  1.00 89.92 201 B 1 
ATOM 3574 O O   . LYS B 2 201 ? -15.369 -82.388  -0.395  1.00 89.13 201 B 1 
ATOM 3575 C CB  . LYS B 2 201 ? -13.666 -80.180  1.317   1.00 89.67 201 B 1 
ATOM 3576 C CG  . LYS B 2 201 ? -12.222 -80.053  1.802   1.00 84.63 201 B 1 
ATOM 3577 C CD  . LYS B 2 201 ? -12.219 -79.522  3.236   1.00 82.28 201 B 1 
ATOM 3578 C CE  . LYS B 2 201 ? -10.798 -79.349  3.765   1.00 73.66 201 B 1 
ATOM 3579 N NZ  . LYS B 2 201 ? -10.804 -78.823  5.140   1.00 65.33 201 B 1 
ATOM 3580 N N   . LEU B 2 202 ? -16.125 -80.300  -0.702  1.00 89.00 202 B 1 
ATOM 3581 C CA  . LEU B 2 202 ? -17.496 -80.665  -1.053  1.00 88.17 202 B 1 
ATOM 3582 C C   . LEU B 2 202 ? -17.525 -81.512  -2.330  1.00 88.01 202 B 1 
ATOM 3583 O O   . LEU B 2 202 ? -18.099 -82.596  -2.320  1.00 88.63 202 B 1 
ATOM 3584 C CB  . LEU B 2 202 ? -18.341 -79.397  -1.190  1.00 88.14 202 B 1 
ATOM 3585 C CG  . LEU B 2 202 ? -19.809 -79.663  -1.591  1.00 86.45 202 B 1 
ATOM 3586 C CD1 . LEU B 2 202 ? -20.561 -80.464  -0.539  1.00 75.44 202 B 1 
ATOM 3587 C CD2 . LEU B 2 202 ? -20.530 -78.332  -1.791  1.00 76.17 202 B 1 
ATOM 3588 N N   . GLU B 2 203 ? -16.843 -81.096  -3.377  1.00 90.34 203 B 1 
ATOM 3589 C CA  . GLU B 2 203 ? -16.763 -81.818  -4.648  1.00 89.66 203 B 1 
ATOM 3590 C C   . GLU B 2 203 ? -16.148 -83.213  -4.472  1.00 89.15 203 B 1 
ATOM 3591 O O   . GLU B 2 203 ? -16.633 -84.208  -5.015  1.00 89.11 203 B 1 
ATOM 3592 C CB  . GLU B 2 203 ? -15.952 -80.952  -5.621  1.00 90.20 203 B 1 
ATOM 3593 C CG  . GLU B 2 203 ? -16.059 -81.434  -7.074  1.00 78.42 203 B 1 
ATOM 3594 C CD  . GLU B 2 203 ? -15.279 -80.533  -8.048  1.00 70.78 203 B 1 
ATOM 3595 O OE1 . GLU B 2 203 ? -15.539 -80.659  -9.271  1.00 63.81 203 B 1 
ATOM 3596 O OE2 . GLU B 2 203 ? -14.416 -79.757  -7.589  1.00 66.07 203 B 1 
ATOM 3597 N N   . LYS B 2 204 ? -15.109 -83.326  -3.639  1.00 89.40 204 B 1 
ATOM 3598 C CA  . LYS B 2 204 ? -14.506 -84.609  -3.298  1.00 88.93 204 B 1 
ATOM 3599 C C   . LYS B 2 204 ? -15.470 -85.524  -2.529  1.00 88.85 204 B 1 
ATOM 3600 O O   . LYS B 2 204 ? -15.530 -86.722  -2.813  1.00 88.27 204 B 1 
ATOM 3601 C CB  . LYS B 2 204 ? -13.204 -84.361  -2.525  1.00 88.83 204 B 1 
ATOM 3602 C CG  . LYS B 2 204 ? -12.354 -85.638  -2.426  1.00 77.02 204 B 1 
ATOM 3603 C CD  . LYS B 2 204 ? -11.036 -85.341  -1.710  1.00 74.08 204 B 1 
ATOM 3604 C CE  . LYS B 2 204 ? -10.171 -86.595  -1.686  1.00 64.88 204 B 1 
ATOM 3605 N NZ  . LYS B 2 204 ? -8.873  -86.365  -1.013  1.00 57.78 204 B 1 
ATOM 3606 N N   . ALA B 2 205 ? -16.221 -84.980  -1.586  1.00 89.66 205 B 1 
ATOM 3607 C CA  . ALA B 2 205 ? -17.215 -85.728  -0.826  1.00 88.05 205 B 1 
ATOM 3608 C C   . ALA B 2 205 ? -18.378 -86.186  -1.715  1.00 88.04 205 B 1 
ATOM 3609 O O   . ALA B 2 205 ? -18.770 -87.351  -1.651  1.00 87.93 205 B 1 
ATOM 3610 C CB  . ALA B 2 205 ? -17.692 -84.876  0.351   1.00 87.78 205 B 1 
ATOM 3611 N N   . GLU B 2 206 ? -18.876 -85.313  -2.614  1.00 89.05 206 B 1 
ATOM 3612 C CA  . GLU B 2 206 ? -19.940 -85.661  -3.570  1.00 88.11 206 B 1 
ATOM 3613 C C   . GLU B 2 206 ? -19.497 -86.761  -4.540  1.00 88.60 206 B 1 
ATOM 3614 O O   . GLU B 2 206 ? -20.224 -87.737  -4.747  1.00 87.71 206 B 1 
ATOM 3615 C CB  . GLU B 2 206 ? -20.378 -84.404  -4.336  1.00 87.34 206 B 1 
ATOM 3616 C CG  . GLU B 2 206 ? -21.204 -83.447  -3.461  1.00 82.02 206 B 1 
ATOM 3617 C CD  . GLU B 2 206 ? -21.691 -82.198  -4.205  1.00 76.90 206 B 1 
ATOM 3618 O OE1 . GLU B 2 206 ? -22.575 -81.505  -3.645  1.00 69.19 206 B 1 
ATOM 3619 O OE2 . GLU B 2 206 ? -21.207 -81.924  -5.321  1.00 71.15 206 B 1 
ATOM 3620 N N   . ASN B 2 207 ? -18.267 -86.707  -5.066  1.00 89.05 207 B 1 
ATOM 3621 C CA  . ASN B 2 207 ? -17.692 -87.764  -5.887  1.00 88.87 207 B 1 
ATOM 3622 C C   . ASN B 2 207 ? -17.541 -89.077  -5.122  1.00 88.52 207 B 1 
ATOM 3623 O O   . ASN B 2 207 ? -17.800 -90.151  -5.666  1.00 87.62 207 B 1 
ATOM 3624 C CB  . ASN B 2 207 ? -16.343 -87.288  -6.434  1.00 88.76 207 B 1 
ATOM 3625 C CG  . ASN B 2 207 ? -16.489 -86.346  -7.623  1.00 85.02 207 B 1 
ATOM 3626 O OD1 . ASN B 2 207 ? -17.392 -86.469  -8.419  1.00 76.47 207 B 1 
ATOM 3627 N ND2 . ASN B 2 207 ? -15.574 -85.427  -7.790  1.00 74.49 207 B 1 
ATOM 3628 N N   . GLN B 2 208 ? -17.185 -89.019  -3.853  1.00 90.98 208 B 1 
ATOM 3629 C CA  . GLN B 2 208 ? -17.087 -90.202  -3.002  1.00 89.80 208 B 1 
ATOM 3630 C C   . GLN B 2 208 ? -18.457 -90.824  -2.732  1.00 90.08 208 B 1 
ATOM 3631 O O   . GLN B 2 208 ? -18.596 -92.045  -2.807  1.00 88.91 208 B 1 
ATOM 3632 C CB  . GLN B 2 208 ? -16.337 -89.811  -1.718  1.00 88.90 208 B 1 
ATOM 3633 C CG  . GLN B 2 208 ? -15.859 -91.048  -0.958  1.00 77.93 208 B 1 
ATOM 3634 C CD  . GLN B 2 208 ? -14.930 -90.703  0.226   1.00 74.30 208 B 1 
ATOM 3635 O OE1 . GLN B 2 208 ? -14.658 -89.562  0.553   1.00 68.75 208 B 1 
ATOM 3636 N NE2 . GLN B 2 208 ? -14.401 -91.690  0.901   1.00 64.65 208 B 1 
ATOM 3637 N N   . VAL B 2 209 ? -19.500 -90.013  -2.509  1.00 88.28 209 B 1 
ATOM 3638 C CA  . VAL B 2 209 ? -20.888 -90.483  -2.393  1.00 86.90 209 B 1 
ATOM 3639 C C   . VAL B 2 209 ? -21.332 -91.197  -3.675  1.00 87.05 209 B 1 
ATOM 3640 O O   . VAL B 2 209 ? -21.885 -92.291  -3.603  1.00 87.29 209 B 1 
ATOM 3641 C CB  . VAL B 2 209 ? -21.847 -89.325  -2.056  1.00 86.02 209 B 1 
ATOM 3642 C CG1 . VAL B 2 209 ? -23.320 -89.732  -2.133  1.00 78.87 209 B 1 
ATOM 3643 C CG2 . VAL B 2 209 ? -21.606 -88.796  -0.646  1.00 78.45 209 B 1 
ATOM 3644 N N   . LEU B 2 210 ? -21.047 -90.604  -4.842  1.00 88.33 210 B 1 
ATOM 3645 C CA  . LEU B 2 210 ? -21.361 -91.212  -6.137  1.00 87.69 210 B 1 
ATOM 3646 C C   . LEU B 2 210 ? -20.648 -92.550  -6.353  1.00 87.24 210 B 1 
ATOM 3647 O O   . LEU B 2 210 ? -21.278 -93.523  -6.787  1.00 87.18 210 B 1 
ATOM 3648 C CB  . LEU B 2 210 ? -21.001 -90.216  -7.261  1.00 87.78 210 B 1 
ATOM 3649 C CG  . LEU B 2 210 ? -22.193 -89.353  -7.693  1.00 76.58 210 B 1 
ATOM 3650 C CD1 . LEU B 2 210 ? -21.719 -88.063  -8.350  1.00 69.68 210 B 1 
ATOM 3651 C CD2 . LEU B 2 210 ? -23.052 -90.117  -8.705  1.00 70.26 210 B 1 
ATOM 3652 N N   . ALA B 2 211 ? -19.357 -92.643  -6.025  1.00 89.36 211 B 1 
ATOM 3653 C CA  . ALA B 2 211 ? -18.583 -93.866  -6.136  1.00 89.06 211 B 1 
ATOM 3654 C C   . ALA B 2 211 ? -19.114 -94.965  -5.202  1.00 88.77 211 B 1 
ATOM 3655 O O   . ALA B 2 211 ? -19.348 -96.097  -5.640  1.00 87.80 211 B 1 
ATOM 3656 C CB  . ALA B 2 211 ? -17.113 -93.535  -5.860  1.00 88.72 211 B 1 
ATOM 3657 N N   . MET B 2 212 ? -19.377 -94.625  -3.948  1.00 87.59 212 B 1 
ATOM 3658 C CA  . MET B 2 212 ? -19.942 -95.562  -2.977  1.00 85.88 212 B 1 
ATOM 3659 C C   . MET B 2 212 ? -21.347 -96.022  -3.362  1.00 86.29 212 B 1 
ATOM 3660 O O   . MET B 2 212 ? -21.680 -97.192  -3.174  1.00 86.06 212 B 1 
ATOM 3661 C CB  . MET B 2 212 ? -19.976 -94.922  -1.586  1.00 84.83 212 B 1 
ATOM 3662 C CG  . MET B 2 212 ? -18.574 -94.772  -1.007  1.00 78.10 212 B 1 
ATOM 3663 S SD  . MET B 2 212 ? -18.552 -94.095  0.694   1.00 73.52 212 B 1 
ATOM 3664 C CE  . MET B 2 212 ? -19.105 -95.564  1.601   1.00 64.70 212 B 1 
ATOM 3665 N N   . ARG B 2 213 ? -22.165 -95.156  -3.962  1.00 86.65 213 B 1 
ATOM 3666 C CA  . ARG B 2 213 ? -23.498 -95.514  -4.452  1.00 86.17 213 B 1 
ATOM 3667 C C   . ARG B 2 213 ? -23.419 -96.539  -5.576  1.00 86.83 213 B 1 
ATOM 3668 O O   . ARG B 2 213 ? -24.123 -97.538  -5.522  1.00 87.50 213 B 1 
ATOM 3669 C CB  . ARG B 2 213 ? -24.249 -94.241  -4.864  1.00 86.16 213 B 1 
ATOM 3670 C CG  . ARG B 2 213 ? -25.754 -94.506  -4.961  1.00 75.87 213 B 1 
ATOM 3671 C CD  . ARG B 2 213 ? -26.475 -93.185  -5.255  1.00 72.83 213 B 1 
ATOM 3672 N NE  . ARG B 2 213 ? -27.928 -93.338  -5.137  1.00 66.05 213 B 1 
ATOM 3673 C CZ  . ARG B 2 213 ? -28.800 -92.347  -5.090  1.00 58.61 213 B 1 
ATOM 3674 N NH1 . ARG B 2 213 ? -28.434 -91.087  -5.200  1.00 54.43 213 B 1 
ATOM 3675 N NH2 . ARG B 2 213 ? -30.054 -92.603  -4.928  1.00 55.28 213 B 1 
ATOM 3676 N N   . LYS B 2 214 ? -22.487 -96.365  -6.549  1.00 86.81 214 B 1 
ATOM 3677 C CA  . LYS B 2 214 ? -22.231 -97.354  -7.596  1.00 87.01 214 B 1 
ATOM 3678 C C   . LYS B 2 214 ? -21.728 -98.681  -7.043  1.00 87.02 214 B 1 
ATOM 3679 O O   . LYS B 2 214 ? -22.187 -99.735  -7.483  1.00 85.72 214 B 1 
ATOM 3680 C CB  . LYS B 2 214 ? -21.231 -96.815  -8.624  1.00 87.51 214 B 1 
ATOM 3681 C CG  . LYS B 2 214 ? -21.877 -95.833  -9.602  1.00 77.23 214 B 1 
ATOM 3682 C CD  . LYS B 2 214 ? -20.858 -95.400  -10.656 1.00 73.53 214 B 1 
ATOM 3683 C CE  . LYS B 2 214 ? -21.517 -94.506  -11.699 1.00 65.09 214 B 1 
ATOM 3684 N NZ  . LYS B 2 214 ? -20.564 -94.089  -12.754 1.00 58.22 214 B 1 
ATOM 3685 N N   . GLN B 2 215 ? -20.809 -98.671  -6.077  1.00 89.63 215 B 1 
ATOM 3686 C CA  . GLN B 2 215 ? -20.343 -99.901  -5.421  1.00 88.58 215 B 1 
ATOM 3687 C C   . GLN B 2 215 ? -21.467 -100.613 -4.679  1.00 88.78 215 B 1 
ATOM 3688 O O   . GLN B 2 215 ? -21.604 -101.831 -4.819  1.00 87.86 215 B 1 
ATOM 3689 C CB  . GLN B 2 215 ? -19.201 -99.598  -4.456  1.00 87.50 215 B 1 
ATOM 3690 C CG  . GLN B 2 215 ? -17.848 -99.548  -5.170  1.00 76.91 215 B 1 
ATOM 3691 C CD  . GLN B 2 215 ? -16.681 -99.337  -4.194  1.00 72.64 215 B 1 
ATOM 3692 O OE1 . GLN B 2 215 ? -16.821 -98.788  -3.117  1.00 65.97 215 B 1 
ATOM 3693 N NE2 . GLN B 2 215 ? -15.489 -99.779  -4.538  1.00 62.00 215 B 1 
ATOM 3694 N N   . SER B 2 216 ? -22.296 -99.863  -3.949  1.00 86.48 216 B 1 
ATOM 3695 C CA  . SER B 2 216 ? -23.441 -100.439 -3.236  1.00 85.05 216 B 1 
ATOM 3696 C C   . SER B 2 216 ? -24.451 -101.074 -4.190  1.00 84.79 216 B 1 
ATOM 3697 O O   . SER B 2 216 ? -24.910 -102.189 -3.942  1.00 84.32 216 B 1 
ATOM 3698 C CB  . SER B 2 216 ? -24.111 -99.359  -2.394  1.00 83.77 216 B 1 
ATOM 3699 O OG  . SER B 2 216 ? -25.147 -99.911  -1.603  1.00 71.73 216 B 1 
ATOM 3700 N N   . GLU B 2 217 ? -24.765 -100.420 -5.329  1.00 87.60 217 B 1 
ATOM 3701 C CA  . GLU B 2 217 ? -25.638 -100.987 -6.364  1.00 87.43 217 B 1 
ATOM 3702 C C   . GLU B 2 217 ? -25.049 -102.257 -6.982  1.00 87.25 217 B 1 
ATOM 3703 O O   . GLU B 2 217 ? -25.778 -103.220 -7.229  1.00 86.21 217 B 1 
ATOM 3704 C CB  . GLU B 2 217 ? -25.882 -99.945  -7.472  1.00 87.53 217 B 1 
ATOM 3705 C CG  . GLU B 2 217 ? -26.866 -98.841  -7.053  1.00 79.39 217 B 1 
ATOM 3706 C CD  . GLU B 2 217 ? -27.017 -97.729  -8.114  1.00 73.12 217 B 1 
ATOM 3707 O OE1 . GLU B 2 217 ? -27.683 -96.705  -7.797  1.00 66.66 217 B 1 
ATOM 3708 O OE2 . GLU B 2 217 ? -26.483 -97.871  -9.234  1.00 68.92 217 B 1 
ATOM 3709 N N   . GLY B 2 218 ? -23.733 -102.331 -7.225  1.00 87.79 218 B 1 
ATOM 3710 C CA  . GLY B 2 218 ? -23.031 -103.523 -7.695  1.00 87.73 218 B 1 
ATOM 3711 C C   . GLY B 2 218 ? -23.097 -104.664 -6.685  1.00 88.57 218 B 1 
ATOM 3712 O O   . GLY B 2 218 ? -23.480 -105.789 -7.041  1.00 86.64 218 B 1 
ATOM 3713 N N   . LEU B 2 219 ? -22.801 -104.385 -5.427  1.00 85.53 219 B 1 
ATOM 3714 C CA  . LEU B 2 219 ? -22.831 -105.362 -4.338  1.00 83.99 219 B 1 
ATOM 3715 C C   . LEU B 2 219 ? -24.235 -105.931 -4.119  1.00 84.05 219 B 1 
ATOM 3716 O O   . LEU B 2 219 ? -24.397 -107.133 -3.933  1.00 83.35 219 B 1 
ATOM 3717 C CB  . LEU B 2 219 ? -22.302 -104.690 -3.065  1.00 82.70 219 B 1 
ATOM 3718 C CG  . LEU B 2 219 ? -21.667 -105.698 -2.094  1.00 75.11 219 B 1 
ATOM 3719 C CD1 . LEU B 2 219 ? -20.204 -105.961 -2.480  1.00 66.80 219 B 1 
ATOM 3720 C CD2 . LEU B 2 219 ? -21.671 -105.170 -0.671  1.00 68.34 219 B 1 
ATOM 3721 N N   . THR B 2 220 ? -25.257 -105.083 -4.201  1.00 85.98 220 B 1 
ATOM 3722 C CA  . THR B 2 220 ? -26.653 -105.513 -4.090  1.00 85.66 220 B 1 
ATOM 3723 C C   . THR B 2 220 ? -27.027 -106.464 -5.229  1.00 86.13 220 B 1 
ATOM 3724 O O   . THR B 2 220 ? -27.623 -107.502 -4.976  1.00 85.75 220 B 1 
ATOM 3725 C CB  . THR B 2 220 ? -27.620 -104.324 -4.073  1.00 84.51 220 B 1 
ATOM 3726 O OG1 . THR B 2 220 ? -27.251 -103.395 -3.086  1.00 77.40 220 B 1 
ATOM 3727 C CG2 . THR B 2 220 ? -29.051 -104.738 -3.751  1.00 74.24 220 B 1 
ATOM 3728 N N   . LYS B 2 221 ? -26.621 -106.155 -6.483  1.00 86.85 221 B 1 
ATOM 3729 C CA  . LYS B 2 221 ? -26.856 -107.057 -7.622  1.00 87.33 221 B 1 
ATOM 3730 C C   . LYS B 2 221 ? -26.155 -108.404 -7.463  1.00 87.37 221 B 1 
ATOM 3731 O O   . LYS B 2 221 ? -26.737 -109.426 -7.815  1.00 86.20 221 B 1 
ATOM 3732 C CB  . LYS B 2 221 ? -26.406 -106.406 -8.927  1.00 87.40 221 B 1 
ATOM 3733 C CG  . LYS B 2 221 ? -27.409 -105.377 -9.427  1.00 77.29 221 B 1 
ATOM 3734 C CD  . LYS B 2 221 ? -26.896 -104.751 -10.725 1.00 73.82 221 B 1 
ATOM 3735 C CE  . LYS B 2 221 ? -27.911 -103.737 -11.234 1.00 65.00 221 B 1 
ATOM 3736 N NZ  . LYS B 2 221 ? -27.419 -103.018 -12.423 1.00 58.09 221 B 1 
ATOM 3737 N N   . GLU B 2 222 ? -24.918 -108.456 -6.972  1.00 85.93 222 B 1 
ATOM 3738 C CA  . GLU B 2 222 ? -24.227 -109.713 -6.705  1.00 84.76 222 B 1 
ATOM 3739 C C   . GLU B 2 222 ? -24.874 -110.487 -5.557  1.00 85.30 222 B 1 
ATOM 3740 O O   . GLU B 2 222 ? -25.038 -111.701 -5.660  1.00 84.48 222 B 1 
ATOM 3741 C CB  . GLU B 2 222 ? -22.747 -109.499 -6.419  1.00 84.45 222 B 1 
ATOM 3742 C CG  . GLU B 2 222 ? -21.942 -109.227 -7.695  1.00 75.64 222 B 1 
ATOM 3743 C CD  . GLU B 2 222 ? -20.502 -109.744 -7.632  1.00 71.14 222 B 1 
ATOM 3744 O OE1 . GLU B 2 222 ? -19.962 -110.053 -8.720  1.00 63.17 222 B 1 
ATOM 3745 O OE2 . GLU B 2 222 ? -19.970 -109.864 -6.515  1.00 65.03 222 B 1 
ATOM 3746 N N   . TYR B 2 223 ? -25.310 -109.805 -4.520  1.00 85.72 223 B 1 
ATOM 3747 C CA  . TYR B 2 223 ? -26.037 -110.423 -3.412  1.00 84.46 223 B 1 
ATOM 3748 C C   . TYR B 2 223 ? -27.356 -111.053 -3.870  1.00 84.27 223 B 1 
ATOM 3749 O O   . TYR B 2 223 ? -27.619 -112.215 -3.563  1.00 84.54 223 B 1 
ATOM 3750 C CB  . TYR B 2 223 ? -26.263 -109.373 -2.324  1.00 83.55 223 B 1 
ATOM 3751 C CG  . TYR B 2 223 ? -26.942 -109.925 -1.103  1.00 81.19 223 B 1 
ATOM 3752 C CD1 . TYR B 2 223 ? -28.330 -109.788 -0.923  1.00 71.38 223 B 1 
ATOM 3753 C CD2 . TYR B 2 223 ? -26.180 -110.608 -0.132  1.00 71.78 223 B 1 
ATOM 3754 C CE1 . TYR B 2 223 ? -28.956 -110.319 0.209   1.00 69.14 223 B 1 
ATOM 3755 C CE2 . TYR B 2 223 ? -26.804 -111.146 1.006   1.00 68.26 223 B 1 
ATOM 3756 C CZ  . TYR B 2 223 ? -28.190 -110.998 1.176   1.00 72.97 223 B 1 
ATOM 3757 O OH  . TYR B 2 223 ? -28.790 -111.531 2.277   1.00 72.51 223 B 1 
ATOM 3758 N N   . ASP B 2 224 ? -28.133 -110.324 -4.690  1.00 86.34 224 B 1 
ATOM 3759 C CA  . ASP B 2 224 ? -29.376 -110.841 -5.262  1.00 85.83 224 B 1 
ATOM 3760 C C   . ASP B 2 224 ? -29.124 -112.069 -6.140  1.00 85.69 224 B 1 
ATOM 3761 O O   . ASP B 2 224 ? -29.850 -113.064 -6.069  1.00 85.36 224 B 1 
ATOM 3762 C CB  . ASP B 2 224 ? -30.079 -109.743 -6.080  1.00 85.68 224 B 1 
ATOM 3763 C CG  . ASP B 2 224 ? -30.688 -108.611 -5.255  1.00 80.90 224 B 1 
ATOM 3764 O OD1 . ASP B 2 224 ? -30.964 -108.822 -4.061  1.00 72.51 224 B 1 
ATOM 3765 O OD2 . ASP B 2 224 ? -30.930 -107.538 -5.860  1.00 72.65 224 B 1 
ATOM 3766 N N   . ARG B 2 225 ? -28.062 -112.069 -6.963  1.00 87.86 225 B 1 
ATOM 3767 C CA  . ARG B 2 225 ? -27.655 -113.217 -7.782  1.00 88.26 225 B 1 
ATOM 3768 C C   . ARG B 2 225 ? -27.242 -114.413 -6.921  1.00 88.63 225 B 1 
ATOM 3769 O O   . ARG B 2 225 ? -27.626 -115.545 -7.219  1.00 88.15 225 B 1 
ATOM 3770 C CB  . ARG B 2 225 ? -26.527 -112.781 -8.718  1.00 87.96 225 B 1 
ATOM 3771 C CG  . ARG B 2 225 ? -26.117 -113.938 -9.647  1.00 81.36 225 B 1 
ATOM 3772 C CD  . ARG B 2 225 ? -24.951 -113.504 -10.538 1.00 77.24 225 B 1 
ATOM 3773 N NE  . ARG B 2 225 ? -24.425 -114.680 -11.227 1.00 69.39 225 B 1 
ATOM 3774 C CZ  . ARG B 2 225 ? -23.375 -114.712 -12.016 1.00 62.32 225 B 1 
ATOM 3775 N NH1 . ARG B 2 225 ? -22.709 -113.631 -12.337 1.00 56.89 225 B 1 
ATOM 3776 N NH2 . ARG B 2 225 ? -22.967 -115.845 -12.479 1.00 55.78 225 B 1 
ATOM 3777 N N   . LEU B 2 226 ? -26.479 -114.195 -5.871  1.00 85.51 226 B 1 
ATOM 3778 C CA  . LEU B 2 226 ? -26.058 -115.245 -4.946  1.00 83.87 226 B 1 
ATOM 3779 C C   . LEU B 2 226 ? -27.257 -115.854 -4.210  1.00 83.81 226 B 1 
ATOM 3780 O O   . LEU B 2 226 ? -27.322 -117.063 -4.035  1.00 83.42 226 B 1 
ATOM 3781 C CB  . LEU B 2 226 ? -25.043 -114.646 -3.961  1.00 83.10 226 B 1 
ATOM 3782 C CG  . LEU B 2 226 ? -24.123 -115.724 -3.361  1.00 79.45 226 B 1 
ATOM 3783 C CD1 . LEU B 2 226 ? -22.930 -115.985 -4.282  1.00 70.00 226 B 1 
ATOM 3784 C CD2 . LEU B 2 226 ? -23.590 -115.290 -2.015  1.00 71.19 226 B 1 
ATOM 3785 N N   . LEU B 2 227 ? -28.230 -115.029 -3.834  1.00 84.78 227 B 1 
ATOM 3786 C CA  . LEU B 2 227 ? -29.503 -115.477 -3.269  1.00 83.29 227 B 1 
ATOM 3787 C C   . LEU B 2 227 ? -30.269 -116.373 -4.238  1.00 83.29 227 B 1 
ATOM 3788 O O   . LEU B 2 227 ? -30.764 -117.430 -3.837  1.00 82.79 227 B 1 
ATOM 3789 C CB  . LEU B 2 227 ? -30.354 -114.252 -2.887  1.00 82.47 227 B 1 
ATOM 3790 C CG  . LEU B 2 227 ? -30.238 -113.861 -1.408  1.00 76.81 227 B 1 
ATOM 3791 C CD1 . LEU B 2 227 ? -30.721 -112.430 -1.188  1.00 68.40 227 B 1 
ATOM 3792 C CD2 . LEU B 2 227 ? -31.109 -114.773 -0.536  1.00 69.45 227 B 1 
ATOM 3793 N N   . GLU B 2 228 ? -30.353 -116.019 -5.533  1.00 87.36 228 B 1 
ATOM 3794 C CA  . GLU B 2 228 ? -30.980 -116.853 -6.566  1.00 86.94 228 B 1 
ATOM 3795 C C   . GLU B 2 228 ? -30.270 -118.202 -6.742  1.00 86.43 228 B 1 
ATOM 3796 O O   . GLU B 2 228 ? -30.925 -119.244 -6.840  1.00 85.39 228 B 1 
ATOM 3797 C CB  . GLU B 2 228 ? -31.008 -116.118 -7.913  1.00 86.87 228 B 1 
ATOM 3798 C CG  . GLU B 2 228 ? -32.367 -115.554 -8.297  1.00 76.21 228 B 1 
ATOM 3799 C CD  . GLU B 2 228 ? -32.457 -115.120 -9.773  1.00 69.01 228 B 1 
ATOM 3800 O OE1 . GLU B 2 228 ? -33.596 -114.897 -10.237 1.00 61.71 228 B 1 
ATOM 3801 O OE2 . GLU B 2 228 ? -31.416 -115.102 -10.456 1.00 63.75 228 B 1 
ATOM 3802 N N   . GLU B 2 229 ? -28.915 -118.215 -6.802  1.00 86.74 229 B 1 
ATOM 3803 C CA  . GLU B 2 229 ? -28.146 -119.456 -6.902  1.00 85.01 229 B 1 
ATOM 3804 C C   . GLU B 2 229 ? -28.293 -120.332 -5.654  1.00 84.89 229 B 1 
ATOM 3805 O O   . GLU B 2 229 ? -28.475 -121.548 -5.761  1.00 83.93 229 B 1 
ATOM 3806 C CB  . GLU B 2 229 ? -26.665 -119.157 -7.186  1.00 84.52 229 B 1 
ATOM 3807 C CG  . GLU B 2 229 ? -26.432 -118.758 -8.648  1.00 75.98 229 B 1 
ATOM 3808 C CD  . GLU B 2 229 ? -24.946 -118.581 -9.045  1.00 70.28 229 B 1 
ATOM 3809 O OE1 . GLU B 2 229 ? -24.704 -118.286 -10.241 1.00 62.80 229 B 1 
ATOM 3810 O OE2 . GLU B 2 229 ? -24.073 -118.764 -8.181  1.00 64.42 229 B 1 
ATOM 3811 N N   . HIS B 2 230 ? -28.291 -119.732 -4.472  1.00 84.72 230 B 1 
ATOM 3812 C CA  . HIS B 2 230 ? -28.503 -120.442 -3.214  1.00 82.31 230 B 1 
ATOM 3813 C C   . HIS B 2 230 ? -29.892 -121.072 -3.130  1.00 82.42 230 B 1 
ATOM 3814 O O   . HIS B 2 230 ? -30.025 -122.244 -2.785  1.00 81.90 230 B 1 
ATOM 3815 C CB  . HIS B 2 230 ? -28.238 -119.489 -2.050  1.00 80.48 230 B 1 
ATOM 3816 C CG  . HIS B 2 230 ? -28.016 -120.200 -0.757  1.00 75.38 230 B 1 
ATOM 3817 N ND1 . HIS B 2 230 ? -26.950 -121.025 -0.473  1.00 64.31 230 B 1 
ATOM 3818 C CD2 . HIS B 2 230 ? -28.791 -120.158 0.369   1.00 64.53 230 B 1 
ATOM 3819 C CE1 . HIS B 2 230 ? -27.090 -121.457 0.801   1.00 62.98 230 B 1 
ATOM 3820 N NE2 . HIS B 2 230 ? -28.195 -120.951 1.339   1.00 62.72 230 B 1 
ATOM 3821 N N   . ALA B 2 231 ? -30.926 -120.352 -3.554  1.00 84.51 231 B 1 
ATOM 3822 C CA  . ALA B 2 231 ? -32.289 -120.873 -3.620  1.00 84.39 231 B 1 
ATOM 3823 C C   . ALA B 2 231 ? -32.406 -122.049 -4.604  1.00 84.02 231 B 1 
ATOM 3824 O O   . ALA B 2 231 ? -33.084 -123.035 -4.317  1.00 82.62 231 B 1 
ATOM 3825 C CB  . ALA B 2 231 ? -33.232 -119.720 -3.993  1.00 83.60 231 B 1 
ATOM 3826 N N   . LYS B 2 232 ? -31.711 -122.005 -5.774  1.00 84.99 232 B 1 
ATOM 3827 C CA  . LYS B 2 232 ? -31.660 -123.130 -6.734  1.00 84.47 232 B 1 
ATOM 3828 C C   . LYS B 2 232 ? -30.954 -124.354 -6.161  1.00 83.87 232 B 1 
ATOM 3829 O O   . LYS B 2 232 ? -31.434 -125.469 -6.355  1.00 81.92 232 B 1 
ATOM 3830 C CB  . LYS B 2 232 ? -30.990 -122.693 -8.034  1.00 83.43 232 B 1 
ATOM 3831 C CG  . LYS B 2 232 ? -31.917 -121.841 -8.907  1.00 75.77 232 B 1 
ATOM 3832 C CD  . LYS B 2 232 ? -31.155 -121.321 -10.124 1.00 72.27 232 B 1 
ATOM 3833 C CE  . LYS B 2 232 ? -32.069 -120.415 -10.949 1.00 65.03 232 B 1 
ATOM 3834 N NZ  . LYS B 2 232 ? -31.298 -119.583 -11.900 1.00 59.08 232 B 1 
ATOM 3835 N N   . LEU B 2 233 ? -29.837 -124.187 -5.489  1.00 84.70 233 B 1 
ATOM 3836 C CA  . LEU B 2 233 ? -29.114 -125.274 -4.813  1.00 83.37 233 B 1 
ATOM 3837 C C   . LEU B 2 233 ? -29.944 -125.904 -3.694  1.00 82.88 233 B 1 
ATOM 3838 O O   . LEU B 2 233 ? -30.041 -127.132 -3.630  1.00 80.70 233 B 1 
ATOM 3839 C CB  . LEU B 2 233 ? -27.774 -124.738 -4.285  1.00 82.22 233 B 1 
ATOM 3840 C CG  . LEU B 2 233 ? -26.625 -124.994 -5.263  1.00 76.59 233 B 1 
ATOM 3841 C CD1 . LEU B 2 233 ? -25.531 -123.946 -5.128  1.00 69.42 233 B 1 
ATOM 3842 C CD2 . LEU B 2 233 ? -26.003 -126.363 -5.002  1.00 69.35 233 B 1 
ATOM 3843 N N   . GLN B 2 234 ? -30.584 -125.097 -2.880  1.00 82.40 234 B 1 
ATOM 3844 C CA  . GLN B 2 234 ? -31.491 -125.566 -1.831  1.00 80.30 234 B 1 
ATOM 3845 C C   . GLN B 2 234 ? -32.624 -126.418 -2.425  1.00 80.27 234 B 1 
ATOM 3846 O O   . GLN B 2 234 ? -32.858 -127.543 -1.993  1.00 78.81 234 B 1 
ATOM 3847 C CB  . GLN B 2 234 ? -32.051 -124.359 -1.069  1.00 78.53 234 B 1 
ATOM 3848 C CG  . GLN B 2 234 ? -32.329 -124.673 0.412   1.00 72.99 234 B 1 
ATOM 3849 C CD  . GLN B 2 234 ? -31.114 -124.467 1.320   1.00 68.97 234 B 1 
ATOM 3850 O OE1 . GLN B 2 234 ? -30.181 -123.776 0.993   1.00 64.00 234 B 1 
ATOM 3851 N NE2 . GLN B 2 234 ? -31.105 -125.056 2.493   1.00 60.74 234 B 1 
ATOM 3852 N N   . ALA B 2 235 ? -33.280 -125.968 -3.498  1.00 83.37 235 B 1 
ATOM 3853 C CA  . ALA B 2 235 ? -34.329 -126.714 -4.202  1.00 83.69 235 B 1 
ATOM 3854 C C   . ALA B 2 235 ? -33.813 -128.012 -4.843  1.00 82.74 235 B 1 
ATOM 3855 O O   . ALA B 2 235 ? -34.546 -128.997 -4.931  1.00 79.73 235 B 1 
ATOM 3856 C CB  . ALA B 2 235 ? -34.951 -125.785 -5.261  1.00 82.39 235 B 1 
ATOM 3857 N N   . ALA B 2 236 ? -32.540 -128.074 -5.321  1.00 81.43 236 B 1 
ATOM 3858 C CA  . ALA B 2 236 ? -31.930 -129.286 -5.866  1.00 80.30 236 B 1 
ATOM 3859 C C   . ALA B 2 236 ? -31.570 -130.320 -4.792  1.00 79.05 236 B 1 
ATOM 3860 O O   . ALA B 2 236 ? -31.564 -131.525 -5.081  1.00 74.91 236 B 1 
ATOM 3861 C CB  . ALA B 2 236 ? -30.704 -128.887 -6.695  1.00 78.68 236 B 1 
ATOM 3862 N N   . VAL B 2 237 ? -31.238 -129.903 -3.585  1.00 79.26 237 B 1 
ATOM 3863 C CA  . VAL B 2 237 ? -30.934 -130.791 -2.453  1.00 78.26 237 B 1 
ATOM 3864 C C   . VAL B 2 237 ? -32.210 -131.335 -1.801  1.00 77.35 237 B 1 
ATOM 3865 O O   . VAL B 2 237 ? -32.292 -132.530 -1.535  1.00 72.88 237 B 1 
ATOM 3866 C CB  . VAL B 2 237 ? -30.035 -130.081 -1.422  1.00 75.78 237 B 1 
ATOM 3867 C CG1 . VAL B 2 237 ? -29.808 -130.915 -0.158  1.00 70.41 237 B 1 
ATOM 3868 C CG2 . VAL B 2 237 ? -28.649 -129.791 -2.019  1.00 69.65 237 B 1 
ATOM 3869 N N   . ASP B 2 238 ? -33.206 -130.524 -1.626  1.00 76.09 238 B 1 
ATOM 3870 C CA  . ASP B 2 238 ? -34.469 -130.925 -0.986  1.00 74.96 238 B 1 
ATOM 3871 C C   . ASP B 2 238 ? -35.398 -131.685 -1.939  1.00 73.31 238 B 1 
ATOM 3872 O O   . ASP B 2 238 ? -36.060 -132.646 -1.546  1.00 66.84 238 B 1 
ATOM 3873 C CB  . ASP B 2 238 ? -35.162 -129.686 -0.404  1.00 70.90 238 B 1 
ATOM 3874 C CG  . ASP B 2 238 ? -34.427 -129.071 0.792   1.00 67.14 238 B 1 
ATOM 3875 O OD1 . ASP B 2 238 ? -33.664 -129.795 1.470   1.00 61.11 238 B 1 
ATOM 3876 O OD2 . ASP B 2 238 ? -34.660 -127.869 1.048   1.00 59.07 238 B 1 
ATOM 3877 N N   . GLY B 2 239 ? -35.410 -131.378 -3.237  1.00 70.05 239 B 1 
ATOM 3878 C CA  . GLY B 2 239 ? -36.293 -131.966 -4.242  1.00 69.13 239 B 1 
ATOM 3879 C C   . GLY B 2 239 ? -36.169 -133.488 -4.450  1.00 68.92 239 B 1 
ATOM 3880 O O   . GLY B 2 239 ? -37.195 -134.153 -4.679  1.00 62.66 239 B 1 
ATOM 3881 N N   . PRO B 2 240 ? -34.992 -134.166 -4.436  1.00 58.83 240 B 1 
ATOM 3882 C CA  . PRO B 2 240 ? -34.894 -135.609 -4.619  1.00 58.13 240 B 1 
ATOM 3883 C C   . PRO B 2 240 ? -35.208 -136.425 -3.342  1.00 57.08 240 B 1 
ATOM 3884 O O   . PRO B 2 240 ? -35.361 -137.639 -3.453  1.00 53.93 240 B 1 
ATOM 3885 C CB  . PRO B 2 240 ? -33.483 -135.861 -5.150  1.00 55.68 240 B 1 
ATOM 3886 C CG  . PRO B 2 240 ? -32.677 -134.689 -4.581  1.00 55.67 240 B 1 
ATOM 3887 C CD  . PRO B 2 240 ? -33.690 -133.554 -4.528  1.00 57.23 240 B 1 
ATOM 3888 N N   . MET B 2 241 ? -35.262 -135.822 -2.178  1.00 55.93 241 B 1 
ATOM 3889 C CA  . MET B 2 241 ? -35.609 -136.552 -0.954  1.00 56.03 241 B 1 
ATOM 3890 C C   . MET B 2 241 ? -37.074 -136.969 -0.936  1.00 55.91 241 B 1 
ATOM 3891 O O   . MET B 2 241 ? -37.358 -138.143 -0.636  1.00 51.04 241 B 1 
ATOM 3892 C CB  . MET B 2 241 ? -35.243 -135.745 0.298   1.00 52.38 241 B 1 
ATOM 3893 C CG  . MET B 2 241 ? -33.786 -136.004 0.700   1.00 49.07 241 B 1 
ATOM 3894 S SD  . MET B 2 241 ? -33.328 -135.315 2.312   1.00 44.65 241 B 1 
ATOM 3895 C CE  . MET B 2 241 ? -32.607 -136.788 3.107   1.00 42.11 241 B 1 
ATOM 3896 N N   . ASP B 2 242 ? -37.972 -136.139 -1.362  1.00 51.01 242 B 1 
ATOM 3897 C CA  . ASP B 2 242 ? -39.403 -136.439 -1.328  1.00 51.52 242 B 1 
ATOM 3898 C C   . ASP B 2 242 ? -39.867 -137.496 -2.350  1.00 49.76 242 B 1 
ATOM 3899 O O   . ASP B 2 242 ? -40.954 -138.077 -2.204  1.00 46.95 242 B 1 
ATOM 3900 C CB  . ASP B 2 242 ? -40.202 -135.136 -1.498  1.00 49.07 242 B 1 
ATOM 3901 C CG  . ASP B 2 242 ? -40.325 -134.320 -0.215  1.00 45.72 242 B 1 
ATOM 3902 O OD1 . ASP B 2 242 ? -40.077 -134.873 0.875   1.00 44.11 242 B 1 
ATOM 3903 O OD2 . ASP B 2 242 ? -40.717 -133.139 -0.348  1.00 42.29 242 B 1 
ATOM 3904 N N   . LYS B 2 243 ? -39.060 -137.801 -3.414  1.00 50.55 243 B 1 
ATOM 3905 C CA  . LYS B 2 243 ? -39.435 -138.821 -4.418  1.00 51.38 243 B 1 
ATOM 3906 C C   . LYS B 2 243 ? -38.969 -140.248 -4.096  1.00 49.77 243 B 1 
ATOM 3907 O O   . LYS B 2 243 ? -39.181 -141.145 -4.926  1.00 46.84 243 B 1 
ATOM 3908 C CB  . LYS B 2 243 ? -38.996 -138.397 -5.821  1.00 48.66 243 B 1 
ATOM 3909 C CG  . LYS B 2 243 ? -40.015 -137.452 -6.461  1.00 45.24 243 B 1 
ATOM 3910 C CD  . LYS B 2 243 ? -39.707 -137.290 -7.950  1.00 44.78 243 B 1 
ATOM 3911 C CE  . LYS B 2 243 ? -40.798 -136.416 -8.584  1.00 39.85 243 B 1 
ATOM 3912 N NZ  . LYS B 2 243 ? -40.578 -136.238 -10.025 1.00 37.70 243 B 1 
ATOM 3913 N N   . LYS B 2 244 ? -38.279 -140.499 -3.002  1.00 43.89 244 B 1 
ATOM 3914 C CA  . LYS B 2 244 ? -37.787 -141.844 -2.635  1.00 45.11 244 B 1 
ATOM 3915 C C   . LYS B 2 244 ? -38.629 -142.559 -1.570  1.00 42.91 244 B 1 
ATOM 3916 O O   . LYS B 2 244 ? -38.311 -143.717 -1.262  1.00 40.53 244 B 1 
ATOM 3917 C CB  . LYS B 2 244 ? -36.312 -141.785 -2.242  1.00 43.42 244 B 1 
ATOM 3918 C CG  . LYS B 2 244 ? -35.400 -141.985 -3.450  1.00 40.01 244 B 1 
ATOM 3919 C CD  . LYS B 2 244 ? -33.957 -142.139 -2.968  1.00 39.91 244 B 1 
ATOM 3920 C CE  . LYS B 2 244 ? -33.025 -142.466 -4.134  1.00 34.95 244 B 1 
ATOM 3921 N NZ  . LYS B 2 244 ? -31.633 -142.586 -3.682  1.00 34.63 244 B 1 
ATOM 3922 N N   . GLU B 2 245 ? -39.657 -141.927 -1.070  1.00 35.30 245 B 1 
ATOM 3923 C CA  . GLU B 2 245 ? -40.568 -142.549 -0.094  1.00 37.67 245 B 1 
ATOM 3924 C C   . GLU B 2 245 ? -41.946 -142.940 -0.685  1.00 35.82 245 B 1 
ATOM 3925 O O   . GLU B 2 245 ? -42.875 -143.233 0.067   1.00 34.37 245 B 1 
ATOM 3926 C CB  . GLU B 2 245 ? -40.673 -141.713 1.193   1.00 37.46 245 B 1 
ATOM 3927 C CG  . GLU B 2 245 ? -39.404 -141.796 2.051   1.00 33.79 245 B 1 
ATOM 3928 C CD  . GLU B 2 245 ? -39.595 -141.304 3.500   1.00 31.86 245 B 1 
ATOM 3929 O OE1 . GLU B 2 245 ? -38.736 -141.671 4.349   1.00 28.33 245 B 1 
ATOM 3930 O OE2 . GLU B 2 245 ? -40.575 -140.584 3.756   1.00 33.56 245 B 1 
ATOM 3931 N N   . GLU B 2 246 ? -42.016 -143.080 -2.011  1.00 29.51 246 B 1 
ATOM 3932 C CA  . GLU B 2 246 ? -43.009 -143.962 -2.643  1.00 31.91 246 B 1 
ATOM 3933 C C   . GLU B 2 246 ? -42.342 -145.169 -3.315  1.00 28.77 246 B 1 
ATOM 3934 O O   . GLU B 2 246 ? -41.323 -144.996 -4.005  1.00 26.64 246 B 1 
ATOM 3935 C CB  . GLU B 2 246 ? -43.912 -143.217 -3.647  1.00 32.37 246 B 1 
ATOM 3936 C CG  . GLU B 2 246 ? -45.131 -142.537 -3.002  1.00 30.72 246 B 1 
ATOM 3937 C CD  . GLU B 2 246 ? -46.178 -142.041 -4.018  1.00 29.95 246 B 1 
ATOM 3938 O OE1 . GLU B 2 246 ? -47.368 -141.867 -3.613  1.00 25.17 246 B 1 
ATOM 3939 O OE2 . GLU B 2 246 ? -45.837 -141.829 -5.197  1.00 33.20 246 B 1 
ATOM 3940 O OXT . GLU B 2 246 ? -42.906 -146.257 -3.126  1.00 37.89 246 B 1 
#
